# Supplementary material for: Specific CD8+ TCR Repertoire Recognizing Conserved Antigens of SARS-CoV-2 in Unexposed Population: A Prerequisite for Broad-Spectrum CD8+ T Cell Immunity
Source: Vaccines (Basel). 2021 Sep 28;9(10):1093. doi: 10.3390/vaccines9101093 (PMC8541101; doi:10.3390/vaccines9101093)
Supplement: Supplementary file 1 [file vaccines-09-01093-s001.zip › Table S1.xlsx]

## Sheet: SARS-like viruses
SARS-like viruses conserved peptides
SARS coronavirus isolate A001, complete genome_FJ959407.1
Wuhan seafood market pneumonia virus isolate Wuhan-Hu-1, complete genome_NC_045512.2
SARS coronavirus TWH genomic RNA, complete genome_AP006557.1
SARS coronavirus TWS genomic RNA, complete genome_AP006560.1
Bat SARS-like coronavirus WIV1, complete genome_KF367457.1
Bat SARS-like coronavirus isolate Rs7327, complete genome_KY417151.1
Bat SARS-like coronavirus isolate Rs4874, complete genome_KY417150.1
SARS coronavirus TW2, complete genome_AY502925.1
SARS coronavirus TW7, complete genome_AY502930.1
SARS coronavirus TW8, complete genome_AY502931.1
SARS coronavirus TW9, complete genome_AY502932.1
Bat SARS-like coronavirus Rs3367, complete genome_KC881006.1
Bat SARS-like coronavirus RsSHC014, complete genome_KC881005.1
Bat SARS-like coronavirus isolate Rs4084, complete genome_KY417144.1
Bat SARS-like coronavirus YNLF_34C, complete genome_KP886809.1
SARS coronavirus BJ01, complete genome_AY278488
Bat SARS-like coronavirus isolate Rs9401, complete genome_KY417152.1
Bat SARS-like coronavirus isolate Rs4247, complete genome_KY417148.1
Bat SARS-like coronavirus isolate Rs4255, complete genome_KY417149.1
Bat SARS-like coronavirus isolate Rs4081, complete genome_KY417143.1
Bat SARS-like coronavirus isolate Rs4237, complete genome_KY417147.1
Bat SARS-like coronavirus isolate As6526, complete genome_KY417142.1
Bat SARS-like coronavirus isolate Rf4092, complete genome_KY417145.1
Bat SARS-like coronavirus isolate Rs4231, complete genome_KY417146
Bat SARS CoV Rs672-2006, complete genome_FJ588686.1
SARS coronavirus Sino1-11, complete genome_AY485277.1
Severe acute respiratory syndrome coronavirus 2 isolate BetaCoV Wuhan IPBCAMS-WH-01 2019, complete genome_MT019529.1
SARS coronavirus civet010, complete genome_AY572035.1
SARS coronavirus civet020, complete genome_AY572038.1
Severe acute respiratory syndrome coronavirus 2 isolate SARS-CoV-2 human NPL61-TW2020, complete genome_MT072688
Severe acute respiratory syndrome coronavirus 2 isolate WIV05,complete genome_MN996529
Severe acute respiratory syndrome coronavirus 2 isolate WIV04, complete genome_MN996528.1
Severe acute respiratory syndrome coronavirus 2 isolate SARS-CoV-2 human USA CA-CDC-CA1 2020, complete genome_MN994467
Severe acute respiratory syndrome coronavirus 2 isolate SARS-CoV-2 human USA IL-CDC-IL1 2020, complete genome_MN988713
Severe acute respiratory syndrome coronavirus 2 isolate SARS-CoV-2 human SWE012020, complete genome_MT093571
SARS coronavirus civet007, complete genome_AY572034
Bat coronavirus isolate RaTG13, complete genome_MN996532.1
Rhinolophus affinis coronavirus isolate LYRa11, complete genome_KF569996.1
Bat SARS-like coronavirus isolate bat-SL-CoVZC45, complete genome_MG772933.1
Bat SARS-like coronavirus isolate bat-SL-CoVZXC21, complete genome_MG772934.1
Bat SARS coronavirus HKU3-2, complete genome_DQ084199.1
Bat SARS coronavirus HKU3-1, complete genome_DQ022305.2
Bat SARS coronavirus HKU3-7, complete genome_GQ153542
SARS coronavirus BJ04, complete genome_AY279354
SARS coronavirus GZ0401, complete genome_AY568539.1
SARS coronavirus GZ0402, complete genome_AY613947
SARS coronavirus PC4-136, complete genome_AY613949.1
SARS coronavirus PC4-227, complete genome_AY613950.1
SARS coronavirus Sin842, complete genome_AY559081
SARS coronavirus Sin852, complete genome_AY559082
SARS coronavirus GZ50, complete genome_AY304495.1
SARS coronavirus Sin846, complete genome_AY559094
EPI_ISL_402131
EPI_ISL_410543
EPI_ISL_410542
EPI_ISL_412977
EPI_ISL_402120
EPI_ISL_402119
EPI_ISL_410538
EPI_ISL_410540
EPI_ISL_410541
EPI_ISL_410539
EPI_ISL_410544
EPI_ISL_410721
EPI_ISL_412976

## Sheet: conserved peptides
SARS-like viruses conserved peptides
>S-01_310-320
KGIYQTSNFRV
>S-02_418-429
IADYNYKLPDDF
>S-03_509-518
RVVVLSFELL
>S-04_521-528
PATVCGPK
>S-05_538-545
CVNFNFNG
>S-06_589-603
PCSFGGVSVITPGTN
>S-07_608-618
VAVLYQDVNCT
>S-08_667-674
GAGICASY
>S-09_694-701
AYTMSLGA
>S-10_751-760
NLLLQYGSFC
>S-11_797-809
FGGFNFSQILPDP
>S-12_814-822
KRSFIEDLL
>S-13_824-833
NKVTLADAGF
>S-14_846-867
ARDLICAQKFNGLTVLPPLLTD
>S-15_885-921
GWTFGAGAALQIPFAMQMAYRFNGIGVTQNVLYENQK
>S-16_944-1033
ALGKLQDVVNQNAQALNTLVKQLSSNFGAISSVLNDILSRLDKVEAEVQIDRLITGRLQSLQTYVTQQLIRAAEIRASANLAATKMSECV
>S-17_1035-1044
GQSKRVDFCG
>S-18_1046-1054
GYHLMSFPQ
>S-19_1056-1067
APHGVVFLHVTY
>S-20_1074-1083
NFTTAPAICH
>S-21_1089-1096
FPREGVFV
>S-22_1115-1122
ITTDNTFV
>S-23_1134-1163
NNTVYDPLQPELDSFKEELDKYFKNHTSPD
>S-24_1172-1180
INASVVNIQ
>S-25_1198-1207
IDLQELGKYE
>S-26_1217-1224
WLGFIAGL
>S-27_1262-1273
EPVLKGVKLHYT
>E-01_1-13
MYSFVSEETGTLI
>E-02_15-29
NSVLLFLAFVVFLLV
>E-03_31-44
LAILTALRLCAYCC
>E-04_46-54
IVNVSLVKP
>E-05_57-65
YVYSRVKNL
>M-01_53-68
FLWLLWPVTLACFVLA
>M-02_98-124
ASFRLFARTRSMWSFNPETNILLNVPL
>M-03_135-144
ESELVIGAVI
>M-04_156-187
LGRCDIKDLPKEITVATSRTLSYYKLGASQRV
>M-05_198-210
RYRIGNYKLNTDH
>N-01_38-47
KQRRPQGLPN
>N-02_49-62
TASWFTALTQHGKE
>N-03_69-78
GQGVPINTNS
>N-04_81-93
DDQIGYYRRATRR
>N-05_95-102
RGGDGKMK
>N-06_104-119
LSPRWYFYYLGTGPEA
>N-07_132-151
WVATEGALNTPKDHIGTRNP
>N-08_158-165
VLQLPQGT
>N-09_167-181
LPKGFYAEGSRGGSQ
>N-10_183-191
SSRSSSRSR
>N-11_194-204
SRNSTPGSSRG
>N-12_218-228
ALALLLLDRLN
>N-13_244-255
QTVTKKSAAEAS
>N-14_257-266
KPRQKRTATK
>N-15_270-279
VTQAFGRRGP
>N-16_301-325
WPQIAQFAPSASAFFGMSRIGMEVT
>N-17_335-344
GAIKLDDKDP
>N-18_353-369
LNKHIDAYKTFPPTEPK
>N-19_382-389
LPQRQKKQ
