# Supplementary material for: Specific CD8+ TCR Repertoire Recognizing Conserved Antigens of SARS-CoV-2 in Unexposed Population: A Prerequisite for Broad-Spectrum CD8+ T Cell Immunity
Source: Vaccines (Basel). 2021 Sep 28;9(10):1093. doi: 10.3390/vaccines9101093 (PMC8541101; doi:10.3390/vaccines9101093)
Supplement: Supplementary file 1 [file vaccines-09-01093-s001.zip › Table S2.xlsx]

## Sheet: Oriental
Pos	HLA	Peptide	Core	Of	Gp	Gl	Ip	Il	Icore	Identity	Score	Aff(nM)	%Rank	BindLevel
327	HLA-C*06:27	VRFPNITNL	VRFPNITNL	0	0	0	0	0	VRFPNITNL	S	0.687341	29.5	0.0092	<= SB
236	HLA-C*06:27	TRFQTLLAL	TRFQTLLAL	0	0	0	0	0	TRFQTLLAL	S	0.636979	50.8	0.0161	<= SB
453	HLA-C*06:27	YRLFRKSNL	YRLFRKSNL	0	0	0	0	0	YRLFRKSNL	S	0.61298	65.9	0.0219	<= SB
318	HLA-C*06:27	FRVQPTESI	FRVQPTESI	0	0	0	0	0	FRVQPTESI	S	0.54836	132.5	0.0498	<= SB
57	HLA-C*06:27	YVYSRVKNL	YVYSRVKNL	0	0	0	0	0	YVYSRVKNL	E	0.567855	107.3	0.0372	<= SB
100	HLA-C*06:27	FRLFARTRSM	FRFARTRSM	0	2	1	0	0	FRLFARTRSM	M	0.679287	32.1	0.0094	<= SB
718	HLA-C*12:09	FTISVTTEI	FTISVTTEI	0	0	0	0	0	FTISVTTEI	S	0.665524	37.3	0.0328	<= SB
269	HLA-C*12:09	YLQPRTFLL	YLQPRTFLL	0	0	0	0	0	YLQPRTFLL	S	0.658685	40.2	0.0357	<= SB
28	HLA-C*12:09	YTNSFTRGV	YTNSFTRGV	0	0	0	0	0	YTNSFTRGV	S	0.645984	46.1	0.0428	<= SB
870	HLA-C*12:09	IAQYTSALL	IAQYTSALL	0	0	0	0	0	IAQYTSALL	S	0.627683	56.2	0.0638	<= SB
865	HLA-C*12:09	LTDEMIAQY	LTDEMIAQY	0	0	0	0	0	LTDEMIAQY	S	0.626471	56.9	0.0655	<= SB
160	HLA-C*12:09	YSSANNCTF	YSSANNCTF	0	0	0	0	0	YSSANNCTF	S	0.621282	60.2	0.0728	<= SB
923	HLA-C*12:09	IANQFNSAI	IANQFNSAI	0	0	0	0	0	IANQFNSAI	S	0.614413	64.8	0.0849	<= SB
1095	HLA-C*12:09	FVSNGTHWF	FVSNGTHWF	0	0	0	0	0	FVSNGTHWF	S	0.613888	65.2	0.0865	<= SB
285	HLA-C*12:09	ITDAVDCAL	ITDAVDCAL	0	0	0	0	0	ITDAVDCAL	S	0.601484	74.6	0.1083	<= SB
869	HLA-C*12:09	MIAQYTSAL	MIAQYTSAL	0	0	0	0	0	MIAQYTSAL	S	0.599306	76.4	0.1119	<= SB
392	HLA-C*12:09	FTNVYADSF	FTNVYADSF	0	0	0	0	0	FTNVYADSF	S	0.59359	81.2	0.1213	<= SB
886	HLA-C*12:09	WTFGAGAAL	WTFGAGAAL	0	0	0	0	0	WTFGAGAAL	S	0.591453	83.1	0.1248	<= SB
204	HLA-C*12:09	YSKHTPINL	YSKHTPINL	0	0	0	0	0	YSKHTPINL	S	0.588503	85.8	0.133	<= SB
1054	HLA-C*12:09	QSAPHGVVF	QSAPHGVVF	0	0	0	0	0	QSAPHGVVF	S	0.586559	87.6	0.1385	<= SB
976	HLA-C*12:09	VLNDILSRL	VLNDILSRL	0	0	0	0	0	VLNDILSRL	S	0.581001	93.1	0.1538	<= SB
815	HLA-C*12:09	RSFIEDLLF	RSFIEDLLF	0	0	0	0	0	RSFIEDLLF	S	0.577983	96.2	0.1617	<= SB
258	HLA-C*12:09	WTAGAAAYY	WTAGAAAYY	0	0	0	0	0	WTAGAAAYY	S	0.572847	101.7	0.1752	<= SB
119	HLA-C*12:09	IVNNATNVV	IVNNATNVV	0	0	0	0	0	IVNNATNVV	S	0.565531	110	0.1988	<= SB
584	HLA-C*12:09	ILDITPCSF	ILDITPCSF	0	0	0	0	0	ILDITPCSF	S	0.565013	110.7	0.2006	<= SB
171	HLA-C*12:09	VSQPFLMDL	VSQPFLMDL	0	0	0	0	0	VSQPFLMDL	S	0.56007	116.7	0.2181	<= SB
417	HLA-C*12:09	KIADYNYKL	KIADYNYKL	0	0	0	0	0	KIADYNYKL	S	0.558223	119.1	0.2246	<= SB
634	HLA-C*12:09	RVYSTGSNV	RVYSTGSNV	0	0	0	0	0	RVYSTGSNV	S	0.557609	119.9	0.2268	<= SB
712	HLA-C*12:09	IAIPTNFTI	IAIPTNFTI	0	0	0	0	0	IAIPTNFTI	S	0.546994	134.5	0.2639	<= SB
691	HLA-C*12:09	SIIAYTMSL	SIIAYTMSL	0	0	0	0	0	SIIAYTMSL	S	0.533464	155.7	0.314	<= SB
50	HLA-C*12:09	STQDLFLPF	STQDLFLPF	0	0	0	0	0	STQDLFLPF	S	0.529244	163	0.3338	<= SB
590	HLA-C*12:09	CSFGGVSVI	CSFGGVSVI	0	0	0	0	0	CSFGGVSVI	S	0.527965	165.2	0.3398	<= SB
951	HLA-C*12:09	VVNQNAQAL	VVNQNAQAL	0	0	0	0	0	VVNQNAQAL	S	0.522762	174.8	0.3643	<= SB
262	HLA-C*12:09	AAAYYVGYL	AAAYYVGYL	0	0	0	0	0	AAAYYVGYL	S	0.519257	181.6	0.3807	<= SB
734	HLA-C*12:09	TSVDCTMYI	TSVDCTMYI	0	0	0	0	0	TSVDCTMYI	S	0.519116	181.8	0.3814	<= SB
495	HLA-C*12:09	YGFQPTNGV	YGFQPTNGV	0	0	0	0	0	YGFQPTNGV	S	0.517085	185.9	0.3909	<= SB
162	HLA-C*12:09	SANNCTFEY	SANNCTFEY	0	0	0	0	0	SANNCTFEY	S	0.513082	194.1	0.4112	<= SB
57	HLA-C*12:09	YVYSRVKNL	YVYSRVKNL	0	0	0	0	0	YVYSRVKNL	E	0.606372	70.7	0.1002	<= SB
4	HLA-C*12:09	FVSEETGTL	FVSEETGTL	0	0	0	0	0	FVSEETGTL	E	0.589063	85.3	0.1314	<= SB
13	HLA-C*12:09	IVNSVLLFL	IVNSVLLFL	0	0	0	0	0	IVNSVLLFL	E	0.537936	148.3	0.2949	<= SB
5	HLA-C*12:09	VSEETGTLI	VSEETGTLI	0	0	0	0	0	VSEETGTLI	E	0.534046	154.7	0.3113	<= SB
49	HLA-C*12:09	VSLVKPSFY	VSLVKPSFY	0	0	0	0	0	VSLVKPSFY	E	0.51576	188.6	0.3971	<= SB
37	HLA-C*12:09	FAYANRNRF	FAYANRNRF	0	0	0	0	0	FAYANRNRF	M	0.649222	44.5	0.0397	<= SB
39	HLA-C*12:09	YANRNRFLY	YANRNRFLY	0	0	0	0	0	YANRNRFLY	M	0.631233	54.1	0.059	<= SB
213	HLA-C*12:09	SSDNIALLV	SSDNIALLV	0	0	0	0	0	SSDNIALLV	M	0.622062	59.7	0.0717	<= SB
101	HLA-C*12:09	RLFARTRSM	RLFARTRSM	0	0	0	0	0	RLFARTRSM	M	0.615943	63.8	0.0805	<= SB
212	HLA-C*12:09	SSSDNIALL	SSSDNIALL	0	0	0	0	0	SSSDNIALL	M	0.60083	75.1	0.1093	<= SB
170	HLA-C*12:09	VATSRTLSY	VATSRTLSY	0	0	0	0	0	VATSRTLSY	M	0.578973	95.1	0.1591	<= SB
168	HLA-C*12:09	ITVATSRTL	ITVATSRTL	0	0	0	0	0	ITVATSRTL	M	0.533303	156	0.3148	<= SB
193	HLA-C*12:09	FAAYSRYRI	FAAYSRYRI	0	0	0	0	0	FAAYSRYRI	M	0.523497	173.4	0.3608	<= SB
171	HLA-C*12:09	ATSRTLSYY	ATSRTLSYY	0	0	0	0	0	ATSRTLSYY	M	0.520153	179.8	0.3765	<= SB
39	HLA-C*12:09	YANRNRFLYI	YANNRFLYI	0	3	1	0	0	YANRNRFLYI	M	0.51211	196.1	0.4164	<= SB
266	HLA-C*12:09	KAYNVTQAF	KAYNVTQAF	0	0	0	0	0	KAYNVTQAF	N	0.696867	26.6	0.0177	<= SB
331	HLA-C*12:09	LTYTGAIKL	LTYTGAIKL	0	0	0	0	0	LTYTGAIKL	N	0.615808	63.9	0.0809	<= SB
307	HLA-C*12:09	FAPSASAFF	FAPSASAFF	0	0	0	0	0	FAPSASAFF	N	0.561851	114.5	0.2118	<= SB
48	HLA-C*12:09	NTASWFTAL	NTASWFTAL	0	0	0	0	0	NTASWFTAL	N	0.524114	172.3	0.3579	<= SB
718	HLA-C*15:06	FTISVTTEI	FTISVTTEI	0	0	0	0	0	FTISVTTEI	S	0.739268	16.8	0.0105	<= SB
886	HLA-C*15:06	WTFGAGAAL	WTFGAGAAL	0	0	0	0	0	WTFGAGAAL	S	0.665784	37.2	0.0461	<= SB
28	HLA-C*15:06	YTNSFTRGV	YTNSFTRGV	0	0	0	0	0	YTNSFTRGV	S	0.662746	38.4	0.0478	<= SB
712	HLA-C*15:06	IAIPTNFTI	IAIPTNFTI	0	0	0	0	0	IAIPTNFTI	S	0.643676	47.2	0.0646	<= SB
923	HLA-C*15:06	IANQFNSAI	IANQFNSAI	0	0	0	0	0	IANQFNSAI	S	0.632913	53.1	0.0759	<= SB
870	HLA-C*15:06	IAQYTSALL	IAQYTSALL	0	0	0	0	0	IAQYTSALL	S	0.60901	68.7	0.1082	<= SB
590	HLA-C*15:06	CSFGGVSVI	CSFGGVSVI	0	0	0	0	0	CSFGGVSVI	S	0.592829	81.9	0.1371	<= SB
734	HLA-C*15:06	TSVDCTMYI	TSVDCTMYI	0	0	0	0	0	TSVDCTMYI	S	0.580134	94	0.165	<= SB
269	HLA-C*15:06	YLQPRTFLL	YLQPRTFLL	0	0	0	0	0	YLQPRTFLL	S	0.574992	99.3	0.1776	<= SB
634	HLA-C*15:06	RVYSTGSNV	RVYSTGSNV	0	0	0	0	0	RVYSTGSNV	S	0.57225	102.3	0.1833	<= SB
685	HLA-C*15:06	RSVASQSII	RSVASQSII	0	0	0	0	0	RSVASQSII	S	0.57146	103.2	0.185	<= SB
119	HLA-C*15:06	IVNNATNVV	IVNNATNVV	0	0	0	0	0	IVNNATNVV	S	0.560708	115.9	0.2096	<= SB
285	HLA-C*15:06	ITDAVDCAL	ITDAVDCAL	0	0	0	0	0	ITDAVDCAL	S	0.55452	124	0.2264	<= SB
204	HLA-C*15:06	YSKHTPINL	YSKHTPINL	0	0	0	0	0	YSKHTPINL	S	0.538399	147.6	0.2726	<= SB
1005	HLA-C*15:06	QTYVTQQLI	QTYVTQQLI	0	0	0	0	0	QTYVTQQLI	S	0.530733	160.4	0.296	<= SB
495	HLA-C*15:06	YGFQPTNGV	YGFQPTNGV	0	0	0	0	0	YGFQPTNGV	S	0.530398	160.9	0.297	<= SB
869	HLA-C*15:06	MIAQYTSAL	MIAQYTSAL	0	0	0	0	0	MIAQYTSAL	S	0.525876	169	0.3137	<= SB
171	HLA-C*15:06	VSQPFLMDL	VSQPFLMDL	0	0	0	0	0	VSQPFLMDL	S	0.525033	170.6	0.317	<= SB
888	HLA-C*15:06	FGAGAALQI	FGAGAALQI	0	0	0	0	0	FGAGAALQI	S	0.524718	171.1	0.3182	<= SB
1096	HLA-C*15:06	VSNGTHWFV	VSNGTHWFV	0	0	0	0	0	VSNGTHWFV	S	0.520747	178.6	0.3335	<= SB
691	HLA-C*15:06	SIIAYTMSL	SIIAYTMSL	0	0	0	0	0	SIIAYTMSL	S	0.520338	179.4	0.3351	<= SB
262	HLA-C*15:06	AAAYYVGYL	AAAYYVGYL	0	0	0	0	0	AAAYYVGYL	S	0.514725	190.7	0.3568	<= SB
718	HLA-C*15:06	FTISVTTEIL	FTISVTTEL	0	8	1	0	0	FTISVTTEIL	S	0.514407	191.3	0.358	<= SB
4	HLA-C*15:06	FVSEETGTL	FVSEETGTL	0	0	0	0	0	FVSEETGTL	E	0.556263	121.6	0.2217	<= SB
57	HLA-C*15:06	YVYSRVKNL	YVYSRVKNL	0	0	0	0	0	YVYSRVKNL	E	0.554494	124	0.2265	<= SB
5	HLA-C*15:06	VSEETGTLI	VSEETGTLI	0	0	0	0	0	VSEETGTLI	E	0.53397	154.8	0.2862	<= SB
13	HLA-C*15:06	IVNSVLLFL	IVNSVLLFL	0	0	0	0	0	IVNSVLLFL	E	0.520042	180	0.3363	<= SB
29	HLA-C*15:06	VTLAILTAL	VTLAILTAL	0	0	0	0	0	VTLAILTAL	E	0.51919	181.7	0.3396	<= SB
193	HLA-C*15:06	FAAYSRYRI	FAAYSRYRI	0	0	0	0	0	FAAYSRYRI	M	0.612109	66.5	0.1028	<= SB
213	HLA-C*15:06	SSDNIALLV	SSDNIALLV	0	0	0	0	0	SSDNIALLV	M	0.61032	67.8	0.1059	<= SB
110	HLA-C*15:06	WSFNPETNI	WSFNPETNI	0	0	0	0	0	WSFNPETNI	M	0.59294	81.8	0.1369	<= SB
212	HLA-C*15:06	SSSDNIALL	SSSDNIALL	0	0	0	0	0	SSSDNIALL	M	0.586322	87.9	0.1494	<= SB
168	HLA-C*15:06	ITVATSRTL	ITVATSRTL	0	0	0	0	0	ITVATSRTL	M	0.581602	92.5	0.1612	<= SB
37	HLA-C*15:06	FAYANRNRF	FAYANRNRF	0	0	0	0	0	FAYANRNRF	M	0.571304	103.4	0.1853	<= SB
37	HLA-C*15:06	FAYANRNRFL	FAYANRNFL	0	7	1	0	0	FAYANRNRFL	M	0.558622	118.6	0.2153	<= SB
39	HLA-C*15:06	YANRNRFLYI	YANNRFLYI	0	3	1	0	0	YANRNRFLYI	M	0.538991	146.6	0.2708	<= SB
331	HLA-C*15:06	LTYTGAIKL	LTYTGAIKL	0	0	0	0	0	LTYTGAIKL	N	0.652905	42.8	0.0556	<= SB
312	HLA-C*15:06	SAFFGMSRI	SAFFGMSRI	0	0	0	0	0	SAFFGMSRI	N	0.56804	107.1	0.1921	<= SB
266	HLA-C*15:06	KAYNVTQAF	KAYNVTQAF	0	0	0	0	0	KAYNVTQAF	N	0.559961	116.9	0.2117	<= SB
262	HLA-C*15:06	RTATKAYNV	RTATKAYNV	0	0	0	0	0	RTATKAYNV	N	0.515476	189.1	0.3539	<= SB
327	HLA-C*07:19	VRFPNITNL	VRFPNITNL	0	0	0	0	0	VRFPNITNL	S	0.660226	39.5	0.0114	<= SB
453	HLA-C*07:19	YRLFRKSNL	YRLFRKSNL	0	0	0	0	0	YRLFRKSNL	S	0.637652	50.4	0.0158	<= SB
236	HLA-C*07:19	TRFQTLLAL	TRFQTLLAL	0	0	0	0	0	TRFQTLLAL	S	0.616206	63.6	0.0209	<= SB
269	HLA-C*07:19	YLQPRTFLL	YLQPRTFLL	0	0	0	0	0	YLQPRTFLL	S	0.571727	102.9	0.0464	<= SB
456	HLA-C*07:19	FRKSNLKPF	FRKSNLKPF	0	0	0	0	0	FRKSNLKPF	S	0.518603	182.8	0.0929	<= SB
318	HLA-C*07:19	FRVQPTESI	FRVQPTESI	0	0	0	0	0	FRVQPTESI	S	0.513098	194.1	0.1032	<= SB
57	HLA-C*07:19	YVYSRVKNL	YVYSRVKNL	0	0	0	0	0	YVYSRVKNL	E	0.615665	64	0.0211	<= SB
100	HLA-C*07:19	FRLFARTRSM	FRFARTRSM	0	2	1	0	0	FRLFARTRSM	M	0.618559	62	0.0199	<= SB
37	HLA-C*07:19	FAYANRNRF	FAYANRNRF	0	0	0	0	0	FAYANRNRF	M	0.563048	113	0.0534	<= SB
101	HLA-C*07:19	RLFARTRSM	RLFARTRSM	0	0	0	0	0	RLFARTRSM	M	0.555321	122.9	0.0584	<= SB
38	HLA-C*07:19	AYANRNRFL	AYANRNRFL	0	0	0	0	0	AYANRNRFL	M	0.513242	193.8	0.103	<= SB
886	HLA-C*03:09	WTFGAGAAL	WTFGAGAAL	0	0	0	0	0	WTFGAGAAL	S	0.837284	5.8	0.0217	<= SB
718	HLA-C*03:09	FTISVTTEI	FTISVTTEI	0	0	0	0	0	FTISVTTEI	S	0.792646	9.4	0.0341	<= SB
869	HLA-C*03:09	MIAQYTSAL	MIAQYTSAL	0	0	0	0	0	MIAQYTSAL	S	0.783788	10.4	0.037	<= SB
712	HLA-C*03:09	IAIPTNFTI	IAIPTNFTI	0	0	0	0	0	IAIPTNFTI	S	0.779058	10.9	0.0385	<= SB
923	HLA-C*03:09	IANQFNSAI	IANQFNSAI	0	0	0	0	0	IANQFNSAI	S	0.777637	11.1	0.0389	<= SB
870	HLA-C*03:09	IAQYTSALL	IAQYTSALL	0	0	0	0	0	IAQYTSALL	S	0.733536	17.9	0.0748	<= SB
160	HLA-C*03:09	YSSANNCTF	YSSANNCTF	0	0	0	0	0	YSSANNCTF	S	0.720802	20.5	0.0877	<= SB
892	HLA-C*03:09	AALQIPFAM	AALQIPFAM	0	0	0	0	0	AALQIPFAM	S	0.718349	21.1	0.0901	<= SB
691	HLA-C*03:09	SIIAYTMSL	SIIAYTMSL	0	0	0	0	0	SIIAYTMSL	S	0.688512	29.1	0.1285	<= SB
951	HLA-C*03:09	VVNQNAQAL	VVNQNAQAL	0	0	0	0	0	VVNQNAQAL	S	0.686998	29.6	0.1314	<= SB
898	HLA-C*03:09	FAMQMAYRF	FAMQMAYRF	0	0	0	0	0	FAMQMAYRF	S	0.686515	29.7	0.1324	<= SB
1225	HLA-C*03:09	IAIVMVTIM	IAIVMVTIM	0	0	0	0	0	IAIVMVTIM	S	0.6677	36.4	0.1656	<= SB
221	HLA-C*03:09	SALEPLVDL	SALEPLVDL	0	0	0	0	0	SALEPLVDL	S	0.631191	54.1	0.2263	<= SB
1054	HLA-C*03:09	QSAPHGVVF	QSAPHGVVF	0	0	0	0	0	QSAPHGVVF	S	0.624011	58.4	0.2414	<= SB
590	HLA-C*03:09	CSFGGVSVI	CSFGGVSVI	0	0	0	0	0	CSFGGVSVI	S	0.621208	60.2	0.2473	<= SB
888	HLA-C*03:09	FGAGAALQI	FGAGAALQI	0	0	0	0	0	FGAGAALQI	S	0.615293	64.2	0.2616	<= SB
262	HLA-C*03:09	AAAYYVGYL	AAAYYVGYL	0	0	0	0	0	AAAYYVGYL	S	0.610944	67.3	0.2724	<= SB
894	HLA-C*03:09	LQIPFAMQM	LQIPFAMQM	0	0	0	0	0	LQIPFAMQM	S	0.605144	71.7	0.2868	<= SB
133	HLA-C*03:09	FQFCNDPFL	FQFCNDPFL	0	0	0	0	0	FQFCNDPFL	S	0.599762	76	0.3001	<= SB
2	HLA-C*03:09	FVFLVLLPL	FVFLVLLPL	0	0	0	0	0	FVFLVLLPL	S	0.591939	82.7	0.3196	<= SB
1021	HLA-C*03:09	SANLAATKM	SANLAATKM	0	0	0	0	0	SANLAATKM	S	0.581065	93	0.3466	<= SB
705	HLA-C*03:09	VAYSNNSIAI	VAYSNSIAI	0	4	1	0	0	VAYSNNSIAI	S	0.579341	94.8	0.3508	<= SB
495	HLA-C*03:09	YGFQPTNGV	YGFQPTNGV	0	0	0	0	0	YGFQPTNGV	S	0.570413	104.4	0.373	<= SB
204	HLA-C*03:09	YSKHTPINL	YSKHTPINL	0	0	0	0	0	YSKHTPINL	S	0.567711	107.5	0.3797	<= SB
366	HLA-C*03:09	SVLYNSASF	SVLYNSASF	0	0	0	0	0	SVLYNSASF	S	0.548488	132.3	0.4335	<= SB
697	HLA-C*03:09	MSLGAENSV	MSLGAENSV	0	0	0	0	0	MSLGAENSV	S	0.535521	152.3	0.4729	<= SB
718	HLA-C*03:09	FTISVTTEIL	FTISVTTEL	0	8	1	0	0	FTISVTTEIL	S	0.535412	152.4	0.4733	<= SB
392	HLA-C*03:09	FTNVYADSF	FTNVYADSF	0	0	0	0	0	FTNVYADSF	S	0.528506	164.3	0.4942	<= SB
119	HLA-C*03:09	IVNNATNVV	IVNNATNVV	0	0	0	0	0	IVNNATNVV	S	0.526691	167.5	0.4997	<= SB
92	HLA-C*03:09	FASTEKSNI	FASTEKSNI	0	0	0	0	0	FASTEKSNI	S	0.518726	182.6	0.5307	<= WB
4	HLA-C*03:09	FVSEETGTL	FVSEETGTL	0	0	0	0	0	FVSEETGTL	E	0.752647	14.5	0.0583	<= SB
31	HLA-C*03:09	LAILTALRL	LAILTALRL	0	0	0	0	0	LAILTALRL	E	0.696448	26.7	0.1174	<= SB
29	HLA-C*03:09	VTLAILTAL	VTLAILTAL	0	0	0	0	0	VTLAILTAL	E	0.640888	48.7	0.2058	<= SB
57	HLA-C*03:09	YVYSRVKNL	YVYSRVKNL	0	0	0	0	0	YVYSRVKNL	E	0.613315	65.6	0.2665	<= SB
37	HLA-C*03:09	FAYANRNRF	FAYANRNRF	0	0	0	0	0	FAYANRNRF	M	0.847033	5.2	0.0192	<= SB
82	HLA-C*03:09	IAMACLVGL	IAMACLVGL	0	0	0	0	0	IAMACLVGL	M	0.733215	17.9	0.0752	<= SB
168	HLA-C*03:09	ITVATSRTL	ITVATSRTL	0	0	0	0	0	ITVATSRTL	M	0.685854	29.9	0.1337	<= SB
37	HLA-C*03:09	FAYANRNRFL	FAYANRNFL	0	7	1	0	0	FAYANRNRFL	M	0.66081	39.3	0.1764	<= SB
193	HLA-C*03:09	FAAYSRYRI	FAAYSRYRI	0	0	0	0	0	FAAYSRYRI	M	0.652378	43	0.188	<= SB
212	HLA-C*03:09	SSSDNIALL	SSSDNIALL	0	0	0	0	0	SSSDNIALL	M	0.608706	69	0.2779	<= SB
80	HLA-C*03:09	IAIAMACLV	IAIAMACLV	0	0	0	0	0	IAIAMACLV	M	0.583178	90.9	0.3413	<= SB
211	HLA-C*03:09	SSSSDNIAL	SSSSDNIAL	0	0	0	0	0	SSSSDNIAL	M	0.551907	127.5	0.4232	<= SB
110	HLA-C*03:09	WSFNPETNI	WSFNPETNI	0	0	0	0	0	WSFNPETNI	M	0.526353	168.1	0.501	<= WB
101	HLA-C*03:09	RLFARTRSM	RLFARTRSM	0	0	0	0	0	RLFARTRSM	M	0.524144	172.2	0.5096	<= WB
266	HLA-C*03:09	KAYNVTQAF	KAYNVTQAF	0	0	0	0	0	KAYNVTQAF	N	0.765095	12.7	0.0464	<= SB
307	HLA-C*03:09	FAPSASAFF	FAPSASAFF	0	0	0	0	0	FAPSASAFF	N	0.655899	41.4	0.1832	<= SB
331	HLA-C*03:09	LTYTGAIKL	LTYTGAIKL	0	0	0	0	0	LTYTGAIKL	N	0.648609	44.8	0.1932	<= SB
48	HLA-C*03:09	NTASWFTAL	NTASWFTAL	0	0	0	0	0	NTASWFTAL	N	0.623402	58.8	0.2427	<= SB
312	HLA-C*03:09	SAFFGMSRI	SAFFGMSRI	0	0	0	0	0	SAFFGMSRI	N	0.610014	68	0.2747	<= SB
159	HLA-C*03:09	LQLPQGTTL	LQLPQGTTL	0	0	0	0	0	LQLPQGTTL	N	0.574822	99.5	0.3621	<= SB
403	HLA-C*03:09	FSKQLQQSM	FSKQLQQSM	0	0	0	0	0	FSKQLQQSM	N	0.536932	149.9	0.4686	<= SB
210	HLA-C*03:09	MAGNGGDAAL	MANGGDAAL	0	2	1	0	0	MAGNGGDAAL	N	0.532947	156.6	0.4807	<= SB
307	HLA-C*03:09	FAPSASAF	FA-PSASAF	0	0	0	2	1	FAPSASAF	N	0.515282	189.5	0.5441	<= WB
1208	HLA-A*24:46	QYIKWPWYI	QYIKWPWYI	0	0	0	0	0	QYIKWPWYI	S	0.782399	10.5	0.0081	<= SB
1211	HLA-A*24:46	KWPWYIWLGF	KWPWYIWLF	0	8	1	0	0	KWPWYIWLGF	S	0.738131	17	0.0098	<= SB
368	HLA-A*24:46	LYNSASFSTF	LYNSASFTF	0	7	1	0	0	LYNSASFSTF	S	0.733328	17.9	0.01	<= SB
1208	HLA-A*24:46	QYIKWPWYIW	QYIWPWYIW	0	3	1	0	0	QYIKWPWYIW	S	0.683168	30.8	0.0346	<= SB
488	HLA-A*24:46	CYFPLQSYGF	CYFPLSYGF	0	5	1	0	0	CYFPLQSYGF	S	0.658012	40.5	0.0532	<= SB
448	HLA-A*24:46	NYNYLYRLF	NYNYLYRLF	0	0	0	0	0	NYNYLYRLF	S	0.650023	44.1	0.0585	<= SB
265	HLA-A*24:46	YYVGYLQPRTF	YYVGYLQTF	0	7	2	0	0	YYVGYLQPRTF	S	0.634527	52.2	0.0684	<= SB
159	HLA-A*24:46	VYSSANNCTF	VYSSANNTF	0	7	1	0	0	VYSSANNCTF	S	0.62197	59.8	0.0801	<= SB
489	HLA-A*24:46	YFPLQSYGF	YFPLQSYGF	0	0	0	0	0	YFPLQSYGF	S	0.614202	65	0.0865	<= SB
1207	HLA-A*24:46	EQYIKWPWYI	EYIKWPWYI	0	1	1	0	0	EQYIKWPWYI	S	0.598055	77.4	0.1029	<= SB
1206	HLA-A*24:46	YEQYIKWPWYI	YYIKWPWYI	0	1	2	0	0	YEQYIKWPWYI	S	0.590899	83.6	0.1133	<= SB
635	HLA-A*24:46	VYSTGSNVF	VYSTGSNVF	0	0	0	0	0	VYSTGSNVF	S	0.574397	100	0.1426	<= SB
1066	HLA-A*24:46	TYVPAQEKNF	TYVPAQENF	0	7	1	0	0	TYVPAQEKNF	S	0.558384	118.9	0.1696	<= SB
328	HLA-A*24:46	RFPNITNLCPF	RFPNITNLF	0	8	2	0	0	RFPNITNLCPF	S	0.555852	122.2	0.1736	<= SB
268	HLA-A*24:46	GYLQPRTFLL	GYLQPTFLL	0	5	1	0	0	GYLQPRTFLL	S	0.550137	130	0.1824	<= SB
1094	HLA-A*24:46	VFVSNGTHWF	VFVSNTHWF	0	5	1	0	0	VFVSNGTHWF	S	0.545868	136.1	0.189	<= SB
897	HLA-A*24:46	PFAMQMAYRF	PFMQMAYRF	0	2	1	0	0	PFAMQMAYRF	S	0.538396	147.6	0.2006	<= SB
898	HLA-A*24:46	FAMQMAYRF	FAMQMAYRF	0	0	0	0	0	FAMQMAYRF	S	0.53585	151.7	0.2057	<= SB
312	HLA-A*24:46	IYQTSNFRV	IYQTSNFRV	0	0	0	0	0	IYQTSNFRV	S	0.530316	161.1	0.2169	<= SB
169	HLA-A*24:46	EYVSQPFLM	EYVSQPFLM	0	0	0	0	0	EYVSQPFLM	S	0.516357	187.3	0.2449	<= SB
168	HLA-A*24:46	FEYVSQPFLM	FYVSQPFLM	0	1	1	0	0	FEYVSQPFLM	S	0.516163	187.7	0.2453	<= SB
94	HLA-A*24:46	SYFIASFRLF	SYIASFRLF	0	2	1	0	0	SYFIASFRLF	M	0.797353	9	0.0076	<= SB
95	HLA-A*24:46	YFIASFRLF	YFIASFRLF	0	0	0	0	0	YFIASFRLF	M	0.773465	11.6	0.0085	<= SB
91	HLA-A*24:46	MWLSYFIASF	MWLSYFASF	0	6	1	0	0	MWLSYFIASF	M	0.682247	31.1	0.035	<= SB
94	HLA-A*24:46	SYFIASFRL	SYFIASFRL	0	0	0	0	0	SYFIASFRL	M	0.681109	31.5	0.0356	<= SB
57	HLA-A*24:46	LWPVTLACF	LWPVTLACF	0	0	0	0	0	LWPVTLACF	M	0.598354	77.1	0.1025	<= SB
19	HLA-A*24:46	QWNLVIGFLF	QWNVIGFLF	0	3	1	0	0	QWNLVIGFLF	M	0.574072	100.3	0.1433	<= SB
93	HLA-A*24:46	LSYFIASFRLF	SYIASFRLF	1	2	1	0	0	SYFIASFRLF	M	0.514948	190.2	0.2477	<= SB
306	HLA-A*24:46	QFAPSASAFF	QFAPASAFF	0	4	1	0	0	QFAPSASAFF	N	0.541832	142.2	0.1952	<= SB
339	HLA-B*40:52	GEVFNATRF	GEVFNATRF	0	0	0	0	0	GEVFNATRF	S	0.629864	54.9	0.0482	<= SB
1206	HLA-B*40:52	YEQYIKWPWY	YEQYIKWPY	0	8	1	0	0	YEQYIKWPWY	S	0.599234	76.4	0.0669	<= SB
168	HLA-B*40:52	FEYVSQPFL	FEYVSQPFL	0	0	0	0	0	FEYVSQPFL	S	0.597567	77.8	0.0685	<= SB
131	HLA-B*40:52	CEFQFCNDPF	CEFQFNDPF	0	5	1	0	0	CEFQFCNDPF	S	0.578303	95.8	0.0873	<= SB
168	HLA-B*40:52	FEYVSQPFLM	FEYSQPFLM	0	3	1	0	0	FEYVSQPFLM	S	0.569555	105.4	0.0951	<= SB
1016	HLA-B*40:52	AEIRASANL	AEIRASANL	0	0	0	0	0	AEIRASANL	S	0.569052	105.9	0.0956	<= SB
1206	HLA-B*40:52	YEQYIKWPW	YEQYIKWPW	0	0	0	0	0	YEQYIKWPW	S	0.543614	139.5	0.1354	<= SB
464	HLA-B*40:52	FERDISTEIY	FERDISTIY	0	7	1	0	0	FERDISTEIY	S	0.542647	141	0.1378	<= SB
190	HLA-B*40:52	REFVFKNIDGY	REFVFKNIY	0	8	2	0	0	REFVFKNIDGY	S	0.52789	165.4	0.1682	<= SB
17	HLA-B*40:52	LEQWNLVIGF	LEWNLVIGF	0	2	1	0	0	LEQWNLVIGF	M	0.543586	139.5	0.1355	<= SB
136	HLA-B*40:52	SELVIGAVI	SELVIGAVI	0	0	0	0	0	SELVIGAVI	M	0.526856	167.2	0.1702	<= SB
305	HLA-B*40:52	AQFAPSASAF	AQFASASAF	0	4	1	0	0	AQFAPSASAF	N	0.521177	177.8	0.1835	<= SB
329	HLA-B*35:04	FPNITNLCPF	FPNITNLPF	0	7	1	0	0	FPNITNLCPF	S	0.604755	72	0.0229	<= SB
84	HLA-B*35:04	LPFNDGVYF	LPFNDGVYF	0	0	0	0	0	LPFNDGVYF	S	0.576228	98	0.0324	<= SB
869	HLA-B*35:04	MIAQYTSAL	MIAQYTSAL	0	0	0	0	0	MIAQYTSAL	S	0.519573	180.9	0.0494	<= SB
155	HLA-B*50:02	SEFRVYSSA	SEFRVYSSA	0	0	0	0	0	SEFRVYSSA	S	0.699305	25.9	0.0083	<= SB
1016	HLA-B*50:02	AEIRASANLA	AEIASANLA	0	3	1	0	0	AEIRASANLA	S	0.614053	65.1	0.0152	<= SB
1071	HLA-B*50:02	QEKNFTTAPA	QENFTTAPA	0	2	1	0	0	QEKNFTTAPA	S	0.523026	174.3	0.0586	<= SB
618	HLA-B*50:02	TEVPVAIHA	TEVPVAIHA	0	0	0	0	0	TEVPVAIHA	S	0.516491	187.1	0.0638	<= SB
136	HLA-B*50:02	SELVIGAVI	SELVIGAVI	0	0	0	0	0	SELVIGAVI	M	0.515661	188.8	0.0647	<= SB
258	HLA-A*26:06	WTAGAAAYY	WTAGAAAYY	0	0	0	0	0	WTAGAAAYY	S	0.670128	35.5	0.0088	<= SB
192	HLA-A*26:06	FVFKNIDGY	FVFKNIDGY	0	0	0	0	0	FVFKNIDGY	S	0.580667	93.4	0.0247	<= SB
48	HLA-A*26:06	NTASWFTAL	NTASWFTAL	0	0	0	0	0	NTASWFTAL	N	0.604652	72.1	0.0144	<= SB
1137	HLA-C*04:15	VYDPLQPEL	VYDPLQPEL	0	0	0	0	0	VYDPLQPEL	S	0.547959	133.1	0.0092	<= SB
634	HLA-B*15:34	RVYSTGSNVF	RVYSTGSVF	0	7	1	0	0	RVYSTGSNVF	S	0.778198	11	0.0222	<= SB
962	HLA-B*15:34	LVKQLSSNF	LVKQLSSNF	0	0	0	0	0	LVKQLSSNF	S	0.712451	22.4	0.0945	<= SB
894	HLA-B*15:34	LQIPFAMQMAY	LQFAMQMAY	0	2	2	0	0	LQIPFAMQMAY	S	0.711925	22.6	0.0952	<= SB
365	HLA-B*15:34	YSVLYNSASF	YSVYNSASF	0	3	1	0	0	YSVLYNSASF	S	0.680033	31.9	0.1475	<= SB
894	HLA-B*15:34	LQIPFAMQM	LQIPFAMQM	0	0	0	0	0	LQIPFAMQM	S	0.677095	32.9	0.1538	<= SB
270	HLA-B*15:34	LQPRTFLLKY	LQRTFLLKY	0	2	1	0	0	LQPRTFLLKY	S	0.661375	39	0.1909	<= SB
28	HLA-B*15:34	YTNSFTRGVY	YTNSFTGVY	0	6	1	0	0	YTNSFTRGVY	S	0.648369	44.9	0.2226	<= SB
50	HLA-B*15:34	STQDLFLPF	STQDLFLPF	0	0	0	0	0	STQDLFLPF	S	0.638901	49.8	0.249	<= SB
686	HLA-B*15:34	SVASQSIIAY	SVASSIIAY	0	4	1	0	0	SVASQSIIAY	S	0.629537	55.1	0.2874	<= SB
366	HLA-B*15:34	SVLYNSASF	SVLYNSASF	0	0	0	0	0	SVLYNSASF	S	0.622373	59.5	0.3165	<= SB
961	HLA-B*15:34	TLVKQLSSNF	TLVKQLSSF	0	8	1	0	0	TLVKQLSSNF	S	0.620992	60.4	0.322	<= SB
258	HLA-B*15:34	WTAGAAAYY	WTAGAAAYY	0	0	0	0	0	WTAGAAAYY	S	0.613148	65.7	0.3531	<= SB
893	HLA-B*15:34	ALQIPFAMQM	AQIPFAMQM	0	1	1	0	0	ALQIPFAMQM	S	0.609613	68.3	0.3672	<= SB
698	HLA-B*15:34	SLGAENSVAY	SLAENSVAY	0	2	1	0	0	SLGAENSVAY	S	0.607936	69.5	0.3739	<= SB
869	HLA-B*15:34	MIAQYTSAL	MIAQYTSAL	0	0	0	0	0	MIAQYTSAL	S	0.605935	71.1	0.3818	<= SB
687	HLA-B*15:34	VASQSIIAY	VASQSIIAY	0	0	0	0	0	VASQSIIAY	S	0.605328	71.5	0.3842	<= SB
372	HLA-B*15:34	ASFSTFKCY	ASFSTFKCY	0	0	0	0	0	ASFSTFKCY	S	0.601386	74.7	0.3999	<= SB
852	HLA-B*15:34	AQKFNGLTVL	AQFNGLTVL	0	2	1	0	0	AQKFNGLTVL	S	0.601085	74.9	0.4013	<= SB
166	HLA-B*15:34	CTFEYVSQPF	CTFEVSQPF	0	4	1	0	0	CTFEYVSQPF	S	0.596981	78.3	0.4201	<= SB
240	HLA-B*15:34	TLLALHRSY	TLLALHRSY	0	0	0	0	0	TLLALHRSY	S	0.596744	78.5	0.4212	<= SB
367	HLA-B*15:34	VLYNSASFSTF	VLYASFSTF	0	3	2	0	0	VLYNSASFSTF	S	0.594691	80.3	0.4307	<= SB
192	HLA-B*15:34	FVFKNIDGYF	FVFKNIGYF	0	6	1	0	0	FVFKNIDGYF	S	0.593376	81.4	0.4367	<= SB
152	HLA-B*15:34	WMESEFRVY	WMESEFRVY	0	0	0	0	0	WMESEFRVY	S	0.592627	82.1	0.4402	<= SB
369	HLA-B*15:34	YNSASFSTF	YNSASFSTF	0	0	0	0	0	YNSASFSTF	S	0.591061	83.5	0.4474	<= SB
1054	HLA-B*15:34	QSAPHGVVF	QSAPHGVVF	0	0	0	0	0	QSAPHGVVF	S	0.587939	86.3	0.4617	<= SB
160	HLA-B*15:34	YSSANNCTF	YSSANNCTF	0	0	0	0	0	YSSANNCTF	S	0.586178	88	0.4698	<= SB
49	HLA-B*15:34	HSTQDLFLPF	HTQDLFLPF	0	1	1	0	0	HSTQDLFLPF	S	0.585128	89	0.4746	<= SB
754	HLA-B*15:34	LQYGSFCTQL	LQYGSFCTL	0	8	1	0	0	LQYGSFCTQL	S	0.577623	96.5	0.5098	<= WB
83	HLA-B*15:34	VLPFNDGVYF	VLFNDGVYF	0	2	1	0	0	VLPFNDGVYF	S	0.570951	103.8	0.5424	<= WB
505	HLA-B*15:34	YQPYRVVVLSF	YQRVVVLSF	0	2	2	0	0	YQPYRVVVLSF	S	0.570557	104.2	0.5443	<= WB
192	HLA-B*15:34	FVFKNIDGY	FVFKNIDGY	0	0	0	0	0	FVFKNIDGY	S	0.567434	107.8	0.5596	<= WB
666	HLA-B*15:34	IGAGICASY	IGAGICASY	0	0	0	0	0	IGAGICASY	S	0.566327	109.1	0.565	<= WB
238	HLA-B*15:34	FQTLLALHRSY	FQLALHRSY	0	2	2	0	0	FQTLLALHRSY	S	0.564036	111.8	0.5762	<= WB
1264	HLA-B*15:34	VLKGVKLHY	VLKGVKLHY	0	0	0	0	0	VLKGVKLHY	S	0.56221	114.1	0.5852	<= WB
895	HLA-B*15:34	QIPFAMQMAY	QIFAMQMAY	0	2	1	0	0	QIPFAMQMAY	S	0.560842	115.8	0.5919	<= WB
689	HLA-B*15:34	SQSIIAYTM	SQSIIAYTM	0	0	0	0	0	SQSIIAYTM	S	0.560036	116.8	0.5958	<= WB
628	HLA-B*15:34	QLTPTWRVY	QLTPTWRVY	0	0	0	0	0	QLTPTWRVY	S	0.557634	119.9	0.6094	<= WB
158	HLA-B*15:34	RVYSSANNCTF	RVYSSACTF	0	6	2	0	0	RVYSSANNCTF	S	0.557396	120.2	0.6108	<= WB
898	HLA-B*15:34	FAMQMAYRF	FAMQMAYRF	0	0	0	0	0	FAMQMAYRF	S	0.554556	123.9	0.6281	<= WB
47	HLA-B*15:34	VLHSTQDLF	VLHSTQDLF	0	0	0	0	0	VLHSTQDLF	S	0.554515	124	0.6283	<= WB
261	HLA-B*15:34	GAAAYYVGY	GAAAYYVGY	0	0	0	0	0	GAAAYYVGY	S	0.553882	124.8	0.6322	<= WB
342	HLA-B*15:34	FNATRFASVY	FATRFASVY	0	1	1	0	0	FNATRFASVY	S	0.549295	131.2	0.66	<= WB
1113	HLA-B*15:34	QIITTDNTF	QIITTDNTF	0	0	0	0	0	QIITTDNTF	S	0.540698	144	0.7122	<= WB
361	HLA-B*15:34	CVADYSVLY	CVADYSVLY	0	0	0	0	0	CVADYSVLY	S	0.539607	145.7	0.7188	<= WB
357	HLA-B*15:34	RISNCVADY	RISNCVADY	0	0	0	0	0	RISNCVADY	S	0.53514	152.9	0.7458	<= WB
133	HLA-B*15:34	FQFCNDPF	FQF-CNDPF	0	0	0	3	1	FQFCNDPF	S	0.530908	160	0.7713	<= WB
212	HLA-B*15:34	LVRDLPQGF	LVRDLPQGF	0	0	0	0	0	LVRDLPQGF	S	0.526436	168	0.7983	<= WB
50	HLA-B*15:34	STQDLFLPFF	STQDLFLPF	0	8	1	0	0	STQDLFLPFF	S	0.526309	168.2	0.7991	<= WB
880	HLA-B*15:34	GTITSGWTF	GTITSGWTF	0	0	0	0	0	GTITSGWTF	S	0.525778	169.2	0.8027	<= WB
786	HLA-B*15:34	KQIYKTPPI	KQIYKTPPI	0	0	0	0	0	KQIYKTPPI	S	0.522897	174.5	0.8231	<= WB
454	HLA-B*15:34	RLFRKSNLKPF	RLFSNLKPF	0	3	2	0	0	RLFRKSNLKPF	S	0.522529	175.2	0.8257	<= WB
413	HLA-B*15:34	GQTGKIADY	GQTGKIADY	0	0	0	0	0	GQTGKIADY	S	0.515585	188.9	0.8748	<= WB
51	HLA-B*15:34	LVKPSFYVY	LVKPSFYVY	0	0	0	0	0	LVKPSFYVY	E	0.683819	30.6	0.1417	<= SB
12	HLA-B*15:34	LIVNSVLLF	LIVNSVLLF	0	0	0	0	0	LIVNSVLLF	E	0.681842	31.3	0.1447	<= SB
50	HLA-B*15:34	SLVKPSFYVY	SLKPSFYVY	0	2	1	0	0	SLVKPSFYVY	E	0.676595	33.1	0.1552	<= SB
33	HLA-B*15:34	ILTALRLCAY	ILTALRLAY	0	7	1	0	0	ILTALRLCAY	E	0.622338	59.5	0.3166	<= SB
34	HLA-B*15:34	LTALRLCAY	LTALRLCAY	0	0	0	0	0	LTALRLCAY	E	0.62127	60.2	0.3209	<= SB
11	HLA-B*15:34	TLIVNSVLLF	TLINSVLLF	0	3	1	0	0	TLIVNSVLLF	E	0.564215	111.6	0.5754	<= WB
18	HLA-B*15:34	LLFLAFVVF	LLFLAFVVF	0	0	0	0	0	LLFLAFVVF	E	0.530918	160	0.7713	<= WB
184	HLA-B*15:34	SQRVAGDSGF	SQRVAGSGF	0	6	1	0	0	SQRVAGDSGF	M	0.741547	16.4	0.0496	<= SB
101	HLA-B*15:34	RLFARTRSM	RLFARTRSM	0	0	0	0	0	RLFARTRSM	M	0.680714	31.6	0.1465	<= SB
91	HLA-B*15:34	MWLSYFIASF	MLSYFIASF	0	1	1	0	0	MWLSYFIASF	M	0.677223	32.9	0.1534	<= SB
92	HLA-B*15:34	WLSYFIASF	WLSYFIASF	0	0	0	0	0	WLSYFIASF	M	0.662493	38.5	0.1888	<= SB
83	HLA-B*15:34	AMACLVGLM	AMACLVGLM	0	0	0	0	0	AMACLVGLM	M	0.632921	53.1	0.2734	<= SB
186	HLA-B*15:34	RVAGDSGFAAY	RVASGFAAY	0	3	2	0	0	RVAGDSGFAAY	M	0.614643	64.7	0.3472	<= SB
56	HLA-B*15:34	LLWPVTLACF	LLWPVTLAF	0	8	1	0	0	LLWPVTLACF	M	0.607983	69.5	0.3737	<= SB
103	HLA-B*15:34	FARTRSMWSF	FARTRSMSF	0	7	1	0	0	FARTRSMWSF	M	0.592153	82.5	0.4423	<= SB
169	HLA-B*15:34	TVATSRTLSY	TVATSTLSY	0	5	1	0	0	TVATSRTLSY	M	0.591443	83.1	0.4456	<= SB
62	HLA-B*15:34	LACFVLAAVY	LAFVLAAVY	0	2	1	0	0	LACFVLAAVY	M	0.560178	116.6	0.5951	<= WB
187	HLA-B*15:34	VAGDSGFAAY	VAGSGFAAY	0	3	1	0	0	VAGDSGFAAY	M	0.554315	124.2	0.6295	<= WB
196	HLA-B*15:34	YSRYRIGNY	YSRYRIGNY	0	0	0	0	0	YSRYRIGNY	M	0.551831	127.6	0.6446	<= WB
170	HLA-B*15:34	VATSRTLSY	VATSRTLSY	0	0	0	0	0	VATSRTLSY	M	0.546489	135.2	0.6771	<= WB
171	HLA-B*15:34	ATSRTLSYY	ATSRTLSYY	0	0	0	0	0	ATSRTLSYY	M	0.5441	138.8	0.6916	<= WB
35	HLA-B*15:34	LQFAYANRNRF	LQFAYANRF	0	6	2	0	0	LQFAYANRNRF	M	0.538036	148.2	0.7283	<= WB
37	HLA-B*15:34	FAYANRNRF	FAYANRNRF	0	0	0	0	0	FAYANRNRF	M	0.534952	153.2	0.7469	<= WB
90	HLA-B*15:34	LMWLSYFIASF	LMSYFIASF	0	2	2	0	0	LMWLSYFIASF	M	0.530476	160.8	0.7739	<= WB
191	HLA-B*15:34	SGFAAYSRY	SGFAAYSRY	0	0	0	0	0	SGFAAYSRY	M	0.522031	176.2	0.8292	<= WB
170	HLA-B*15:34	VATSRTLSYY	VATSTLSYY	0	4	1	0	0	VATSRTLSYY	M	0.517828	184.4	0.859	<= WB
305	HLA-B*15:34	AQFAPSASAF	AQFASASAF	0	4	1	0	0	AQFAPSASAF	N	0.867437	4.2	0.0069	<= SB
259	HLA-B*15:34	RQKRTATKAY	RQKRTATAY	0	7	1	0	0	RQKRTATKAY	N	0.755284	14.1	0.0365	<= SB
305	HLA-B*15:34	AQFAPSASAFF	AQFAPSASF	0	8	2	0	0	AQFAPSASAFF	N	0.749587	15	0.0391	<= SB
266	HLA-B*15:34	KAYNVTQAF	KAYNVTQAF	0	0	0	0	0	KAYNVTQAF	N	0.727877	19	0.0732	<= SB
352	HLA-B*15:34	LLNKHIDAY	LLNKHIDAY	0	0	0	0	0	LLNKHIDAY	N	0.67813	32.5	0.1507	<= SB
304	HLA-B*15:34	IAQFAPSASAF	AQFASASAF	1	4	1	0	0	AQFAPSASAF	N	0.617063	63	0.3376	<= SB
100	HLA-B*15:34	KMKDLSPRWY	KMKDLSPRY	0	8	1	0	0	KMKDLSPRWY	N	0.613159	65.7	0.3531	<= SB
8	HLA-B*15:34	NQRNAPRITF	NQRNAPITF	0	6	1	0	0	NQRNAPRITF	N	0.579652	94.5	0.4998	<= SB
265	HLA-B*15:34	TKAYNVTQAF	TAYNVTQAF	0	1	1	0	0	TKAYNVTQAF	N	0.5777	96.5	0.5094	<= WB
351	HLA-B*15:34	ILLNKHIDAY	ILNKHIDAY	0	1	1	0	0	ILLNKHIDAY	N	0.55301	126	0.6375	<= WB
264	HLA-B*15:34	ATKAYNVTQAF	AAYNVTQAF	0	1	2	0	0	ATKAYNVTQAF	N	0.511786	196.8	0.9019	<= WB
269	HLA-A*02:13	YLQPRTFLL	YLQPRTFLL	0	0	0	0	0	YLQPRTFLL	S	0.813712	7.5	0.0377	<= SB
1220	HLA-A*02:13	FIAGLIAIV	FIAGLIAIV	0	0	0	0	0	FIAGLIAIV	S	0.802468	8.5	0.0484	<= SB
1000	HLA-A*02:13	RLQSLQTYV	RLQSLQTYV	0	0	0	0	0	RLQSLQTYV	S	0.794801	9.2	0.0547	<= SB
821	HLA-A*02:13	LLFNKVTLA	LLFNKVTLA	0	0	0	0	0	LLFNKVTLA	S	0.781475	10.6	0.0671	<= SB
515	HLA-A*02:13	FELLHAPATV	FLLHAPATV	0	1	1	0	0	FELLHAPATV	S	0.77985	10.8	0.0689	<= SB
386	HLA-A*02:13	KLNDLCFTNV	KLNDLFTNV	0	5	1	0	0	KLNDLCFTNV	S	0.775372	11.4	0.0739	<= SB
976	HLA-A*02:13	VLNDILSRL	VLNDILSRL	0	0	0	0	0	VLNDILSRL	S	0.750208	14.9	0.1117	<= SB
1047	HLA-A*02:13	YHLMSFPQSA	YLMSFPQSA	0	1	1	0	0	YHLMSFPQSA	S	0.723835	19.8	0.1677	<= SB
1048	HLA-A*02:13	HLMSFPQSA	HLMSFPQSA	0	0	0	0	0	HLMSFPQSA	S	0.709641	23.1	0.2046	<= SB
1062	HLA-A*02:13	FLHVTYVPA	FLHVTYVPA	0	0	0	0	0	FLHVTYVPA	S	0.699014	26	0.2308	<= SB
691	HLA-A*02:13	SIIAYTMSL	SIIAYTMSL	0	0	0	0	0	SIIAYTMSL	S	0.677299	32.8	0.2848	<= SB
424	HLA-A*02:13	KLPDDFTGCV	KLPDDFTGV	0	8	1	0	0	KLPDDFTGCV	S	0.667272	36.6	0.3132	<= SB
1060	HLA-A*02:13	VVFLHVTYV	VVFLHVTYV	0	0	0	0	0	VVFLHVTYV	S	0.652513	42.9	0.3624	<= SB
1095	HLA-A*02:13	FVSNGTHWFV	FVSNGTWFV	0	6	1	0	0	FVSNGTHWFV	S	0.632434	53.4	0.4433	<= SB
869	HLA-A*02:13	MIAQYTSAL	MIAQYTSAL	0	0	0	0	0	MIAQYTSAL	S	0.631659	53.8	0.4471	<= SB
786	HLA-A*02:13	KQIYKTPPI	KQIYKTPPI	0	0	0	0	0	KQIYKTPPI	S	0.631635	53.8	0.4472	<= SB
999	HLA-A*02:13	GRLQSLQTYV	GLQSLQTYV	0	1	1	0	0	GRLQSLQTYV	S	0.630787	54.3	0.4514	<= SB
202	HLA-A*02:13	KIYSKHTPI	KIYSKHTPI	0	0	0	0	0	KIYSKHTPI	S	0.622023	59.7	0.4945	<= SB
241	HLA-A*02:13	LLALHRSYL	LLALHRSYL	0	0	0	0	0	LLALHRSYL	S	0.621333	60.2	0.4979	<= SB
762	HLA-A*02:13	QLNRALTGI	QLNRALTGI	0	0	0	0	0	QLNRALTGI	S	0.616193	63.6	0.5252	<= WB
117	HLA-A*02:13	LLIVNNATNV	LLINNATNV	0	3	1	0	0	LLIVNNATNV	S	0.615232	64.3	0.5304	<= WB
55	HLA-A*02:13	FLPFFSNV	FL-PFFSNV	0	0	0	2	1	FLPFFSNV	S	0.609418	68.4	0.5615	<= WB
900	HLA-A*02:13	MQMAYRFNGI	MQMAYFNGI	0	5	1	0	0	MQMAYRFNGI	S	0.607243	70.1	0.5731	<= WB
718	HLA-A*02:13	FTISVTTEI	FTISVTTEI	0	0	0	0	0	FTISVTTEI	S	0.605079	71.7	0.5847	<= WB
201	HLA-A*02:13	FKIYSKHTPI	FIYSKHTPI	0	1	1	0	0	FKIYSKHTPI	S	0.599599	76.1	0.613	<= WB
983	HLA-A*02:13	RLDKVEAEV	RLDKVEAEV	0	0	0	0	0	RLDKVEAEV	S	0.598848	76.7	0.6167	<= WB
133	HLA-A*02:13	FQFCNDPFL	FQFCNDPFL	0	0	0	0	0	FQFCNDPFL	S	0.58336	90.7	0.6937	<= WB
921	HLA-A*02:13	KLIANQFNSA	KLIANFNSA	0	5	1	0	0	KLIANQFNSA	S	0.578693	95.4	0.7216	<= WB
937	HLA-A*02:13	SLSSTASAL	SLSSTASAL	0	0	0	0	0	SLSSTASAL	S	0.577297	96.9	0.7305	<= WB
975	HLA-A*02:13	SVLNDILSRL	SLNDILSRL	0	1	1	0	0	SVLNDILSRL	S	0.571863	102.8	0.765	<= WB
721	HLA-A*02:13	SVTTEILPV	SVTTEILPV	0	0	0	0	0	SVTTEILPV	S	0.570589	104.2	0.7731	<= WB
995	HLA-A*02:13	RLITGRLQSL	RLIGRLQSL	0	3	1	0	0	RLITGRLQSL	S	0.569802	105.1	0.7781	<= WB
514	HLA-A*02:13	SFELLHAPATV	SLLHAPATV	0	1	2	0	0	SFELLHAPATV	S	0.563985	111.9	0.8174	<= WB
512	HLA-A*02:13	VLSFELLHA	VLSFELLHA	0	0	0	0	0	VLSFELLHA	S	0.562372	113.9	0.8293	<= WB
901	HLA-A*02:13	QMAYRFNGI	QMAYRFNGI	0	0	0	0	0	QMAYRFNGI	S	0.562164	114.1	0.8309	<= WB
1185	HLA-A*02:13	RLNEVAKNL	RLNEVAKNL	0	0	0	0	0	RLNEVAKNL	S	0.559589	117.3	0.8498	<= WB
610	HLA-A*02:13	VLYQDVNCTEV	VLYQDVTEV	0	6	2	0	0	VLYQDVNCTEV	S	0.558864	118.3	0.8552	<= WB
6	HLA-A*02:13	VLLPLVSSQCV	VLLPLVSSV	0	8	2	0	0	VLLPLVSSQCV	S	0.549489	130.9	0.9251	<= WB
133	HLA-A*02:13	FQFCNDPFLGV	FQFDPFLGV	0	3	2	0	0	FQFCNDPFLGV	S	0.548262	132.6	0.9345	<= WB
915	HLA-A*02:13	VLYENQKLI	VLYENQKLI	0	0	0	0	0	VLYENQKLI	S	0.5467	134.9	0.9464	<= WB
417	HLA-A*02:13	KIADYNYKL	KIADYNYKL	0	0	0	0	0	KIADYNYKL	S	0.537916	148.4	1.0177	<= WB
1219	HLA-A*02:13	GFIAGLIAIV	FIAGLIAIV	1	0	0	0	0	FIAGLIAIV	S	0.535465	152.3	1.0425	<= WB
634	HLA-A*02:13	RVYSTGSNV	RVYSTGSNV	0	0	0	0	0	RVYSTGSNV	S	0.53517	152.8	1.0455	<= WB
713	HLA-A*02:13	AIPTNFTISV	AITNFTISV	0	2	1	0	0	AIPTNFTISV	S	0.532641	157.1	1.071	<= WB
109	HLA-A*02:13	TLDSKTQSL	TLDSKTQSL	0	0	0	0	0	TLDSKTQSL	S	0.526179	168.4	1.1325	<= WB
1192	HLA-A*02:13	NLNESLIDL	NLNESLIDL	0	0	0	0	0	NLNESLIDL	S	0.525342	170	1.1401	<= WB
28	HLA-A*02:13	YTNSFTRGV	YTNSFTRGV	0	0	0	0	0	YTNSFTRGV	S	0.515888	188.3	1.2239	<= WB
612	HLA-A*02:13	YQDVNCTEV	YQDVNCTEV	0	0	0	0	0	YQDVNCTEV	S	0.512268	195.8	1.2545	<= WB
50	HLA-A*02:13	SLVKPSFYV	SLVKPSFYV	0	0	0	0	0	SLVKPSFYV	E	0.788012	9.9	0.06	<= SB
20	HLA-A*02:13	FLAFVVFLL	FLAFVVFLL	0	0	0	0	0	FLAFVVFLL	E	0.616288	63.5	0.5247	<= WB
26	HLA-A*02:13	FLLVTLAIL	FLLVTLAIL	0	0	0	0	0	FLLVTLAIL	E	0.588492	85.8	0.6682	<= WB
49	HLA-A*02:13	VSLVKPSFYV	VLVKPSFYV	0	1	1	0	0	VSLVKPSFYV	E	0.536784	150.2	1.0292	<= WB
20	HLA-A*02:13	FLAFVVFLLV	FLAFVVLLV	0	6	1	0	0	FLAFVVFLLV	E	0.52109	178	1.1785	<= WB
38	HLA-A*02:13	RLCAYCCNIV	RLAYCCNIV	0	2	1	0	0	RLCAYCCNIV	E	0.516575	186.9	1.2181	<= WB
15	HLA-A*02:13	KLLEQWNLV	KLLEQWNLV	0	0	0	0	0	KLLEQWNLV	M	0.800978	8.6	0.0499	<= SB
61	HLA-A*02:13	TLACFVLAAV	TLACVLAAV	0	4	1	0	0	TLACFVLAAV	M	0.776014	11.3	0.0732	<= SB
89	HLA-A*02:13	GLMWLSYFI	GLMWLSYFI	0	0	0	0	0	GLMWLSYFI	M	0.719709	20.8	0.1784	<= SB
53	HLA-A*02:13	FLWLLWPV	FL-WLLWPV	0	0	0	2	1	FLWLLWPV	M	0.640841	48.7	0.4019	<= SB
61	HLA-A*02:13	TLACFVLAA	TLACFVLAA	0	0	0	0	0	TLACFVLAA	M	0.639278	49.5	0.4096	<= SB
50	HLA-A*02:13	KLIFLWLLWPV	KLIWLLWPV	0	3	2	0	0	KLIFLWLLWPV	M	0.599865	75.9	0.6117	<= WB
65	HLA-A*02:13	FVLAAVYRI	FVLAAVYRI	0	0	0	0	0	FVLAAVYRI	M	0.594761	80.2	0.6371	<= WB
55	HLA-A*02:13	WLLWPVTLA	WLLWPVTLA	0	0	0	0	0	WLLWPVTLA	M	0.58255	91.5	0.6978	<= WB
15	HLA-A*02:13	KLLEQWNLVI	KLLEWNLVI	0	4	1	0	0	KLLEQWNLVI	M	0.579682	94.4	0.7153	<= WB
14	HLA-A*02:13	KKLLEQWNLV	KLLEQWNLV	0	1	1	0	0	KKLLEQWNLV	M	0.560941	115.6	0.8399	<= WB
101	HLA-A*02:13	RLFARTRSM	RLFARTRSM	0	0	0	0	0	RLFARTRSM	M	0.548416	132.4	0.9333	<= WB
96	HLA-A*02:13	FIASFRLFA	FIASFRLFA	0	0	0	0	0	FIASFRLFA	M	0.532473	157.4	1.0727	<= WB
83	HLA-A*02:13	AMACLVGLM	AMACLVGLM	0	0	0	0	0	AMACLVGLM	M	0.523732	173	1.1546	<= WB
89	HLA-A*02:13	GLMWLSYFIA	GLMWLSYFA	0	8	1	0	0	GLMWLSYFIA	M	0.511467	197.5	1.2612	<= WB
222	HLA-A*02:13	LLLDRLNQL	LLLDRLNQL	0	0	0	0	0	LLLDRLNQL	N	0.751418	14.7	0.1095	<= SB
315	HLA-A*02:13	FGMSRIGMEV	FMSRIGMEV	0	1	1	0	0	FGMSRIGMEV	N	0.727987	19	0.1571	<= SB
316	HLA-A*02:13	GMSRIGMEV	GMSRIGMEV	0	0	0	0	0	GMSRIGMEV	N	0.727307	19.1	0.1588	<= SB
314	HLA-A*02:13	FFGMSRIGMEV	FMSRIGMEV	0	1	2	0	0	FFGMSRIGMEV	N	0.569424	105.5	0.7805	<= WB
1208	HLA-A*24:28	QYIKWPWYI	QYIKWPWYI	0	0	0	0	0	QYIKWPWYI	S	0.662847	38.4	0.0083	<= SB
151	HLA-A*24:28	SWMESEFRV	SWMESEFRV	0	0	0	0	0	SWMESEFRV	S	0.566836	108.5	0.0159	<= SB
1216	HLA-A*24:28	IWLGFIAGL	IWLGFIAGL	0	0	0	0	0	IWLGFIAGL	S	0.558899	118.2	0.0184	<= SB
269	HLA-A*24:28	YLQPRTFLL	YLQPRTFLL	0	0	0	0	0	YLQPRTFLL	S	0.537256	149.4	0.0291	<= SB
94	HLA-A*24:28	SYFIASFRL	SYFIASFRL	0	0	0	0	0	SYFIASFRL	M	0.618604	62	0.0094	<= SB
54	HLA-A*24:28	LWLLWPVTL	LWLLWPVTL	0	0	0	0	0	LWLLWPVTL	M	0.540822	143.8	0.0263	<= SB
94	HLA-A*24:28	SYFIASFRLF	SYFIASFLF	0	7	1	0	0	SYFIASFRLF	M	0.523781	172.9	0.0358	<= SB
1208	HLA-A*24:21	QYIKWPWYI	QYIKWPWYI	0	0	0	0	0	QYIKWPWYI	S	0.821115	6.9	0.0078	<= SB
1211	HLA-A*24:21	KWPWYIWLGF	KWPWYIWLF	0	8	1	0	0	KWPWYIWLGF	S	0.79837	8.9	0.0088	<= SB
368	HLA-A*24:21	LYNSASFSTF	LYNSASFTF	0	7	1	0	0	LYNSASFSTF	S	0.791554	9.5	0.0091	<= SB
1208	HLA-A*24:21	QYIKWPWYIW	QYIKWWYIW	0	5	1	0	0	QYIKWPWYIW	S	0.751207	14.8	0.0224	<= SB
448	HLA-A*24:21	NYNYLYRLF	NYNYLYRLF	0	0	0	0	0	NYNYLYRLF	S	0.720745	20.5	0.0394	<= SB
488	HLA-A*24:21	CYFPLQSYGF	CYFPLSYGF	0	5	1	0	0	CYFPLQSYGF	S	0.71402	22.1	0.0438	<= SB
265	HLA-A*24:21	YYVGYLQPRTF	YYVGYLQTF	0	7	2	0	0	YYVGYLQPRTF	S	0.677365	32.8	0.0729	<= SB
159	HLA-A*24:21	VYSSANNCTF	VYSSANNTF	0	7	1	0	0	VYSSANNCTF	S	0.668647	36.1	0.0783	<= SB
489	HLA-A*24:21	YFPLQSYGF	YFPLQSYGF	0	0	0	0	0	YFPLQSYGF	S	0.631002	54.2	0.1254	<= SB
635	HLA-A*24:21	VYSTGSNVF	VYSTGSNVF	0	0	0	0	0	VYSTGSNVF	S	0.621521	60	0.1362	<= SB
1206	HLA-A*24:21	YEQYIKWPWYI	YYIKWPWYI	0	1	2	0	0	YEQYIKWPWYI	S	0.620347	60.8	0.1375	<= SB
328	HLA-A*24:21	RFPNITNLCPF	RFPNITNLF	0	8	2	0	0	RFPNITNLCPF	S	0.618626	62	0.1395	<= SB
1207	HLA-A*24:21	EQYIKWPWYI	EYIKWPWYI	0	1	1	0	0	EQYIKWPWYI	S	0.61768	62.6	0.1405	<= SB
268	HLA-A*24:21	GYLQPRTFLL	GYLPRTFLL	0	3	1	0	0	GYLQPRTFLL	S	0.6037	72.8	0.1595	<= SB
312	HLA-A*24:21	IYQTSNFRV	IYQTSNFRV	0	0	0	0	0	IYQTSNFRV	S	0.592354	82.3	0.1791	<= SB
897	HLA-A*24:21	PFAMQMAYRF	PFMQMAYRF	0	2	1	0	0	PFAMQMAYRF	S	0.581085	93	0.1999	<= SB
1205	HLA-A*24:21	KYEQYIKWPW	KYQYIKWPW	0	2	1	0	0	KYEQYIKWPW	S	0.57337	101.1	0.2139	<= SB
1094	HLA-A*24:21	VFVSNGTHWF	VFVSNTHWF	0	5	1	0	0	VFVSNGTHWF	S	0.569455	105.5	0.2209	<= SB
1066	HLA-A*24:21	TYVPAQEKNF	TYVPAQENF	0	7	1	0	0	TYVPAQEKNF	S	0.569128	105.8	0.2215	<= SB
1208	HLA-A*24:21	QYIKWPWYIWL	QYIKWPWYL	0	8	2	0	0	QYIKWPWYIWL	S	0.544689	137.9	0.2703	<= SB
898	HLA-A*24:21	FAMQMAYRF	FAMQMAYRF	0	0	0	0	0	FAMQMAYRF	S	0.541331	143	0.2782	<= SB
447	HLA-A*24:21	GNYNYLYRLF	GYNYLYRLF	0	1	1	0	0	GNYNYLYRLF	S	0.534749	153.5	0.2937	<= SB
1211	HLA-A*24:21	KWPWYIWLGFI	KWPWYIWLI	0	8	2	0	0	KWPWYIWLGFI	S	0.534101	154.6	0.2952	<= SB
367	HLA-A*24:21	VLYNSASFSTF	LYNSASFTF	1	7	1	0	0	LYNSASFSTF	S	0.524442	171.6	0.3219	<= SB
1211	HLA-A*24:21	KWPWYIWLG	KWPWYIWLG	0	0	0	0	0	KWPWYIWLG	S	0.517426	185.2	0.3421	<= SB
1216	HLA-A*24:21	IWLGFIAGLI	IWLGFIALI	0	7	1	0	0	IWLGFIAGLI	S	0.515494	189.1	0.3477	<= SB
168	HLA-A*24:21	FEYVSQPFLM	FYVSQPFLM	0	1	1	0	0	FEYVSQPFLM	S	0.512518	195.3	0.3563	<= SB
94	HLA-A*24:21	SYFIASFRLF	SYIASFRLF	0	2	1	0	0	SYFIASFRLF	M	0.837463	5.8	0.0071	<= SB
95	HLA-A*24:21	YFIASFRLF	YFIASFRLF	0	0	0	0	0	YFIASFRLF	M	0.808214	8	0.0083	<= SB
91	HLA-A*24:21	MWLSYFIASF	MWLSYFASF	0	6	1	0	0	MWLSYFIASF	M	0.750335	14.9	0.0227	<= SB
94	HLA-A*24:21	SYFIASFRL	SYFIASFRL	0	0	0	0	0	SYFIASFRL	M	0.704837	24.4	0.0501	<= SB
57	HLA-A*24:21	LWPVTLACF	LWPVTLACF	0	0	0	0	0	LWPVTLACF	M	0.654669	41.9	0.0932	<= SB
19	HLA-A*24:21	QWNLVIGFLF	QWNVIGFLF	0	3	1	0	0	QWNLVIGFLF	M	0.633992	52.5	0.1212	<= SB
46	HLA-A*24:21	LYIIKLIFLW	LYIKLIFLW	0	2	1	0	0	LYIIKLIFLW	M	0.586767	87.5	0.1894	<= SB
93	HLA-A*24:21	LSYFIASFRLF	SYFASFRLF	1	3	1	0	0	SYFIASFRLF	M	0.586081	88.1	0.1907	<= SB
54	HLA-A*24:21	LWLLWPVTL	LWLLWPVTL	0	0	0	0	0	LWLLWPVTL	M	0.566315	109.1	0.2266	<= SB
44	HLA-A*24:21	RFLYIIKLIF	RFLYIIKLF	0	8	1	0	0	RFLYIIKLIF	M	0.54452	138.1	0.2707	<= SB
93	HLA-A*24:21	LSYFIASFRL	LYFIASFRL	0	1	1	0	0	LSYFIASFRL	M	0.53094	160	0.3032	<= SB
56	HLA-A*24:21	LLWPVTLACF	LWPVTLACF	0	1	1	0	0	LLWPVTLACF	M	0.528346	164.5	0.3107	<= SB
198	HLA-A*24:21	RYRIGNYKL	RYRIGNYKL	0	0	0	0	0	RYRIGNYKL	M	0.520112	179.9	0.3344	<= SB
94	HLA-A*24:21	SYFIASFRLFA	SYFASFRLF	0	3	1	0	0	SYFIASFRLF	M	0.511625	197.2	0.3589	<= SB
306	HLA-A*24:21	QFAPSASAFF	QFAPASAFF	0	4	1	0	0	QFAPSASAFF	N	0.565122	110.5	0.2287	<= SB
133	HLA-A*02:44	FQFCNDPFL	FQFCNDPFL	0	0	0	0	0	FQFCNDPFL	S	0.848149	5.2	0.0394	<= SB
269	HLA-A*02:44	YLQPRTFLL	YLQPRTFLL	0	0	0	0	0	YLQPRTFLL	S	0.847029	5.2	0.0405	<= SB
1220	HLA-A*02:44	FIAGLIAIV	FIAGLIAIV	0	0	0	0	0	FIAGLIAIV	S	0.842308	5.5	0.0456	<= SB
718	HLA-A*02:44	FTISVTTEI	FTISVTTEI	0	0	0	0	0	FTISVTTEI	S	0.820847	6.9	0.0717	<= SB
1095	HLA-A*02:44	FVSNGTHWFV	FVSNGTWFV	0	6	1	0	0	FVSNGTHWFV	S	0.805004	8.2	0.0995	<= SB
786	HLA-A*02:44	KQIYKTPPI	KQIYKTPPI	0	0	0	0	0	KQIYKTPPI	S	0.799393	8.8	0.1084	<= SB
691	HLA-A*02:44	SIIAYTMSL	SIIAYTMSL	0	0	0	0	0	SIIAYTMSL	S	0.79014	9.7	0.1227	<= SB
417	HLA-A*02:44	KIADYNYKL	KIADYNYKL	0	0	0	0	0	KIADYNYKL	S	0.789451	9.8	0.1238	<= SB
900	HLA-A*02:44	MQMAYRFNGI	MQMAYFNGI	0	5	1	0	0	MQMAYRFNGI	S	0.781091	10.7	0.1375	<= SB
612	HLA-A*02:44	YQDVNCTEV	YQDVNCTEV	0	0	0	0	0	YQDVNCTEV	S	0.769556	12.1	0.1598	<= SB
133	HLA-A*02:44	FQFCNDPFLGV	FQFDPFLGV	0	3	2	0	0	FQFCNDPFLGV	S	0.762704	13	0.1763	<= SB
721	HLA-A*02:44	SVTTEILPV	SVTTEILPV	0	0	0	0	0	SVTTEILPV	S	0.739156	16.8	0.2422	<= SB
1000	HLA-A*02:44	RLQSLQTYV	RLQSLQTYV	0	0	0	0	0	RLQSLQTYV	S	0.733487	17.9	0.2598	<= SB
1060	HLA-A*02:44	VVFLHVTYV	VVFLHVTYV	0	0	0	0	0	VVFLHVTYV	S	0.727657	19	0.2761	<= SB
386	HLA-A*02:44	KLNDLCFTNV	KLNDLFTNV	0	5	1	0	0	KLNDLCFTNV	S	0.723224	20	0.2885	<= SB
424	HLA-A*02:44	KLPDDFTGCV	KLPDDFTGV	0	8	1	0	0	KLPDDFTGCV	S	0.718047	21.1	0.3038	<= SB
976	HLA-A*02:44	VLNDILSRL	VLNDILSRL	0	0	0	0	0	VLNDILSRL	S	0.710809	22.9	0.3304	<= SB
1121	HLA-A*02:44	FVSGNCDVV	FVSGNCDVV	0	0	0	0	0	FVSGNCDVV	S	0.709232	23.2	0.3361	<= SB
869	HLA-A*02:44	MIAQYTSAL	MIAQYTSAL	0	0	0	0	0	MIAQYTSAL	S	0.699463	25.8	0.3719	<= SB
473	HLA-A*02:44	YQAGSTPCNGV	YQAGSTPGV	0	7	2	0	0	YQAGSTPCNGV	S	0.695064	27.1	0.388	<= SB
515	HLA-A*02:44	FELLHAPATV	FLLHAPATV	0	1	1	0	0	FELLHAPATV	S	0.689403	28.8	0.4106	<= SB
1062	HLA-A*02:44	FLHVTYVPA	FLHVTYVPA	0	0	0	0	0	FLHVTYVPA	S	0.686106	29.9	0.4253	<= SB
817	HLA-A*02:44	FIEDLLFNKV	FIEDLLFNV	0	8	1	0	0	FIEDLLFNKV	S	0.664199	37.8	0.5275	<= WB
1047	HLA-A*02:44	YHLMSFPQSA	YLMSFPQSA	0	1	1	0	0	YHLMSFPQSA	S	0.660956	39.2	0.545	<= WB
777	HLA-A*02:44	NTQEVFAQV	NTQEVFAQV	0	0	0	0	0	NTQEVFAQV	S	0.658732	40.1	0.5571	<= WB
821	HLA-A*02:44	LLFNKVTLA	LLFNKVTLA	0	0	0	0	0	LLFNKVTLA	S	0.6537	42.4	0.5843	<= WB
28	HLA-A*02:44	YTNSFTRGV	YTNSFTRGV	0	0	0	0	0	YTNSFTRGV	S	0.644509	46.8	0.6379	<= WB
1048	HLA-A*02:44	HLMSFPQSA	HLMSFPQSA	0	0	0	0	0	HLMSFPQSA	S	0.643778	47.2	0.6423	<= WB
258	HLA-A*02:44	WTAGAAAYYV	WTAGAAYYV	0	4	1	0	0	WTAGAAAYYV	S	0.640541	48.9	0.6619	<= WB
1215	HLA-A*02:44	YIWLGFIAGL	YILGFIAGL	0	2	1	0	0	YIWLGFIAGL	S	0.64027	49	0.6635	<= WB
606	HLA-A*02:44	NQVAVLYQDV	NQVAVLYQV	0	8	1	0	0	NQVAVLYQDV	S	0.631685	53.8	0.7157	<= WB
695	HLA-A*02:44	YTMSLGAENSV	YTMSLGASV	0	7	2	0	0	YTMSLGAENSV	S	0.628888	55.4	0.733	<= WB
873	HLA-A*02:44	YTSALLAGTI	YTSALLAGI	0	8	1	0	0	YTSALLAGTI	S	0.628425	55.7	0.7359	<= WB
288	HLA-A*02:44	AVDCALDPL	AVDCALDPL	0	0	0	0	0	AVDCALDPL	S	0.625546	57.5	0.7537	<= WB
713	HLA-A*02:44	AIPTNFTISV	AIPNFTISV	0	3	1	0	0	AIPTNFTISV	S	0.6243	58.3	0.7614	<= WB
983	HLA-A*02:44	RLDKVEAEV	RLDKVEAEV	0	0	0	0	0	RLDKVEAEV	S	0.622653	59.3	0.7715	<= WB
374	HLA-A*02:44	FSTFKCYGV	FSTFKCYGV	0	0	0	0	0	FSTFKCYGV	S	0.619749	61.2	0.7895	<= WB
1179	HLA-A*02:44	IQKEIDRLNEV	IQIDRLNEV	0	2	2	0	0	IQKEIDRLNEV	S	0.613628	65.4	0.8353	<= WB
2	HLA-A*02:44	FVFLVLLPLV	FVLVLLPLV	0	2	1	0	0	FVFLVLLPLV	S	0.609891	68.1	0.8652	<= WB
922	HLA-A*02:44	LIANQFNSA	LIANQFNSA	0	0	0	0	0	LIANQFNSA	S	0.604564	72.1	0.907	<= WB
612	HLA-A*02:44	YQDVNCTEVPV	YQNCTEVPV	0	2	2	0	0	YQDVNCTEVPV	S	0.604349	72.3	0.9085	<= WB
626	HLA-A*02:44	ADQLTPTWRV	AQLTPTWRV	0	1	1	0	0	ADQLTPTWRV	S	0.600014	75.8	0.9397	<= WB
964	HLA-A*02:44	KQLSSNFGAI	KQLSSNFAI	0	7	1	0	0	KQLSSNFGAI	S	0.598568	77	0.9502	<= WB
424	HLA-A*02:44	KLPDDFTGC	KLPDDFTGC	0	0	0	0	0	KLPDDFTGC	S	0.594259	80.6	0.9812	<= WB
1219	HLA-A*02:44	GFIAGLIAIV	FIAGLIAIV	1	0	0	0	0	FIAGLIAIV	S	0.591136	83.4	1.0049	<= WB
55	HLA-A*02:44	FLPFFSNV	FL-PFFSNV	0	0	0	2	1	FLPFFSNV	S	0.590223	84.2	1.0137	<= WB
643	HLA-A*02:44	FQTRAGCLI	FQTRAGCLI	0	0	0	0	0	FQTRAGCLI	S	0.589684	84.7	1.0189	<= WB
886	HLA-A*02:44	WTFGAGAAL	WTFGAGAAL	0	0	0	0	0	WTFGAGAAL	S	0.587727	86.5	1.0377	<= WB
62	HLA-A*02:44	VTWFHAIHV	VTWFHAIHV	0	0	0	0	0	VTWFHAIHV	S	0.587104	87.1	1.0437	<= WB
964	HLA-A*02:44	KQLSSNFGA	KQLSSNFGA	0	0	0	0	0	KQLSSNFGA	S	0.585774	88.4	1.0565	<= WB
1220	HLA-A*02:44	FIAGLIAIVMV	FIAGLIAMV	0	7	2	0	0	FIAGLIAIVMV	S	0.579139	95	1.1185	<= WB
1192	HLA-A*02:44	NLNESLIDL	NLNESLIDL	0	0	0	0	0	NLNESLIDL	S	0.577497	96.7	1.1329	<= WB
761	HLA-A*02:44	TQLNRALTGI	TQLNALTGI	0	4	1	0	0	TQLNRALTGI	S	0.576509	97.7	1.1415	<= WB
894	HLA-A*02:44	LQIPFAMQM	LQIPFAMQM	0	0	0	0	0	LQIPFAMQM	S	0.57357	100.9	1.1673	<= WB
1114	HLA-A*02:44	IITTDNTFV	IITTDNTFV	0	0	0	0	0	IITTDNTFV	S	0.571643	103	1.1841	<= WB
1096	HLA-A*02:44	VSNGTHWFV	VSNGTHWFV	0	0	0	0	0	VSNGTHWFV	S	0.569373	105.6	1.2039	<= WB
718	HLA-A*02:44	FTISVTTEIL	FTISVTTEL	0	8	1	0	0	FTISVTTEIL	S	0.569294	105.7	1.2046	<= WB
2	HLA-A*02:44	FVFLVLLPL	FVFLVLLPL	0	0	0	0	0	FVFLVLLPL	S	0.568457	106.6	1.2117	<= WB
762	HLA-A*02:44	QLNRALTGI	QLNRALTGI	0	0	0	0	0	QLNRALTGI	S	0.567509	107.7	1.2198	<= WB
394	HLA-A*02:44	NVYADSFVI	NVYADSFVI	0	0	0	0	0	NVYADSFVI	S	0.564785	110.9	1.2431	<= WB
921	HLA-A*02:44	KLIANQFNSA	KLIANFNSA	0	5	1	0	0	KLIANQFNSA	S	0.561066	115.5	1.2749	<= WB
202	HLA-A*02:44	KIYSKHTPI	KIYSKHTPI	0	0	0	0	0	KIYSKHTPI	S	0.560604	116.1	1.2789	<= WB
972	HLA-A*02:44	AISSVLNDI	AISSVLNDI	0	0	0	0	0	AISSVLNDI	S	0.56002	116.8	1.2839	<= WB
873	HLA-A*02:44	YTSALLAGT	YTSALLAGT	0	0	0	0	0	YTSALLAGT	S	0.55989	117	1.285	<= WB
55	HLA-A*02:44	FLPFFSNVT	FLPFFSNVT	0	0	0	0	0	FLPFFSNVT	S	0.556615	121.2	1.3139	<= WB
567	HLA-A*02:44	RDIADTTDAV	RIADTTDAV	0	1	1	0	0	RDIADTTDAV	S	0.554403	124.1	1.3342	<= WB
512	HLA-A*02:44	VLSFELLHA	VLSFELLHA	0	0	0	0	0	VLSFELLHA	S	0.554026	124.6	1.3376	<= WB
882	HLA-A*02:44	ITSGWTFGA	ITSGWTFGA	0	0	0	0	0	ITSGWTFGA	S	0.549843	130.4	1.3759	<= WB
444	HLA-A*02:44	KVGGNYNYL	KVGGNYNYL	0	0	0	0	0	KVGGNYNYL	S	0.547442	133.8	1.3979	<= WB
720	HLA-A*02:44	ISVTTEILPV	IVTTEILPV	0	1	1	0	0	ISVTTEILPV	S	0.546675	134.9	1.4063	<= WB
342	HLA-A*02:44	FNATRFASV	FNATRFASV	0	0	0	0	0	FNATRFASV	S	0.543454	139.7	1.4439	<= WB
995	HLA-A*02:44	RLITGRLQSL	RLITGLQSL	0	5	1	0	0	RLITGRLQSL	S	0.542834	140.7	1.4511	<= WB
259	HLA-A*02:44	TAGAAAYYV	TAGAAAYYV	0	0	0	0	0	TAGAAAYYV	S	0.541863	142.2	1.4624	<= WB
505	HLA-A*02:44	YQPYRVVVL	YQPYRVVVL	0	0	0	0	0	YQPYRVVVL	S	0.539044	146.6	1.4953	<= WB
901	HLA-A*02:44	QMAYRFNGI	QMAYRFNGI	0	0	0	0	0	QMAYRFNGI	S	0.538873	146.8	1.4973	<= WB
392	HLA-A*02:44	FTNVYADSFV	FTVYADSFV	0	2	1	0	0	FTNVYADSFV	S	0.537516	149	1.5134	<= WB
587	HLA-A*02:44	ITPCSFGGV	ITPCSFGGV	0	0	0	0	0	ITPCSFGGV	S	0.537264	149.4	1.5164	<= WB
1181	HLA-A*02:44	KEIDRLNEV	KEIDRLNEV	0	0	0	0	0	KEIDRLNEV	S	0.535465	152.3	1.5379	<= WB
643	HLA-A*02:44	FQTRAGCLIGA	FQAGCLIGA	0	2	2	0	0	FQTRAGCLIGA	S	0.534323	154.2	1.5515	<= WB
943	HLA-A*02:44	SALGKLQDV	SALGKLQDV	0	0	0	0	0	SALGKLQDV	S	0.533677	155.3	1.5592	<= WB
509	HLA-A*02:44	RVVVLSFEL	RVVVLSFEL	0	0	0	0	0	RVVVLSFEL	S	0.533668	155.3	1.5593	<= WB
132	HLA-A*02:44	EFQFCNDPFL	FQFCNDPFL	1	0	0	0	0	FQFCNDPFL	S	0.529759	162	1.6067	<= WB
1128	HLA-A*02:44	VVIGIVNNTV	VVIGIVNTV	0	6	1	0	0	VVIGIVNNTV	S	0.529399	162.7	1.6116	<= WB
118	HLA-A*02:44	LIVNNATNV	LIVNNATNV	0	0	0	0	0	LIVNNATNV	S	0.529305	162.8	1.6128	<= WB
109	HLA-A*02:44	TLDSKTQSL	TLDSKTQSL	0	0	0	0	0	TLDSKTQSL	S	0.529048	163.3	1.6163	<= WB
689	HLA-A*02:44	SQSIIAYTMSL	SQIAYTMSL	0	2	2	0	0	SQSIIAYTMSL	S	0.528431	164.4	1.6247	<= WB
975	HLA-A*02:44	SVLNDILSRL	SLNDILSRL	0	1	1	0	0	SVLNDILSRL	S	0.527105	166.8	1.6426	<= WB
59	HLA-A*02:44	FSNVTWFHAI	FSVTWFHAI	0	2	1	0	0	FSNVTWFHAI	S	0.526712	167.5	1.6479	<= WB
4	HLA-A*02:44	FLVLLPLV	FLV-LLPLV	0	0	0	3	1	FLVLLPLV	S	0.523902	172.7	1.686	<= WB
83	HLA-A*02:44	VLPFNDGVYFA	VLPDGVYFA	0	3	2	0	0	VLPFNDGVYFA	S	0.523261	173.9	1.6946	<= WB
119	HLA-A*02:44	IVNNATNVV	IVNNATNVV	0	0	0	0	0	IVNNATNVV	S	0.520773	178.6	1.7272	<= WB
162	HLA-A*02:44	SANNCTFEYV	SANCTFEYV	0	2	1	0	0	SANNCTFEYV	S	0.520417	179.3	1.7318	<= WB
1059	HLA-A*02:44	GVVFLHVTYV	GVFLHVTYV	0	1	1	0	0	GVVFLHVTYV	S	0.519459	181.2	1.7443	<= WB
306	HLA-A*02:44	FTVEKGIYQT	FTVEGIYQT	0	4	1	0	0	FTVEKGIYQT	S	0.519279	181.5	1.7467	<= WB
1196	HLA-A*02:44	SLIDLQEL	SLID-LQEL	0	0	0	4	1	SLIDLQEL	S	0.517647	184.7	1.7679	<= WB
871	HLA-A*02:44	AQYTSALLA	AQYTSALLA	0	0	0	0	0	AQYTSALLA	S	0.514754	190.6	1.8058	<= WB
50	HLA-A*02:44	SLVKPSFYV	SLVKPSFYV	0	0	0	0	0	SLVKPSFYV	E	0.81697	7.2	0.0767	<= SB
20	HLA-A*02:44	FLAFVVFLL	FLAFVVFLL	0	0	0	0	0	FLAFVVFLL	E	0.731363	18.3	0.2658	<= SB
16	HLA-A*02:44	SVLLFLAFV	SVLLFLAFV	0	0	0	0	0	SVLLFLAFV	E	0.699974	25.7	0.3701	<= SB
4	HLA-A*02:44	FVSEETGTL	FVSEETGTL	0	0	0	0	0	FVSEETGTL	E	0.653162	42.6	0.5872	<= WB
29	HLA-A*02:44	VTLAILTAL	VTLAILTAL	0	0	0	0	0	VTLAILTAL	E	0.632705	53.2	0.7094	<= WB
26	HLA-A*02:44	FLLVTLAIL	FLLVTLAIL	0	0	0	0	0	FLLVTLAIL	E	0.63154	53.9	0.7166	<= WB
13	HLA-A*02:44	IVNSVLLFL	IVNSVLLFL	0	0	0	0	0	IVNSVLLFL	E	0.579779	94.3	1.1129	<= WB
16	HLA-A*02:44	SVLLFLAFVV	SVLLFLAFV	0	8	1	0	0	SVLLFLAFVV	E	0.546057	135.9	1.4135	<= WB
4	HLA-A*02:44	FVSEETGTLI	FVSEETTLI	0	6	1	0	0	FVSEETGTLI	E	0.536702	150.3	1.5231	<= WB
49	HLA-A*02:44	VSLVKPSFYV	VLVKPSFYV	0	1	1	0	0	VSLVKPSFYV	E	0.534514	153.9	1.5492	<= WB
17	HLA-A*02:44	VLLFLAFVV	VLLFLAFVV	0	0	0	0	0	VLLFLAFVV	E	0.531575	158.9	1.5843	<= WB
20	HLA-A*02:44	FLAFVVFLLV	FLAFVVFLV	0	7	1	0	0	FLAFVVFLLV	E	0.525577	169.6	1.6633	<= WB
15	HLA-A*02:44	KLLEQWNLV	KLLEQWNLV	0	0	0	0	0	KLLEQWNLV	M	0.844855	5.4	0.0428	<= SB
65	HLA-A*02:44	FVLAAVYRI	FVLAAVYRI	0	0	0	0	0	FVLAAVYRI	M	0.833084	6.1	0.055	<= SB
89	HLA-A*02:44	GLMWLSYFI	GLMWLSYFI	0	0	0	0	0	GLMWLSYFI	M	0.806074	8.2	0.0964	<= SB
61	HLA-A*02:44	TLACFVLAAV	TLACVLAAV	0	4	1	0	0	TLACFVLAAV	M	0.748853	15.1	0.207	<= SB
53	HLA-A*02:44	FLWLLWPV	FL-WLLWPV	0	0	0	2	1	FLWLLWPV	M	0.7258	19.4	0.2813	<= SB
50	HLA-A*02:44	KLIFLWLLWPV	KLIWLLWPV	0	3	2	0	0	KLIFLWLLWPV	M	0.688279	29.2	0.4156	<= SB
82	HLA-A*02:44	IAMACLVGL	IAMACLVGL	0	0	0	0	0	IAMACLVGL	M	0.683124	30.8	0.4385	<= SB
51	HLA-A*02:44	LIFLWLLWPV	LILWLLWPV	0	2	1	0	0	LIFLWLLWPV	M	0.660237	39.5	0.5489	<= WB
61	HLA-A*02:44	TLACFVLAA	TLACFVLAA	0	0	0	0	0	TLACFVLAA	M	0.652682	42.9	0.5898	<= WB
81	HLA-A*02:44	AIAMACLVGL	AIMACLVGL	0	2	1	0	0	AIAMACLVGL	M	0.645075	46.5	0.6345	<= WB
96	HLA-A*02:44	FIASFRLFA	FIASFRLFA	0	0	0	0	0	FIASFRLFA	M	0.63151	53.9	0.7168	<= WB
55	HLA-A*02:44	WLLWPVTLA	WLLWPVTLA	0	0	0	0	0	WLLWPVTLA	M	0.591353	83.2	1.0028	<= WB
14	HLA-A*02:44	KKLLEQWNLV	KLLEQWNLV	0	1	1	0	0	KKLLEQWNLV	M	0.590568	83.9	1.0104	<= WB
62	HLA-A*02:44	LACFVLAAV	LACFVLAAV	0	0	0	0	0	LACFVLAAV	M	0.582437	91.6	1.0886	<= WB
108	HLA-A*02:44	SMWSFNPET	SMWSFNPET	0	0	0	0	0	SMWSFNPET	M	0.581057	93	1.1017	<= WB
15	HLA-A*02:44	KLLEQWNLVI	KLLEWNLVI	0	4	1	0	0	KLLEQWNLVI	M	0.555081	123.2	1.328	<= WB
80	HLA-A*02:44	IAIAMACLV	IAIAMACLV	0	0	0	0	0	IAIAMACLV	M	0.550504	129.5	1.3699	<= WB
89	HLA-A*02:44	GLMWLSYFIA	GLMWLSYFA	0	8	1	0	0	GLMWLSYFIA	M	0.542602	141	1.4538	<= WB
22	HLA-A*02:44	LVIGFLFLT	LVIGFLFLT	0	0	0	0	0	LVIGFLFLT	M	0.529544	162.4	1.6096	<= WB
53	HLA-A*02:44	FLWLLWPVTL	FLLLWPVTL	0	2	1	0	0	FLWLLWPVTL	M	0.523561	173.3	1.6906	<= WB
26	HLA-A*02:44	FLFLTWICLL	FLLTWICLL	0	2	1	0	0	FLFLTWICLL	M	0.520701	178.7	1.7282	<= WB
88	HLA-A*02:44	VGLMWLSYFI	VLMWLSYFI	0	1	1	0	0	VGLMWLSYFI	M	0.516351	187.3	1.7847	<= WB
60	HLA-A*02:44	VTLACFVLAAV	VTLAVLAAV	0	4	2	0	0	VTLACFVLAAV	M	0.510623	199.3	1.8619	<= WB
222	HLA-A*02:44	LLLDRLNQL	LLLDRLNQL	0	0	0	0	0	LLLDRLNQL	N	0.792939	9.4	0.1184	<= SB
315	HLA-A*02:44	FGMSRIGMEV	FMSRIGMEV	0	1	1	0	0	FGMSRIGMEV	N	0.694618	27.2	0.3897	<= SB
316	HLA-A*02:44	GMSRIGMEV	GMSRIGMEV	0	0	0	0	0	GMSRIGMEV	N	0.678877	32.3	0.4574	<= SB
48	HLA-A*02:44	NTASWFTAL	NTASWFTAL	0	0	0	0	0	NTASWFTAL	N	0.608028	69.5	0.8801	<= WB
262	HLA-A*02:44	RTATKAYNV	RTATKAYNV	0	0	0	0	0	RTATKAYNV	N	0.568641	106.4	1.2102	<= WB
305	HLA-A*02:44	AQFAPSASA	AQFAPSASA	0	0	0	0	0	AQFAPSASA	N	0.567054	108.2	1.2237	<= WB
165	HLA-A*02:44	TTLPKGFYA	TTLPKGFYA	0	0	0	0	0	TTLPKGFYA	N	0.559837	117	1.2854	<= WB
314	HLA-A*02:44	FFGMSRIGMEV	FMSRIGMEV	0	1	2	0	0	FFGMSRIGMEV	N	0.52464	171.3	1.676	<= WB
327	HLA-C*07:56	VRFPNITNL	VRFPNITNL	0	0	0	0	0	VRFPNITNL	S	0.676597	33.1	0.0125	<= SB
236	HLA-C*07:56	TRFQTLLAL	TRFQTLLAL	0	0	0	0	0	TRFQTLLAL	S	0.635468	51.6	0.0229	<= SB
453	HLA-C*07:56	YRLFRKSNL	YRLFRKSNL	0	0	0	0	0	YRLFRKSNL	S	0.615579	64	0.0314	<= SB
269	HLA-C*07:56	YLQPRTFLL	YLQPRTFLL	0	0	0	0	0	YLQPRTFLL	S	0.570266	104.5	0.0569	<= SB
456	HLA-C*07:56	FRKSNLKPF	FRKSNLKPF	0	0	0	0	0	FRKSNLKPF	S	0.556478	121.4	0.0655	<= SB
318	HLA-C*07:56	FRVQPTESI	FRVQPTESI	0	0	0	0	0	FRVQPTESI	S	0.520128	179.8	0.1139	<= SB
505	HLA-C*07:56	YQPYRVVVL	YQPYRVVVL	0	0	0	0	0	YQPYRVVVL	S	0.516937	186.2	0.1189	<= SB
57	HLA-C*07:56	YVYSRVKNL	YVYSRVKNL	0	0	0	0	0	YVYSRVKNL	E	0.588666	85.7	0.0456	<= SB
95	HLA-C*07:56	YFIASFRLF	YFIASFRLF	0	0	0	0	0	YFIASFRLF	M	0.602498	73.8	0.0373	<= SB
100	HLA-C*07:56	FRLFARTRSM	FRFARTRSM	0	2	1	0	0	FRLFARTRSM	M	0.601169	74.8	0.0378	<= SB
37	HLA-C*07:56	FAYANRNRF	FAYANRNRF	0	0	0	0	0	FAYANRNRF	M	0.586661	87.6	0.047	<= SB
94	HLA-C*07:56	SYFIASFRL	SYFIASFRL	0	0	0	0	0	SYFIASFRL	M	0.579812	94.3	0.0515	<= SB
101	HLA-C*07:56	RLFARTRSM	RLFARTRSM	0	0	0	0	0	RLFARTRSM	M	0.546002	135.9	0.0745	<= SB
38	HLA-C*07:56	AYANRNRFL	AYANRNRFL	0	0	0	0	0	AYANRNRFL	M	0.519795	180.5	0.1144	<= SB
329	HLA-B*56:02	FPNITNLCPF	FPNITNLPF	0	7	1	0	0	FPNITNLCPF	S	0.761418	13.2	0.0098	<= SB
84	HLA-B*56:02	LPFNDGVYF	LPFNDGVYF	0	0	0	0	0	LPFNDGVYF	S	0.694128	27.4	0.0309	<= SB
896	HLA-B*56:02	IPFAMQMAY	IPFAMQMAY	0	0	0	0	0	IPFAMQMAY	S	0.683092	30.8	0.0362	<= SB
714	HLA-B*56:02	IPTNFTISV	IPTNFTISV	0	0	0	0	0	IPTNFTISV	S	0.669709	35.6	0.0426	<= SB
869	HLA-B*56:02	MIAQYTSAL	MIAQYTSAL	0	0	0	0	0	MIAQYTSAL	S	0.651407	43.5	0.0526	<= SB
229	HLA-B*56:02	LPIGINITRF	LPIGINITF	0	8	1	0	0	LPIGINITRF	S	0.62955	55	0.0701	<= SB
1052	HLA-B*56:02	FPQSAPHGV	FPQSAPHGV	0	0	0	0	0	FPQSAPHGV	S	0.621058	60.3	0.0805	<= SB
1089	HLA-B*56:02	FPREGVFVS	FPREGVFVS	0	0	0	0	0	FPREGVFVS	S	0.618327	62.2	0.0831	<= SB
56	HLA-B*56:02	LPFFSNVTWF	LPFFSNVTF	0	8	1	0	0	LPFFSNVTWF	S	0.617127	63	0.0843	<= SB
1052	HLA-B*56:02	FPQSAPHGVVF	FPAPHGVVF	0	2	2	0	0	FPQSAPHGVVF	S	0.573218	101.3	0.1357	<= SB
1212	HLA-B*56:02	WPWYIWLGF	WPWYIWLGF	0	0	0	0	0	WPWYIWLGF	S	0.567133	108.2	0.1451	<= SB
1052	HLA-B*56:02	FPQSAPHGVV	FPQSAPHVV	0	7	1	0	0	FPQSAPHGVV	S	0.556309	121.6	0.1599	<= SB
898	HLA-B*56:02	FAMQMAYRF	FAMQMAYRF	0	0	0	0	0	FAMQMAYRF	S	0.541548	142.6	0.1825	<= SB
664	HLA-B*56:02	IPIGAGICA	IPIGAGICA	0	0	0	0	0	IPIGAGICA	S	0.537092	149.7	0.1935	<= SB
24	HLA-B*56:02	LPPAYTNSF	LPPAYTNSF	0	0	0	0	0	LPPAYTNSF	S	0.532809	156.8	0.203	<= SB
56	HLA-B*56:02	LPFFSNVTW	LPFFSNVTW	0	0	0	0	0	LPFFSNVTW	S	0.531358	159.3	0.2057	<= SB
38	HLA-B*56:02	YPDKVFRSSV	YPDKVFSSV	0	6	1	0	0	YPDKVFRSSV	S	0.531292	159.4	0.2058	<= SB
727	HLA-B*56:02	LPVSMTKTSV	LPVSMTTSV	0	6	1	0	0	LPVSMTKTSV	S	0.529165	163.1	0.2097	<= SB
886	HLA-B*56:02	WTFGAGAAL	WTFGAGAAL	0	0	0	0	0	WTFGAGAAL	S	0.518591	182.9	0.229	<= SB
58	HLA-B*56:02	WPVTLACFVL	WPVTLAFVL	0	6	1	0	0	WPVTLACFVL	M	0.597962	77.5	0.098	<= SB
164	HLA-B*56:02	LPKEITVAT	LPKEITVAT	0	0	0	0	0	LPKEITVAT	M	0.584698	89.4	0.1172	<= SB
58	HLA-B*56:02	WPVTLACFV	WPVTLACFV	0	0	0	0	0	WPVTLACFV	M	0.572969	101.5	0.1361	<= SB
66	HLA-B*56:02	FPRGQGVPI	FPRGQGVPI	0	0	0	0	0	FPRGQGVPI	N	0.751385	14.7	0.0116	<= SB
105	HLA-B*56:02	SPRWYFYYL	SPRWYFYYL	0	0	0	0	0	SPRWYFYYL	N	0.608983	68.8	0.0913	<= SB
45	HLA-B*56:02	LPNNTASWF	LPNNTASWF	0	0	0	0	0	LPNNTASWF	N	0.560595	116.1	0.1543	<= SB
989	HLA-B*44:05	AEVQIDRLI	AEVQIDRLI	0	0	0	0	0	AEVQIDRLI	S	0.558733	118.4	0.0138	<= SB
1016	HLA-B*44:05	AEIRASANL	AEIRASANL	0	0	0	0	0	AEIRASANL	S	0.516606	186.8	0.0242	<= SB
136	HLA-B*44:05	SELVIGAVI	SELVIGAVI	0	0	0	0	0	SELVIGAVI	M	0.541019	143.5	0.0185	<= SB
370	HLA-A*34:02	NSASFSTFK	NSASFSTFK	0	0	0	0	0	NSASFSTFK	S	0.726335	19.3	0.0096	<= SB
1237	HLA-A*34:02	MTSCCSCLK	MTSCCSCLK	0	0	0	0	0	MTSCCSCLK	S	0.65895	40	0.0382	<= SB
369	HLA-A*34:02	YNSASFSTFK	YSASFSTFK	0	1	1	0	0	YNSASFSTFK	S	0.648953	44.6	0.0464	<= SB
725	HLA-A*34:02	EILPVSMTK	EILPVSMTK	0	0	0	0	0	EILPVSMTK	S	0.643965	47.1	0.0512	<= SB
104	HLA-A*34:02	WIFGTTLDSK	WIFGTTLSK	0	7	1	0	0	WIFGTTLDSK	S	0.62628	57	0.0757	<= SB
349	HLA-A*34:02	SVYAWNRKR	SVYAWNRKR	0	0	0	0	0	SVYAWNRKR	S	0.62402	58.4	0.0781	<= SB
88	HLA-A*34:02	DGVYFASTEK	DVYFASTEK	0	1	1	0	0	DGVYFASTEK	S	0.622782	59.2	0.0794	<= SB
1064	HLA-A*34:02	HVTYVPAQEK	HTYVPAQEK	0	1	1	0	0	HVTYVPAQEK	S	0.619122	61.6	0.0854	<= SB
89	HLA-A*34:02	GVYFASTEK	GVYFASTEK	0	0	0	0	0	GVYFASTEK	S	0.613407	65.6	0.0945	<= SB
302	HLA-A*34:02	TLKSFTVEK	TLKSFTVEK	0	0	0	0	0	TLKSFTVEK	S	0.605055	71.8	0.1096	<= SB
1065	HLA-A*34:02	VTYVPAQEK	VTYVPAQEK	0	0	0	0	0	VTYVPAQEK	S	0.601419	74.6	0.1173	<= SB
724	HLA-A*34:02	TEILPVSMTK	TILPVSMTK	0	1	1	0	0	TEILPVSMTK	S	0.59879	76.8	0.1228	<= SB
780	HLA-A*34:02	EVFAQVKQIYK	EVFAQQIYK	0	5	2	0	0	EVFAQVKQIYK	S	0.584018	90.1	0.1497	<= SB
32	HLA-A*34:02	FTRGVYYPDK	FTRGVYYPK	0	8	1	0	0	FTRGVYYPDK	S	0.583898	90.2	0.15	<= SB
301	HLA-A*34:02	CTLKSFTVEK	CTLSFTVEK	0	3	1	0	0	CTLKSFTVEK	S	0.570423	104.4	0.1845	<= SB
258	HLA-A*34:02	WTAGAAAYY	WTAGAAAYY	0	0	0	0	0	WTAGAAAYY	S	0.563607	112.4	0.203	<= SB
30	HLA-A*34:02	NSFTRGVYY	NSFTRGVYY	0	0	0	0	0	NSFTRGVYY	S	0.558403	118.9	0.2186	<= SB
142	HLA-A*34:02	GVYYHKNNK	GVYYHKNNK	0	0	0	0	0	GVYYHKNNK	S	0.557965	119.4	0.2199	<= SB
782	HLA-A*34:02	FAQVKQIYK	FAQVKQIYK	0	0	0	0	0	FAQVKQIYK	S	0.5577	119.8	0.2207	<= SB
787	HLA-A*34:02	QIYKTPPIK	QIYKTPPIK	0	0	0	0	0	QIYKTPPIK	S	0.552911	126.1	0.2351	<= SB
394	HLA-A*34:02	NVYADSFVIR	NVYDSFVIR	0	3	1	0	0	NVYADSFVIR	S	0.547579	133.6	0.2514	<= SB
361	HLA-A*34:02	CVADYSVLY	CVADYSVLY	0	0	0	0	0	CVADYSVLY	S	0.541322	143	0.2757	<= SB
87	HLA-A*34:02	NDGVYFASTEK	NVYFASTEK	0	1	2	0	0	NDGVYFASTEK	S	0.539669	145.6	0.2821	<= SB
777	HLA-A*34:02	NTQEVFAQVK	NTQEVFAQK	0	8	1	0	0	NTQEVFAQVK	S	0.538635	147.2	0.2862	<= SB
192	HLA-A*34:02	FVFKNIDGYFK	FVFKNGYFK	0	5	2	0	0	FVFKNIDGYFK	S	0.534757	153.5	0.3012	<= SB
269	HLA-A*34:02	YLQPRTFLLK	YLQPRTLLK	0	6	1	0	0	YLQPRTFLLK	S	0.533789	155.1	0.3049	<= SB
1050	HLA-A*34:02	MSFPQSAPH	MSFPQSAPH	0	0	0	0	0	MSFPQSAPH	S	0.530236	161.2	0.3186	<= SB
519	HLA-A*34:02	HAPATVCGPK	HAATVCGPK	0	2	1	0	0	HAPATVCGPK	S	0.529482	162.5	0.3215	<= SB
975	HLA-A*34:02	SVLNDILSR	SVLNDILSR	0	0	0	0	0	SVLNDILSR	S	0.527313	166.4	0.3299	<= SB
409	HLA-A*34:02	QIAPGQTGK	QIAPGQTGK	0	0	0	0	0	QIAPGQTGK	S	0.524507	171.5	0.3407	<= SB
453	HLA-A*34:02	YRLFRKSNLK	YLFRKSNLK	0	1	1	0	0	YRLFRKSNLK	S	0.523857	172.7	0.3432	<= SB
827	HLA-A*34:02	TLADAGFIK	TLADAGFIK	0	0	0	0	0	TLADAGFIK	S	0.521159	177.9	0.3536	<= SB
69	HLA-A*34:02	HVSGTNGTK	HVSGTNGTK	0	0	0	0	0	HVSGTNGTK	S	0.520177	179.8	0.3574	<= SB
35	HLA-A*34:02	GVYYPDKVFR	GVYYPKVFR	0	5	1	0	0	GVYYPDKVFR	S	0.520088	179.9	0.3577	<= SB
311	HLA-A*34:02	GIYQTSNFR	GIYQTSNFR	0	0	0	0	0	GIYQTSNFR	S	0.519666	180.7	0.3594	<= SB
141	HLA-A*34:02	LGVYYHKNNK	LVYYHKNNK	0	1	1	0	0	LGVYYHKNNK	S	0.518412	183.2	0.3642	<= SB
1099	HLA-A*34:02	GTHWFVTQR	GTHWFVTQR	0	0	0	0	0	GTHWFVTQR	S	0.514055	192.1	0.381	<= SB
45	HLA-A*34:02	NIVNVSLVK	NIVNVSLVK	0	0	0	0	0	NIVNVSLVK	E	0.569802	105.1	0.1862	<= SB
30	HLA-A*34:02	TLAILTALR	TLAILTALR	0	0	0	0	0	TLAILTALR	E	0.519589	180.9	0.3597	<= SB
29	HLA-A*34:02	VTLAILTALR	VTLAITALR	0	5	1	0	0	VTLAILTALR	E	0.515165	189.8	0.3767	<= SB
93	HLA-A*34:02	LSYFIASFR	LSYFIASFR	0	0	0	0	0	LSYFIASFR	M	0.71272	22.4	0.0106	<= SB
196	HLA-A*34:02	YSRYRIGNYK	YSYRIGNYK	0	2	1	0	0	YSRYRIGNYK	M	0.657292	40.8	0.0394	<= SB
96	HLA-A*34:02	FIASFRLFAR	FIASFRLFR	0	8	1	0	0	FIASFRLFAR	M	0.641895	48.2	0.0541	<= SB
92	HLA-A*34:02	WLSYFIASFR	WSYFIASFR	0	1	1	0	0	WLSYFIASFR	M	0.617169	62.9	0.0889	<= SB
172	HLA-A*34:02	TSRTLSYYK	TSRTLSYYK	0	0	0	0	0	TSRTLSYYK	M	0.597225	78.1	0.126	<= SB
91	HLA-A*34:02	MWLSYFIASFR	MSYFIASFR	0	1	2	0	0	MWLSYFIASFR	M	0.574172	100.2	0.1746	<= SB
171	HLA-A*34:02	ATSRTLSYYK	ATSTLSYYK	0	3	1	0	0	ATSRTLSYYK	M	0.568635	106.4	0.1893	<= SB
138	HLA-A*34:02	LVIGAVILR	LVIGAVILR	0	0	0	0	0	LVIGAVILR	M	0.514694	190.7	0.3785	<= SB
97	HLA-A*34:02	IASFRLFAR	IASFRLFAR	0	0	0	0	0	IASFRLFAR	M	0.513325	193.6	0.3838	<= SB
169	HLA-A*34:02	TVATSRTLSY	TVASRTLSY	0	3	1	0	0	TVATSRTLSY	M	0.5133	193.6	0.3839	<= SB
150	HLA-A*34:02	RIAGHHLGR	RIAGHHLGR	0	0	0	0	0	RIAGHHLGR	M	0.512732	194.8	0.3861	<= SB
53	HLA-A*34:02	FTALTQHGK	FTALTQHGK	0	0	0	0	0	FTALTQHGK	N	0.641328	48.5	0.0549	<= SB
360	HLA-A*34:02	YKTFPPTEPK	YTFPPTEPK	0	1	1	0	0	YKTFPPTEPK	N	0.627536	56.3	0.0744	<= SB
310	HLA-A*34:02	SASAFFGMSR	SASAFFMSR	0	6	1	0	0	SASAFFGMSR	N	0.594688	80.3	0.1305	<= SB
311	HLA-A*34:02	ASAFFGMSR	ASAFFGMSR	0	0	0	0	0	ASAFFGMSR	N	0.557088	120.6	0.2226	<= SB
361	HLA-A*34:02	KTFPPTEPK	KTFPPTEPK	0	0	0	0	0	KTFPPTEPK	N	0.555454	122.7	0.2275	<= SB
291	HLA-A*34:02	LIRQGTDYK	LIRQGTDYK	0	0	0	0	0	LIRQGTDYK	N	0.541596	142.6	0.2747	<= SB
290	HLA-A*34:02	ELIRQGTDYK	ELIRQGTYK	0	7	1	0	0	ELIRQGTDYK	N	0.51716	185.7	0.369	<= SB
718	HLA-C*12:05	FTISVTTEI	FTISVTTEI	0	0	0	0	0	FTISVTTEI	S	0.738666	16.9	0.0115	<= SB
28	HLA-C*12:05	YTNSFTRGV	YTNSFTRGV	0	0	0	0	0	YTNSFTRGV	S	0.685606	30	0.025	<= SB
886	HLA-C*12:05	WTFGAGAAL	WTFGAGAAL	0	0	0	0	0	WTFGAGAAL	S	0.636761	50.9	0.0637	<= SB
258	HLA-C*12:05	WTAGAAAYY	WTAGAAAYY	0	0	0	0	0	WTAGAAAYY	S	0.608257	69.3	0.0994	<= SB
1095	HLA-C*12:05	FVSNGTHWF	FVSNGTHWF	0	0	0	0	0	FVSNGTHWF	S	0.600087	75.7	0.1115	<= SB
1060	HLA-C*12:05	VVFLHVTYV	VVFLHVTYV	0	0	0	0	0	VVFLHVTYV	S	0.598741	76.8	0.1135	<= SB
923	HLA-C*12:05	IANQFNSAI	IANQFNSAI	0	0	0	0	0	IANQFNSAI	S	0.598391	77.1	0.114	<= SB
590	HLA-C*12:05	CSFGGVSVI	CSFGGVSVI	0	0	0	0	0	CSFGGVSVI	S	0.596632	78.6	0.1167	<= SB
869	HLA-C*12:05	MIAQYTSAL	MIAQYTSAL	0	0	0	0	0	MIAQYTSAL	S	0.587309	86.9	0.1318	<= SB
204	HLA-C*12:05	YSKHTPINL	YSKHTPINL	0	0	0	0	0	YSKHTPINL	S	0.587062	87.2	0.1323	<= SB
269	HLA-C*12:05	YLQPRTFLL	YLQPRTFLL	0	0	0	0	0	YLQPRTFLL	S	0.583687	90.4	0.1386	<= SB
160	HLA-C*12:05	YSSANNCTF	YSSANNCTF	0	0	0	0	0	YSSANNCTF	S	0.582552	91.5	0.1407	<= SB
495	HLA-C*12:05	YGFQPTNGV	YGFQPTNGV	0	0	0	0	0	YGFQPTNGV	S	0.58192	92.2	0.1419	<= SB
712	HLA-C*12:05	IAIPTNFTI	IAIPTNFTI	0	0	0	0	0	IAIPTNFTI	S	0.579341	94.8	0.1467	<= SB
392	HLA-C*12:05	FTNVYADSF	FTNVYADSF	0	0	0	0	0	FTNVYADSF	S	0.573055	101.4	0.1607	<= SB
192	HLA-C*12:05	FVFKNIDGY	FVFKNIDGY	0	0	0	0	0	FVFKNIDGY	S	0.570144	104.7	0.1677	<= SB
734	HLA-C*12:05	TSVDCTMYI	TSVDCTMYI	0	0	0	0	0	TSVDCTMYI	S	0.563445	112.6	0.1835	<= SB
691	HLA-C*12:05	SIIAYTMSL	SIIAYTMSL	0	0	0	0	0	SIIAYTMSL	S	0.562836	113.3	0.1849	<= SB
634	HLA-C*12:05	RVYSTGSNV	RVYSTGSNV	0	0	0	0	0	RVYSTGSNV	S	0.557833	119.6	0.1966	<= SB
119	HLA-C*12:05	IVNNATNVV	IVNNATNVV	0	0	0	0	0	IVNNATNVV	S	0.557061	120.6	0.1984	<= SB
262	HLA-C*12:05	AAAYYVGYL	AAAYYVGYL	0	0	0	0	0	AAAYYVGYL	S	0.554031	124.6	0.206	<= SB
894	HLA-C*12:05	LQIPFAMQM	LQIPFAMQM	0	0	0	0	0	LQIPFAMQM	S	0.550653	129.3	0.2147	<= SB
870	HLA-C*12:05	IAQYTSALL	IAQYTSALL	0	0	0	0	0	IAQYTSALL	S	0.540679	144	0.2403	<= SB
28	HLA-C*12:05	YTNSFTRGVY	YTNSFTRVY	0	7	1	0	0	YTNSFTRGVY	S	0.540197	144.7	0.2415	<= SB
30	HLA-C*12:05	NSFTRGVYY	NSFTRGVYY	0	0	0	0	0	NSFTRGVYY	S	0.535456	152.4	0.2544	<= SB
898	HLA-C*12:05	FAMQMAYRF	FAMQMAYRF	0	0	0	0	0	FAMQMAYRF	S	0.534649	153.7	0.2569	<= SB
361	HLA-C*12:05	CVADYSVLY	CVADYSVLY	0	0	0	0	0	CVADYSVLY	S	0.532622	157.1	0.2632	<= SB
976	HLA-C*12:05	VLNDILSRL	VLNDILSRL	0	0	0	0	0	VLNDILSRL	S	0.525783	169.2	0.2844	<= SB
1054	HLA-C*12:05	QSAPHGVVF	QSAPHGVVF	0	0	0	0	0	QSAPHGVVF	S	0.512052	196.3	0.338	<= SB
815	HLA-C*12:05	RSFIEDLLF	RSFIEDLLF	0	0	0	0	0	RSFIEDLLF	S	0.510773	199	0.3436	<= SB
57	HLA-C*12:05	YVYSRVKNL	YVYSRVKNL	0	0	0	0	0	YVYSRVKNL	E	0.713982	22.1	0.0175	<= SB
4	HLA-C*12:05	FVSEETGTL	FVSEETGTL	0	0	0	0	0	FVSEETGTL	E	0.61378	65.3	0.0904	<= SB
13	HLA-C*12:05	IVNSVLLFL	IVNSVLLFL	0	0	0	0	0	IVNSVLLFL	E	0.543579	139.5	0.2328	<= SB
37	HLA-C*12:05	FAYANRNRF	FAYANRNRF	0	0	0	0	0	FAYANRNRF	M	0.739461	16.8	0.0114	<= SB
101	HLA-C*12:05	RLFARTRSM	RLFARTRSM	0	0	0	0	0	RLFARTRSM	M	0.620152	60.9	0.0818	<= SB
39	HLA-C*12:05	YANRNRFLY	YANRNRFLY	0	0	0	0	0	YANRNRFLY	M	0.619388	61.4	0.0828	<= SB
37	HLA-C*12:05	FAYANRNRFL	FAYANRNFL	0	7	1	0	0	FAYANRNRFL	M	0.610861	67.4	0.0951	<= SB
212	HLA-C*12:05	SSSDNIALL	SSSDNIALL	0	0	0	0	0	SSSDNIALL	M	0.598238	77.2	0.1143	<= SB
193	HLA-C*12:05	FAAYSRYRI	FAAYSRYRI	0	0	0	0	0	FAAYSRYRI	M	0.579475	94.6	0.1464	<= SB
170	HLA-C*12:05	VATSRTLSY	VATSRTLSY	0	0	0	0	0	VATSRTLSY	M	0.549523	130.9	0.2176	<= SB
39	HLA-C*12:05	YANRNRFLYI	YANNRFLYI	0	3	1	0	0	YANRNRFLYI	M	0.538203	147.9	0.2466	<= SB
168	HLA-C*12:05	ITVATSRTL	ITVATSRTL	0	0	0	0	0	ITVATSRTL	M	0.528156	164.9	0.2771	<= SB
196	HLA-C*12:05	YSRYRIGNY	YSRYRIGNY	0	0	0	0	0	YSRYRIGNY	M	0.515079	189.9	0.3248	<= SB
110	HLA-C*12:05	WSFNPETNI	WSFNPETNI	0	0	0	0	0	WSFNPETNI	M	0.513681	192.8	0.3309	<= SB
266	HLA-C*12:05	KAYNVTQAF	KAYNVTQAF	0	0	0	0	0	KAYNVTQAF	N	0.718025	21.1	0.0163	<= SB
331	HLA-C*12:05	LTYTGAIKL	LTYTGAIKL	0	0	0	0	0	LTYTGAIKL	N	0.608255	69.3	0.0994	<= SB
312	HLA-C*12:05	SAFFGMSRI	SAFFGMSRI	0	0	0	0	0	SAFFGMSRI	N	0.586456	87.7	0.1334	<= SB
403	HLA-C*12:05	FSKQLQQSM	FSKQLQQSM	0	0	0	0	0	FSKQLQQSM	N	0.581235	92.8	0.1431	<= SB
307	HLA-C*12:05	FAPSASAFF	FAPSASAFF	0	0	0	0	0	FAPSASAFF	N	0.57908	95	0.1471	<= SB
269	HLA-A*02:04	YLQPRTFLL	YLQPRTFLL	0	0	0	0	0	YLQPRTFLL	S	0.763717	12.9	0.0126	<= SB
1060	HLA-A*02:04	VVFLHVTYV	VVFLHVTYV	0	0	0	0	0	VVFLHVTYV	S	0.638641	49.9	0.1031	<= SB
691	HLA-A*02:04	SIIAYTMSL	SIIAYTMSL	0	0	0	0	0	SIIAYTMSL	S	0.628189	55.9	0.1148	<= SB
133	HLA-A*02:04	FQFCNDPFL	FQFCNDPFL	0	0	0	0	0	FQFCNDPFL	S	0.613142	65.7	0.1338	<= SB
417	HLA-A*02:04	KIADYNYKL	KIADYNYKL	0	0	0	0	0	KIADYNYKL	S	0.600536	75.3	0.1538	<= SB
1220	HLA-A*02:04	FIAGLIAIV	FIAGLIAIV	0	0	0	0	0	FIAGLIAIV	S	0.589814	84.6	0.1782	<= SB
821	HLA-A*02:04	LLFNKVTLA	LLFNKVTLA	0	0	0	0	0	LLFNKVTLA	S	0.585401	88.8	0.1884	<= SB
1215	HLA-A*02:04	YIWLGFIAGL	YIWGFIAGL	0	3	1	0	0	YIWLGFIAGL	S	0.574754	99.6	0.2159	<= SB
386	HLA-A*02:04	KLNDLCFTNV	KLNDLCFTV	0	8	1	0	0	KLNDLCFTNV	S	0.572714	101.8	0.2217	<= SB
976	HLA-A*02:04	VLNDILSRL	VLNDILSRL	0	0	0	0	0	VLNDILSRL	S	0.569587	105.3	0.2305	<= SB
1000	HLA-A*02:04	RLQSLQTYV	RLQSLQTYV	0	0	0	0	0	RLQSLQTYV	S	0.551486	128.1	0.2725	<= SB
515	HLA-A*02:04	FELLHAPATV	FLLHAPATV	0	1	1	0	0	FELLHAPATV	S	0.528876	163.6	0.3288	<= SB
20	HLA-A*02:04	FLAFVVFLL	FLAFVVFLL	0	0	0	0	0	FLAFVVFLL	E	0.714895	21.9	0.0352	<= SB
50	HLA-A*02:04	SLVKPSFYV	SLVKPSFYV	0	0	0	0	0	SLVKPSFYV	E	0.654374	42.1	0.084	<= SB
16	HLA-A*02:04	SVLLFLAFV	SVLLFLAFV	0	0	0	0	0	SVLLFLAFV	E	0.600955	75	0.1528	<= SB
17	HLA-A*02:04	VLLFLAFVV	VLLFLAFVV	0	0	0	0	0	VLLFLAFVV	E	0.577303	96.9	0.2087	<= SB
26	HLA-A*02:04	FLLVTLAIL	FLLVTLAIL	0	0	0	0	0	FLLVTLAIL	E	0.575891	98.4	0.2127	<= SB
89	HLA-A*02:04	GLMWLSYFI	GLMWLSYFI	0	0	0	0	0	GLMWLSYFI	M	0.737837	17.1	0.0217	<= SB
15	HLA-A*02:04	KLLEQWNLV	KLLEQWNLV	0	0	0	0	0	KLLEQWNLV	M	0.699093	25.9	0.0471	<= SB
53	HLA-A*02:04	FLWLLWPV	FLW-LLWPV	0	0	0	3	1	FLWLLWPV	M	0.668288	36.2	0.073	<= SB
53	HLA-A*02:04	FLWLLWPVTL	FLWLWPVTL	0	3	1	0	0	FLWLLWPVTL	M	0.639297	49.5	0.1024	<= SB
51	HLA-A*02:04	LIFLWLLWPV	LIFWLLWPV	0	3	1	0	0	LIFLWLLWPV	M	0.639113	49.6	0.1026	<= SB
50	HLA-A*02:04	KLIFLWLLWPV	KLIWLLWPV	0	3	2	0	0	KLIFLWLLWPV	M	0.628164	55.9	0.1149	<= SB
65	HLA-A*02:04	FVLAAVYRI	FVLAAVYRI	0	0	0	0	0	FVLAAVYRI	M	0.617778	62.5	0.127	<= SB
26	HLA-A*02:04	FLFLTWICLL	FLFTWICLL	0	3	1	0	0	FLFLTWICLL	M	0.597364	78	0.161	<= SB
108	HLA-A*02:04	SMWSFNPET	SMWSFNPET	0	0	0	0	0	SMWSFNPET	M	0.581224	92.9	0.198	<= SB
61	HLA-A*02:04	TLACFVLAAV	TLACFLAAV	0	5	1	0	0	TLACFVLAAV	M	0.562399	113.8	0.2506	<= SB
56	HLA-A*02:04	LLWPVTLACFV	LLWPVTCFV	0	6	2	0	0	LLWPVTLACFV	M	0.52544	169.8	0.3399	<= SB
88	HLA-A*02:04	VGLMWLSYFI	VLMWLSYFI	0	1	1	0	0	VGLMWLSYFI	M	0.523305	173.8	0.3468	<= SB
222	HLA-A*02:04	LLLDRLNQL	LLLDRLNQL	0	0	0	0	0	LLLDRLNQL	N	0.639103	49.6	0.1026	<= SB
236	HLA-C*07:43	TRFQTLLAL	TRFQTLLAL	0	0	0	0	0	TRFQTLLAL	S	0.643192	47.5	0.0131	<= SB
327	HLA-C*07:43	VRFPNITNL	VRFPNITNL	0	0	0	0	0	VRFPNITNL	S	0.641151	48.6	0.0137	<= SB
453	HLA-C*07:43	YRLFRKSNL	YRLFRKSNL	0	0	0	0	0	YRLFRKSNL	S	0.575064	99.3	0.025	<= SB
318	HLA-C*07:43	FRVQPTESI	FRVQPTESI	0	0	0	0	0	FRVQPTESI	S	0.529837	161.9	0.046	<= SB
57	HLA-C*07:43	YVYSRVKNL	YVYSRVKNL	0	0	0	0	0	YVYSRVKNL	E	0.528165	164.9	0.0471	<= SB
100	HLA-C*07:43	FRLFARTRSM	FRFARTRSM	0	2	1	0	0	FRLFARTRSM	M	0.602282	73.9	0.0189	<= SB
43	HLA-C*07:43	NRFLYIIKL	NRFLYIIKL	0	0	0	0	0	NRFLYIIKL	M	0.519048	182	0.0575	<= SB
236	HLA-B*39:07	TRFQTLLAL	TRFQTLLAL	0	0	0	0	0	TRFQTLLAL	S	0.579054	95.1	0.048	<= SB
689	HLA-B*39:07	SQSIIAYTM	SQSIIAYTM	0	0	0	0	0	SQSIIAYTM	S	0.572833	101.7	0.053	<= SB
133	HLA-B*39:07	FQFCNDPF	FQFCND-PF	0	0	0	6	1	FQFCNDPF	S	0.545911	136.1	0.0807	<= SB
186	HLA-B*39:07	FKNLREFVF	FKNLREFVF	0	0	0	0	0	FKNLREFVF	S	0.545025	137.4	0.0819	<= SB
149	HLA-B*39:07	NKSWMESEF	NKSWMESEF	0	0	0	0	0	NKSWMESEF	S	0.525613	169.5	0.1114	<= SB
898	HLA-B*39:07	FAMQMAYRF	FAMQMAYRF	0	0	0	0	0	FAMQMAYRF	S	0.522482	175.3	0.1161	<= SB
894	HLA-B*39:07	LQIPFAMQM	LQIPFAMQM	0	0	0	0	0	LQIPFAMQM	S	0.519792	180.5	0.1201	<= SB
133	HLA-B*39:07	FQFCNDPFL	FQFCNDPFL	0	0	0	0	0	FQFCNDPFL	S	0.515584	188.9	0.1264	<= SB
1206	HLA-B*18:03	YEQYIKWPW	YEQYIKWPW	0	0	0	0	0	YEQYIKWPW	S	0.621405	60.1	0.0141	<= SB
1206	HLA-B*18:03	YEQYIKWPWY	YEQYIKWPY	0	8	1	0	0	YEQYIKWPWY	S	0.61799	62.4	0.0144	<= SB
168	HLA-B*18:03	FEYVSQPF	FEY-VSQPF	0	0	0	3	1	FEYVSQPF	S	0.570025	104.8	0.0255	<= SB
153	HLA-B*18:03	MESEFRVY	MESEFR-VY	0	0	0	6	1	MESEFRVY	S	0.552057	127.3	0.0336	<= SB
168	HLA-B*18:03	FEYVSQPFLM	FEYSQPFLM	0	3	1	0	0	FEYVSQPFLM	S	0.531451	159.1	0.0442	<= SB
1208	HLA-A*24:25	QYIKWPWYI	QYIKWPWYI	0	0	0	0	0	QYIKWPWYI	S	0.849532	5.1	0.0078	<= SB
368	HLA-A*24:25	LYNSASFSTF	LYNSASFTF	0	7	1	0	0	LYNSASFSTF	S	0.826783	6.5	0.009	<= SB
1211	HLA-A*24:25	KWPWYIWLGF	KWPWYIWLF	0	8	1	0	0	KWPWYIWLGF	S	0.819811	7	0.0094	<= SB
1208	HLA-A*24:25	QYIKWPWYIW	QYIKWPYIW	0	6	1	0	0	QYIKWPWYIW	S	0.781719	10.6	0.0289	<= SB
488	HLA-A*24:25	CYFPLQSYGF	CYFPLSYGF	0	5	1	0	0	CYFPLQSYGF	S	0.760391	13.4	0.0433	<= SB
448	HLA-A*24:25	NYNYLYRLF	NYNYLYRLF	0	0	0	0	0	NYNYLYRLF	S	0.759502	13.5	0.0438	<= SB
265	HLA-A*24:25	YYVGYLQPRTF	YYVGYLQTF	0	7	2	0	0	YYVGYLQPRTF	S	0.723262	20	0.0704	<= SB
159	HLA-A*24:25	VYSSANNCTF	VYSSANNTF	0	7	1	0	0	VYSSANNCTF	S	0.709533	23.2	0.0851	<= SB
489	HLA-A*24:25	YFPLQSYGF	YFPLQSYGF	0	0	0	0	0	YFPLQSYGF	S	0.677273	32.8	0.1335	<= SB
1207	HLA-A*24:25	EQYIKWPWYI	EYIKWPWYI	0	1	1	0	0	EQYIKWPWYI	S	0.673735	34.1	0.1389	<= SB
268	HLA-A*24:25	GYLQPRTFLL	GYLPRTFLL	0	3	1	0	0	GYLQPRTFLL	S	0.672807	34.5	0.1403	<= SB
1206	HLA-A*24:25	YEQYIKWPWYI	YYIKWPWYI	0	1	2	0	0	YEQYIKWPWYI	S	0.668946	35.9	0.1461	<= SB
328	HLA-A*24:25	RFPNITNLCPF	RFPNITNLF	0	8	2	0	0	RFPNITNLCPF	S	0.666642	36.9	0.1496	<= SB
635	HLA-A*24:25	VYSTGSNVF	VYSTGSNVF	0	0	0	0	0	VYSTGSNVF	S	0.663158	38.3	0.155	<= SB
312	HLA-A*24:25	IYQTSNFRV	IYQTSNFRV	0	0	0	0	0	IYQTSNFRV	S	0.656291	41.2	0.1656	<= SB
897	HLA-A*24:25	PFAMQMAYRF	PFMQMAYRF	0	2	1	0	0	PFAMQMAYRF	S	0.638142	50.2	0.1985	<= SB
1094	HLA-A*24:25	VFVSNGTHWF	VFVSNTHWF	0	5	1	0	0	VFVSNGTHWF	S	0.62833	55.8	0.2167	<= SB
898	HLA-A*24:25	FAMQMAYRF	FAMQMAYRF	0	0	0	0	0	FAMQMAYRF	S	0.616789	63.2	0.238	<= SB
1205	HLA-A*24:25	KYEQYIKWPW	KYQYIKWPW	0	2	1	0	0	KYEQYIKWPW	S	0.614985	64.4	0.2413	<= SB
1066	HLA-A*24:25	TYVPAQEKNF	TYVPAQENF	0	7	1	0	0	TYVPAQEKNF	S	0.608851	68.9	0.254	<= SB
269	HLA-A*24:25	YLQPRTFLL	YLQPRTFLL	0	0	0	0	0	YLQPRTFLL	S	0.607033	70.2	0.2591	<= SB
1208	HLA-A*24:25	QYIKWPWYIWL	QYIKWPWYL	0	8	2	0	0	QYIKWPWYIWL	S	0.605685	71.3	0.2628	<= SB
447	HLA-A*24:25	GNYNYLYRLF	GYNYLYRLF	0	1	1	0	0	GNYNYLYRLF	S	0.591042	83.5	0.3039	<= SB
367	HLA-A*24:25	VLYNSASFSTF	LYNSASFTF	1	7	1	0	0	LYNSASFSTF	S	0.586733	87.5	0.3168	<= SB
168	HLA-A*24:25	FEYVSQPFLM	FYVSQPFLM	0	1	1	0	0	FEYVSQPFLM	S	0.579776	94.3	0.3376	<= SB
1211	HLA-A*24:25	KWPWYIWLGFI	KWPWYIWLI	0	8	2	0	0	KWPWYIWLGFI	S	0.578166	96	0.3424	<= SB
1211	HLA-A*24:25	KWPWYIWLG	KWPWYIWLG	0	0	0	0	0	KWPWYIWLG	S	0.573705	100.7	0.3557	<= SB
1216	HLA-A*24:25	IWLGFIAGLI	IWLGFIALI	0	7	1	0	0	IWLGFIAGLI	S	0.569017	106	0.3697	<= SB
151	HLA-A*24:25	SWMESEFRV	SWMESEFRV	0	0	0	0	0	SWMESEFRV	S	0.562182	114.1	0.3901	<= SB
144	HLA-A*24:25	YYHKNNKSW	YYHKNNKSW	0	0	0	0	0	YYHKNNKSW	S	0.55334	125.6	0.4206	<= SB
391	HLA-A*24:25	CFTNVYADSF	CFTNVYASF	0	7	1	0	0	CFTNVYADSF	S	0.548217	132.7	0.4396	<= SB
203	HLA-A*24:25	IYSKHTPINL	IYSKHTINL	0	6	1	0	0	IYSKHTPINL	S	0.542832	140.7	0.4595	<= SB
169	HLA-A*24:25	EYVSQPFLM	EYVSQPFLM	0	0	0	0	0	EYVSQPFLM	S	0.539452	145.9	0.4721	<= SB
634	HLA-A*24:25	RVYSTGSNVF	RYSTGSNVF	0	1	1	0	0	RVYSTGSNVF	S	0.536527	150.6	0.4829	<= SB
346	HLA-A*24:25	RFASVYAW	RFASV-YAW	0	0	0	5	1	RFASVYAW	S	0.530672	160.5	0.504	<= WB
788	HLA-A*24:25	IYKTPPIKDF	IYKTPPIKF	0	8	1	0	0	IYKTPPIKDF	S	0.529315	162.8	0.5084	<= WB
57	HLA-A*24:25	PFFSNVTWF	PFFSNVTWF	0	0	0	0	0	PFFSNVTWF	S	0.528999	163.4	0.5094	<= WB
78	HLA-A*24:25	RFDNPVLPF	RFDNPVLPF	0	0	0	0	0	RFDNPVLPF	S	0.526994	167	0.5159	<= WB
1101	HLA-A*24:25	HWFVTQRNF	HWFVTQRNF	0	0	0	0	0	HWFVTQRNF	S	0.525133	170.4	0.5219	<= WB
50	HLA-A*24:25	STQDLFLPF	STQDLFLPF	0	0	0	0	0	STQDLFLPF	S	0.524527	171.5	0.5239	<= WB
507	HLA-A*24:25	PYRVVVLSF	PYRVVVLSF	0	0	0	0	0	PYRVVVLSF	S	0.523694	173	0.5265	<= WB
755	HLA-A*24:25	QYGSFCTQL	QYGSFCTQL	0	0	0	0	0	QYGSFCTQL	S	0.522452	175.4	0.5305	<= WB
395	HLA-A*24:25	VYADSFVI	VYAD-SFVI	0	0	0	4	1	VYADSFVI	S	0.519069	181.9	0.5415	<= WB
368	HLA-A*24:25	LYNSASFSTFK	LYNSASFTF	0	7	1	0	0	LYNSASFSTF	S	0.517804	184.4	0.5455	<= WB
1211	HLA-A*24:25	KWPWYIWL	KWPWYIW-L	0	0	0	7	1	KWPWYIWL	S	0.513585	193	0.5591	<= WB
94	HLA-A*24:25	SYFIASFRLF	SYIASFRLF	0	2	1	0	0	SYFIASFRLF	M	0.865227	4.3	0.007	<= SB
95	HLA-A*24:25	YFIASFRLF	YFIASFRLF	0	0	0	0	0	YFIASFRLF	M	0.843	5.5	0.0082	<= SB
91	HLA-A*24:25	MWLSYFIASF	MWLSYFASF	0	6	1	0	0	MWLSYFIASF	M	0.786443	10.1	0.0252	<= SB
94	HLA-A*24:25	SYFIASFRL	SYFIASFRL	0	0	0	0	0	SYFIASFRL	M	0.755877	14	0.0461	<= SB
57	HLA-A*24:25	LWPVTLACF	LWPVTLACF	0	0	0	0	0	LWPVTLACF	M	0.696574	26.7	0.1058	<= SB
19	HLA-A*24:25	QWNLVIGFLF	QWNVIGFLF	0	3	1	0	0	QWNLVIGFLF	M	0.668246	36.2	0.1472	<= SB
93	HLA-A*24:25	LSYFIASFRLF	SYIASFRLF	1	2	1	0	0	SYFIASFRLF	M	0.649262	44.5	0.1769	<= SB
46	HLA-A*24:25	LYIIKLIFLW	LYIKLIFLW	0	2	1	0	0	LYIIKLIFLW	M	0.618596	62	0.2347	<= SB
54	HLA-A*24:25	LWLLWPVTL	LWLLWPVTL	0	0	0	0	0	LWLLWPVTL	M	0.614854	64.5	0.2416	<= SB
93	HLA-A*24:25	LSYFIASFRL	LYFIASFRL	0	1	1	0	0	LSYFIASFRL	M	0.594426	80.5	0.2942	<= SB
44	HLA-A*24:25	RFLYIIKLIF	RFLYIIKLF	0	8	1	0	0	RFLYIIKLIF	M	0.590114	84.3	0.3067	<= SB
198	HLA-A*24:25	RYRIGNYKL	RYRIGNYKL	0	0	0	0	0	RYRIGNYKL	M	0.588065	86.2	0.3128	<= SB
95	HLA-A*24:25	YFIASFRLFA	YFIASFRLF	0	0	0	0	0	YFIASFRLF	M	0.584827	89.3	0.3225	<= SB
56	HLA-A*24:25	LLWPVTLACF	LWPVTLACF	0	1	1	0	0	LLWPVTLACF	M	0.582338	91.7	0.3299	<= SB
94	HLA-A*24:25	SYFIASFRLFA	SYIASFRLF	0	2	1	0	0	SYFIASFRLF	M	0.576523	97.7	0.3473	<= SB
44	HLA-A*24:25	RFLYIIKLI	RFLYIIKLI	0	0	0	0	0	RFLYIIKLI	M	0.562524	113.7	0.3891	<= SB
102	HLA-A*24:25	LFARTRSMWSF	LFARTRWSF	0	6	2	0	0	LFARTRSMWSF	M	0.516054	188	0.5512	<= WB
306	HLA-A*24:25	QFAPSASAFF	QFAPASAFF	0	4	1	0	0	QFAPSASAFF	N	0.623627	58.7	0.2254	<= SB
86	HLA-A*24:25	YYRRATRRI	YYRRATRRI	0	0	0	0	0	YYRRATRRI	N	0.532409	157.5	0.4982	<= SB
329	HLA-A*24:25	TWLTYTGAI	TWLTYTGAI	0	0	0	0	0	TWLTYTGAI	N	0.511818	196.8	0.5648	<= WB
634	HLA-B*15:28	RVYSTGSNVF	RVYSTGSVF	0	7	1	0	0	RVYSTGSNVF	S	0.778198	11	0.0222	<= SB
962	HLA-B*15:28	LVKQLSSNF	LVKQLSSNF	0	0	0	0	0	LVKQLSSNF	S	0.712451	22.4	0.0945	<= SB
894	HLA-B*15:28	LQIPFAMQMAY	LQFAMQMAY	0	2	2	0	0	LQIPFAMQMAY	S	0.711925	22.6	0.0952	<= SB
365	HLA-B*15:28	YSVLYNSASF	YSVYNSASF	0	3	1	0	0	YSVLYNSASF	S	0.680033	31.9	0.1475	<= SB
894	HLA-B*15:28	LQIPFAMQM	LQIPFAMQM	0	0	0	0	0	LQIPFAMQM	S	0.677095	32.9	0.1538	<= SB
270	HLA-B*15:28	LQPRTFLLKY	LQRTFLLKY	0	2	1	0	0	LQPRTFLLKY	S	0.661375	39	0.1909	<= SB
28	HLA-B*15:28	YTNSFTRGVY	YTNSFTGVY	0	6	1	0	0	YTNSFTRGVY	S	0.648369	44.9	0.2226	<= SB
50	HLA-B*15:28	STQDLFLPF	STQDLFLPF	0	0	0	0	0	STQDLFLPF	S	0.638901	49.8	0.249	<= SB
686	HLA-B*15:28	SVASQSIIAY	SVASSIIAY	0	4	1	0	0	SVASQSIIAY	S	0.629537	55.1	0.2874	<= SB
366	HLA-B*15:28	SVLYNSASF	SVLYNSASF	0	0	0	0	0	SVLYNSASF	S	0.622373	59.5	0.3165	<= SB
961	HLA-B*15:28	TLVKQLSSNF	TLVKQLSSF	0	8	1	0	0	TLVKQLSSNF	S	0.620992	60.4	0.322	<= SB
258	HLA-B*15:28	WTAGAAAYY	WTAGAAAYY	0	0	0	0	0	WTAGAAAYY	S	0.613148	65.7	0.3531	<= SB
893	HLA-B*15:28	ALQIPFAMQM	AQIPFAMQM	0	1	1	0	0	ALQIPFAMQM	S	0.609613	68.3	0.3672	<= SB
698	HLA-B*15:28	SLGAENSVAY	SLAENSVAY	0	2	1	0	0	SLGAENSVAY	S	0.607936	69.5	0.3739	<= SB
869	HLA-B*15:28	MIAQYTSAL	MIAQYTSAL	0	0	0	0	0	MIAQYTSAL	S	0.605935	71.1	0.3818	<= SB
687	HLA-B*15:28	VASQSIIAY	VASQSIIAY	0	0	0	0	0	VASQSIIAY	S	0.605328	71.5	0.3842	<= SB
372	HLA-B*15:28	ASFSTFKCY	ASFSTFKCY	0	0	0	0	0	ASFSTFKCY	S	0.601386	74.7	0.3999	<= SB
852	HLA-B*15:28	AQKFNGLTVL	AQFNGLTVL	0	2	1	0	0	AQKFNGLTVL	S	0.601085	74.9	0.4013	<= SB
166	HLA-B*15:28	CTFEYVSQPF	CTFEVSQPF	0	4	1	0	0	CTFEYVSQPF	S	0.596981	78.3	0.4201	<= SB
240	HLA-B*15:28	TLLALHRSY	TLLALHRSY	0	0	0	0	0	TLLALHRSY	S	0.596744	78.5	0.4212	<= SB
367	HLA-B*15:28	VLYNSASFSTF	VLYASFSTF	0	3	2	0	0	VLYNSASFSTF	S	0.594691	80.3	0.4307	<= SB
192	HLA-B*15:28	FVFKNIDGYF	FVFKNIGYF	0	6	1	0	0	FVFKNIDGYF	S	0.593376	81.4	0.4367	<= SB
152	HLA-B*15:28	WMESEFRVY	WMESEFRVY	0	0	0	0	0	WMESEFRVY	S	0.592627	82.1	0.4402	<= SB
369	HLA-B*15:28	YNSASFSTF	YNSASFSTF	0	0	0	0	0	YNSASFSTF	S	0.591061	83.5	0.4474	<= SB
1054	HLA-B*15:28	QSAPHGVVF	QSAPHGVVF	0	0	0	0	0	QSAPHGVVF	S	0.587939	86.3	0.4617	<= SB
160	HLA-B*15:28	YSSANNCTF	YSSANNCTF	0	0	0	0	0	YSSANNCTF	S	0.586178	88	0.4698	<= SB
49	HLA-B*15:28	HSTQDLFLPF	HTQDLFLPF	0	1	1	0	0	HSTQDLFLPF	S	0.585128	89	0.4746	<= SB
754	HLA-B*15:28	LQYGSFCTQL	LQYGSFCTL	0	8	1	0	0	LQYGSFCTQL	S	0.577623	96.5	0.5098	<= WB
83	HLA-B*15:28	VLPFNDGVYF	VLFNDGVYF	0	2	1	0	0	VLPFNDGVYF	S	0.570951	103.8	0.5424	<= WB
505	HLA-B*15:28	YQPYRVVVLSF	YQRVVVLSF	0	2	2	0	0	YQPYRVVVLSF	S	0.570557	104.2	0.5443	<= WB
192	HLA-B*15:28	FVFKNIDGY	FVFKNIDGY	0	0	0	0	0	FVFKNIDGY	S	0.567434	107.8	0.5596	<= WB
666	HLA-B*15:28	IGAGICASY	IGAGICASY	0	0	0	0	0	IGAGICASY	S	0.566327	109.1	0.565	<= WB
238	HLA-B*15:28	FQTLLALHRSY	FQLALHRSY	0	2	2	0	0	FQTLLALHRSY	S	0.564036	111.8	0.5762	<= WB
1264	HLA-B*15:28	VLKGVKLHY	VLKGVKLHY	0	0	0	0	0	VLKGVKLHY	S	0.56221	114.1	0.5852	<= WB
895	HLA-B*15:28	QIPFAMQMAY	QIFAMQMAY	0	2	1	0	0	QIPFAMQMAY	S	0.560842	115.8	0.5919	<= WB
689	HLA-B*15:28	SQSIIAYTM	SQSIIAYTM	0	0	0	0	0	SQSIIAYTM	S	0.560036	116.8	0.5958	<= WB
628	HLA-B*15:28	QLTPTWRVY	QLTPTWRVY	0	0	0	0	0	QLTPTWRVY	S	0.557634	119.9	0.6094	<= WB
158	HLA-B*15:28	RVYSSANNCTF	RVYSSACTF	0	6	2	0	0	RVYSSANNCTF	S	0.557396	120.2	0.6108	<= WB
898	HLA-B*15:28	FAMQMAYRF	FAMQMAYRF	0	0	0	0	0	FAMQMAYRF	S	0.554556	123.9	0.6281	<= WB
47	HLA-B*15:28	VLHSTQDLF	VLHSTQDLF	0	0	0	0	0	VLHSTQDLF	S	0.554515	124	0.6283	<= WB
261	HLA-B*15:28	GAAAYYVGY	GAAAYYVGY	0	0	0	0	0	GAAAYYVGY	S	0.553882	124.8	0.6322	<= WB
342	HLA-B*15:28	FNATRFASVY	FATRFASVY	0	1	1	0	0	FNATRFASVY	S	0.549295	131.2	0.66	<= WB
1113	HLA-B*15:28	QIITTDNTF	QIITTDNTF	0	0	0	0	0	QIITTDNTF	S	0.540698	144	0.7122	<= WB
361	HLA-B*15:28	CVADYSVLY	CVADYSVLY	0	0	0	0	0	CVADYSVLY	S	0.539607	145.7	0.7188	<= WB
357	HLA-B*15:28	RISNCVADY	RISNCVADY	0	0	0	0	0	RISNCVADY	S	0.53514	152.9	0.7458	<= WB
133	HLA-B*15:28	FQFCNDPF	FQF-CNDPF	0	0	0	3	1	FQFCNDPF	S	0.530908	160	0.7713	<= WB
212	HLA-B*15:28	LVRDLPQGF	LVRDLPQGF	0	0	0	0	0	LVRDLPQGF	S	0.526436	168	0.7983	<= WB
50	HLA-B*15:28	STQDLFLPFF	STQDLFLPF	0	8	1	0	0	STQDLFLPFF	S	0.526309	168.2	0.7991	<= WB
880	HLA-B*15:28	GTITSGWTF	GTITSGWTF	0	0	0	0	0	GTITSGWTF	S	0.525778	169.2	0.8027	<= WB
786	HLA-B*15:28	KQIYKTPPI	KQIYKTPPI	0	0	0	0	0	KQIYKTPPI	S	0.522897	174.5	0.8231	<= WB
454	HLA-B*15:28	RLFRKSNLKPF	RLFSNLKPF	0	3	2	0	0	RLFRKSNLKPF	S	0.522529	175.2	0.8257	<= WB
413	HLA-B*15:28	GQTGKIADY	GQTGKIADY	0	0	0	0	0	GQTGKIADY	S	0.515585	188.9	0.8748	<= WB
51	HLA-B*15:28	LVKPSFYVY	LVKPSFYVY	0	0	0	0	0	LVKPSFYVY	E	0.683819	30.6	0.1417	<= SB
12	HLA-B*15:28	LIVNSVLLF	LIVNSVLLF	0	0	0	0	0	LIVNSVLLF	E	0.681842	31.3	0.1447	<= SB
50	HLA-B*15:28	SLVKPSFYVY	SLKPSFYVY	0	2	1	0	0	SLVKPSFYVY	E	0.676595	33.1	0.1552	<= SB
33	HLA-B*15:28	ILTALRLCAY	ILTALRLAY	0	7	1	0	0	ILTALRLCAY	E	0.622338	59.5	0.3166	<= SB
34	HLA-B*15:28	LTALRLCAY	LTALRLCAY	0	0	0	0	0	LTALRLCAY	E	0.62127	60.2	0.3209	<= SB
11	HLA-B*15:28	TLIVNSVLLF	TLINSVLLF	0	3	1	0	0	TLIVNSVLLF	E	0.564215	111.6	0.5754	<= WB
18	HLA-B*15:28	LLFLAFVVF	LLFLAFVVF	0	0	0	0	0	LLFLAFVVF	E	0.530918	160	0.7713	<= WB
184	HLA-B*15:28	SQRVAGDSGF	SQRVAGSGF	0	6	1	0	0	SQRVAGDSGF	M	0.741547	16.4	0.0496	<= SB
101	HLA-B*15:28	RLFARTRSM	RLFARTRSM	0	0	0	0	0	RLFARTRSM	M	0.680714	31.6	0.1465	<= SB
91	HLA-B*15:28	MWLSYFIASF	MLSYFIASF	0	1	1	0	0	MWLSYFIASF	M	0.677223	32.9	0.1534	<= SB
92	HLA-B*15:28	WLSYFIASF	WLSYFIASF	0	0	0	0	0	WLSYFIASF	M	0.662493	38.5	0.1888	<= SB
83	HLA-B*15:28	AMACLVGLM	AMACLVGLM	0	0	0	0	0	AMACLVGLM	M	0.632921	53.1	0.2734	<= SB
186	HLA-B*15:28	RVAGDSGFAAY	RVASGFAAY	0	3	2	0	0	RVAGDSGFAAY	M	0.614643	64.7	0.3472	<= SB
56	HLA-B*15:28	LLWPVTLACF	LLWPVTLAF	0	8	1	0	0	LLWPVTLACF	M	0.607983	69.5	0.3737	<= SB
103	HLA-B*15:28	FARTRSMWSF	FARTRSMSF	0	7	1	0	0	FARTRSMWSF	M	0.592153	82.5	0.4423	<= SB
169	HLA-B*15:28	TVATSRTLSY	TVATSTLSY	0	5	1	0	0	TVATSRTLSY	M	0.591443	83.1	0.4456	<= SB
62	HLA-B*15:28	LACFVLAAVY	LAFVLAAVY	0	2	1	0	0	LACFVLAAVY	M	0.560178	116.6	0.5951	<= WB
187	HLA-B*15:28	VAGDSGFAAY	VAGSGFAAY	0	3	1	0	0	VAGDSGFAAY	M	0.554315	124.2	0.6295	<= WB
196	HLA-B*15:28	YSRYRIGNY	YSRYRIGNY	0	0	0	0	0	YSRYRIGNY	M	0.551831	127.6	0.6446	<= WB
170	HLA-B*15:28	VATSRTLSY	VATSRTLSY	0	0	0	0	0	VATSRTLSY	M	0.546489	135.2	0.6771	<= WB
171	HLA-B*15:28	ATSRTLSYY	ATSRTLSYY	0	0	0	0	0	ATSRTLSYY	M	0.5441	138.8	0.6916	<= WB
35	HLA-B*15:28	LQFAYANRNRF	LQFAYANRF	0	6	2	0	0	LQFAYANRNRF	M	0.538036	148.2	0.7283	<= WB
37	HLA-B*15:28	FAYANRNRF	FAYANRNRF	0	0	0	0	0	FAYANRNRF	M	0.534952	153.2	0.7469	<= WB
90	HLA-B*15:28	LMWLSYFIASF	LMSYFIASF	0	2	2	0	0	LMWLSYFIASF	M	0.530476	160.8	0.7739	<= WB
191	HLA-B*15:28	SGFAAYSRY	SGFAAYSRY	0	0	0	0	0	SGFAAYSRY	M	0.522031	176.2	0.8292	<= WB
170	HLA-B*15:28	VATSRTLSYY	VATSTLSYY	0	4	1	0	0	VATSRTLSYY	M	0.517828	184.4	0.859	<= WB
305	HLA-B*15:28	AQFAPSASAF	AQFASASAF	0	4	1	0	0	AQFAPSASAF	N	0.867437	4.2	0.0069	<= SB
259	HLA-B*15:28	RQKRTATKAY	RQKRTATAY	0	7	1	0	0	RQKRTATKAY	N	0.755284	14.1	0.0365	<= SB
305	HLA-B*15:28	AQFAPSASAFF	AQFAPSASF	0	8	2	0	0	AQFAPSASAFF	N	0.749587	15	0.0391	<= SB
266	HLA-B*15:28	KAYNVTQAF	KAYNVTQAF	0	0	0	0	0	KAYNVTQAF	N	0.727877	19	0.0732	<= SB
352	HLA-B*15:28	LLNKHIDAY	LLNKHIDAY	0	0	0	0	0	LLNKHIDAY	N	0.67813	32.5	0.1507	<= SB
304	HLA-B*15:28	IAQFAPSASAF	AQFASASAF	1	4	1	0	0	AQFAPSASAF	N	0.617063	63	0.3376	<= SB
100	HLA-B*15:28	KMKDLSPRWY	KMKDLSPRY	0	8	1	0	0	KMKDLSPRWY	N	0.613159	65.7	0.3531	<= SB
8	HLA-B*15:28	NQRNAPRITF	NQRNAPITF	0	6	1	0	0	NQRNAPRITF	N	0.579652	94.5	0.4998	<= SB
265	HLA-B*15:28	TKAYNVTQAF	TAYNVTQAF	0	1	1	0	0	TKAYNVTQAF	N	0.5777	96.5	0.5094	<= WB
351	HLA-B*15:28	ILLNKHIDAY	ILNKHIDAY	0	1	1	0	0	ILLNKHIDAY	N	0.55301	126	0.6375	<= WB
264	HLA-B*15:28	ATKAYNVTQAF	AAYNVTQAF	0	1	2	0	0	ATKAYNVTQAF	N	0.511786	196.8	0.9019	<= WB
634	HLA-B*15:39	RVYSTGSNVF	RVYSTGSVF	0	7	1	0	0	RVYSTGSNVF	S	0.810088	7.8	0.0215	<= SB
894	HLA-B*15:39	LQIPFAMQM	LQIPFAMQM	0	0	0	0	0	LQIPFAMQM	S	0.746613	15.5	0.082	<= SB
687	HLA-B*15:39	VASQSIIAY	VASQSIIAY	0	0	0	0	0	VASQSIIAY	S	0.712411	22.5	0.1431	<= SB
894	HLA-B*15:39	LQIPFAMQMAY	LQFAMQMAY	0	2	2	0	0	LQIPFAMQMAY	S	0.708768	23.4	0.1508	<= SB
366	HLA-B*15:39	SVLYNSASF	SVLYNSASF	0	0	0	0	0	SVLYNSASF	S	0.705674	24.2	0.1606	<= SB
365	HLA-B*15:39	YSVLYNSASF	YVLYNSASF	0	1	1	0	0	YSVLYNSASF	S	0.699398	25.9	0.1793	<= SB
50	HLA-B*15:39	STQDLFLPF	STQDLFLPF	0	0	0	0	0	STQDLFLPF	S	0.696964	26.5	0.1854	<= SB
962	HLA-B*15:39	LVKQLSSNF	LVKQLSSNF	0	0	0	0	0	LVKQLSSNF	S	0.696526	26.7	0.1865	<= SB
152	HLA-B*15:39	WMESEFRVY	WMESEFRVY	0	0	0	0	0	WMESEFRVY	S	0.694014	27.4	0.1928	<= SB
240	HLA-B*15:39	TLLALHRSY	TLLALHRSY	0	0	0	0	0	TLLALHRSY	S	0.691186	28.3	0.1998	<= SB
372	HLA-B*15:39	ASFSTFKCY	ASFSTFKCY	0	0	0	0	0	ASFSTFKCY	S	0.661908	38.8	0.2909	<= SB
898	HLA-B*15:39	FAMQMAYRF	FAMQMAYRF	0	0	0	0	0	FAMQMAYRF	S	0.653078	42.7	0.3243	<= SB
869	HLA-B*15:39	MIAQYTSAL	MIAQYTSAL	0	0	0	0	0	MIAQYTSAL	S	0.651636	43.3	0.3301	<= SB
367	HLA-B*15:39	VLYNSASFSTF	VLYNSFSTF	0	4	2	0	0	VLYNSASFSTF	S	0.644756	46.7	0.3576	<= SB
628	HLA-B*15:39	QLTPTWRVY	QLTPTWRVY	0	0	0	0	0	QLTPTWRVY	S	0.642709	47.7	0.3658	<= SB
160	HLA-B*15:39	YSSANNCTF	YSSANNCTF	0	0	0	0	0	YSSANNCTF	S	0.641025	48.6	0.3725	<= SB
28	HLA-B*15:39	YTNSFTRGVY	YTNSFTGVY	0	6	1	0	0	YTNSFTRGVY	S	0.635674	51.5	0.3939	<= SB
1054	HLA-B*15:39	QSAPHGVVF	QSAPHGVVF	0	0	0	0	0	QSAPHGVVF	S	0.633688	52.6	0.4017	<= SB
258	HLA-B*15:39	WTAGAAAYY	WTAGAAAYY	0	0	0	0	0	WTAGAAAYY	S	0.631902	53.7	0.4085	<= SB
369	HLA-B*15:39	YNSASFSTF	YNSASFSTF	0	0	0	0	0	YNSASFSTF	S	0.630831	54.3	0.4126	<= SB
270	HLA-B*15:39	LQPRTFLLKY	LQRTFLLKY	0	2	1	0	0	LQPRTFLLKY	S	0.62613	57.1	0.4305	<= SB
815	HLA-B*15:39	RSFIEDLLF	RSFIEDLLF	0	0	0	0	0	RSFIEDLLF	S	0.625539	57.5	0.4328	<= SB
158	HLA-B*15:39	RVYSSANNCTF	RVYSSACTF	0	6	2	0	0	RVYSSANNCTF	S	0.622536	59.4	0.4442	<= SB
786	HLA-B*15:39	KQIYKTPPI	KQIYKTPPI	0	0	0	0	0	KQIYKTPPI	S	0.622442	59.4	0.4446	<= SB
83	HLA-B*15:39	VLPFNDGVYF	VLFNDGVYF	0	2	1	0	0	VLPFNDGVYF	S	0.622094	59.7	0.4459	<= SB
893	HLA-B*15:39	ALQIPFAMQM	AQIPFAMQM	0	1	1	0	0	ALQIPFAMQM	S	0.621271	60.2	0.4491	<= SB
686	HLA-B*15:39	SVASQSIIAY	SVASSIIAY	0	4	1	0	0	SVASQSIIAY	S	0.620916	60.4	0.4504	<= SB
261	HLA-B*15:39	GAAAYYVGY	GAAAYYVGY	0	0	0	0	0	GAAAYYVGY	S	0.61932	61.5	0.4565	<= SB
886	HLA-B*15:39	WTFGAGAAL	WTFGAGAAL	0	0	0	0	0	WTFGAGAAL	S	0.615114	64.4	0.4725	<= SB
698	HLA-B*15:39	SLGAENSVAY	SLAENSVAY	0	2	1	0	0	SLGAENSVAY	S	0.614091	65.1	0.4764	<= SB
192	HLA-B*15:39	FVFKNIDGY	FVFKNIDGY	0	0	0	0	0	FVFKNIDGY	S	0.612181	66.4	0.4837	<= SB
367	HLA-B*15:39	VLYNSASF	VLY-NSASF	0	0	0	3	1	VLYNSASF	S	0.612132	66.5	0.4839	<= SB
166	HLA-B*15:39	CTFEYVSQPF	CTFYVSQPF	0	3	1	0	0	CTFEYVSQPF	S	0.608704	69	0.497	<= SB
689	HLA-B*15:39	SQSIIAYTM	SQSIIAYTM	0	0	0	0	0	SQSIIAYTM	S	0.606438	70.7	0.5072	<= WB
880	HLA-B*15:39	GTITSGWTF	GTITSGWTF	0	0	0	0	0	GTITSGWTF	S	0.602291	73.9	0.5276	<= WB
47	HLA-B*15:39	VLHSTQDLF	VLHSTQDLF	0	0	0	0	0	VLHSTQDLF	S	0.602028	74.1	0.5289	<= WB
852	HLA-B*15:39	AQKFNGLTVL	AQFNGLTVL	0	2	1	0	0	AQKFNGLTVL	S	0.601843	74.3	0.5298	<= WB
754	HLA-B*15:39	LQYGSFCTQL	LQYGSFCTL	0	8	1	0	0	LQYGSFCTQL	S	0.600741	75.2	0.5352	<= WB
584	HLA-B*15:39	ILDITPCSF	ILDITPCSF	0	0	0	0	0	ILDITPCSF	S	0.589257	85.1	0.5915	<= WB
1264	HLA-B*15:39	VLKGVKLHY	VLKGVKLHY	0	0	0	0	0	VLKGVKLHY	S	0.587062	87.2	0.6029	<= WB
666	HLA-B*15:39	IGAGICASY	IGAGICASY	0	0	0	0	0	IGAGICASY	S	0.586761	87.5	0.6047	<= WB
691	HLA-B*15:39	SIIAYTMSL	SIIAYTMSL	0	0	0	0	0	SIIAYTMSL	S	0.586089	88.1	0.6089	<= WB
133	HLA-B*15:39	FQFCNDPF	FQF-CNDPF	0	0	0	3	1	FQFCNDPF	S	0.58198	92.1	0.6342	<= WB
192	HLA-B*15:39	FVFKNIDGYF	FVFKNIGYF	0	6	1	0	0	FVFKNIDGYF	S	0.580923	93.2	0.6407	<= WB
238	HLA-B*15:39	FQTLLALHRSY	FQLALHRSY	0	2	2	0	0	FQTLLALHRSY	S	0.579064	95.1	0.6521	<= WB
895	HLA-B*15:39	QIPFAMQMAY	QIFAMQMAY	0	2	1	0	0	QIPFAMQMAY	S	0.578722	95.4	0.6542	<= WB
961	HLA-B*15:39	TLVKQLSSNF	TLVKQLSSF	0	8	1	0	0	TLVKQLSSNF	S	0.578066	96.1	0.6582	<= WB
49	HLA-B*15:39	HSTQDLFLPF	HTQDLFLPF	0	1	1	0	0	HSTQDLFLPF	S	0.573799	100.6	0.6845	<= WB
361	HLA-B*15:39	CVADYSVLY	CVADYSVLY	0	0	0	0	0	CVADYSVLY	S	0.570305	104.5	0.7064	<= WB
454	HLA-B*15:39	RLFRKSNLKPF	RLFSNLKPF	0	3	2	0	0	RLFRKSNLKPF	S	0.569227	105.7	0.7135	<= WB
35	HLA-B*15:39	GVYYPDKVF	GVYYPDKVF	0	0	0	0	0	GVYYPDKVF	S	0.568848	106.2	0.716	<= WB
357	HLA-B*15:39	RISNCVADY	RISNCVADY	0	0	0	0	0	RISNCVADY	S	0.567517	107.7	0.7248	<= WB
1113	HLA-B*15:39	QIITTDNTF	QIITTDNTF	0	0	0	0	0	QIITTDNTF	S	0.567489	107.7	0.725	<= WB
162	HLA-B*15:39	SANNCTFEY	SANNCTFEY	0	0	0	0	0	SANNCTFEY	S	0.563074	113	0.7541	<= WB
1000	HLA-B*15:39	RLQSLQTY	RLQ-SLQTY	0	0	0	3	1	RLQSLQTY	S	0.559902	117	0.7751	<= WB
699	HLA-B*15:39	LGAENSVAY	LGAENSVAY	0	0	0	0	0	LGAENSVAY	S	0.55803	119.3	0.7874	<= WB
34	HLA-B*15:39	RGVYYPDKVF	RVYYPDKVF	0	1	1	0	0	RGVYYPDKVF	S	0.556352	121.5	0.7985	<= WB
212	HLA-B*15:39	LVRDLPQGF	LVRDLPQGF	0	0	0	0	0	LVRDLPQGF	S	0.552722	126.4	0.8239	<= WB
342	HLA-B*15:39	FNATRFASVY	FATRFASVY	0	1	1	0	0	FNATRFASVY	S	0.54989	130.3	0.8439	<= WB
256	HLA-B*15:39	SGWTAGAAAY	SGWAGAAAY	0	3	1	0	0	SGWTAGAAAY	S	0.548417	132.4	0.8543	<= WB
685	HLA-B*15:39	RSVASQSIIAY	RSVASIIAY	0	4	2	0	0	RSVASQSIIAY	S	0.540701	144	0.9091	<= WB
266	HLA-B*15:39	YVGYLQPRTF	YVYLQPRTF	0	2	1	0	0	YVGYLQPRTF	S	0.539679	145.6	0.9167	<= WB
50	HLA-B*15:39	STQDLFLPFF	STQDLFLPF	0	8	1	0	0	STQDLFLPFF	S	0.536401	150.8	0.9409	<= WB
239	HLA-B*15:39	QTLLALHRSY	QLLALHRSY	0	1	1	0	0	QTLLALHRSY	S	0.534889	153.3	0.9521	<= WB
879	HLA-B*15:39	AGTITSGWTF	ATITSGWTF	0	1	1	0	0	AGTITSGWTF	S	0.533085	156.3	0.9655	<= WB
1130	HLA-B*15:39	IGIVNNTVY	IGIVNNTVY	0	0	0	0	0	IGIVNNTVY	S	0.532345	157.6	0.971	<= WB
392	HLA-B*15:39	FTNVYADSF	FTNVYADSF	0	0	0	0	0	FTNVYADSF	S	0.529682	162.2	0.9907	<= WB
697	HLA-B*15:39	MSLGAENSVAY	MSLGASVAY	0	5	2	0	0	MSLGAENSVAY	S	0.528592	164.1	0.9988	<= WB
1095	HLA-B*15:39	FVSNGTHWF	FVSNGTHWF	0	0	0	0	0	FVSNGTHWF	S	0.528383	164.5	1.0003	<= WB
505	HLA-B*15:39	YQPYRVVVLSF	YQRVVVLSF	0	2	2	0	0	YQPYRVVVLSF	S	0.524306	171.9	1.0312	<= WB
1129	HLA-B*15:39	VIGIVNNTVY	VIIVNNTVY	0	2	1	0	0	VIGIVNNTVY	S	0.522624	175.1	1.044	<= WB
260	HLA-B*15:39	AGAAAYYVGY	AAAAYYVGY	0	1	1	0	0	AGAAAYYVGY	S	0.520716	178.7	1.0585	<= WB
386	HLA-B*15:39	KLNDLCFTNVY	KLNDFTNVY	0	4	2	0	0	KLNDLCFTNVY	S	0.519108	181.8	1.0706	<= WB
151	HLA-B*15:39	SWMESEFRVY	SMESEFRVY	0	1	1	0	0	SWMESEFRVY	S	0.518857	182.3	1.0725	<= WB
133	HLA-B*15:39	FQFCNDPFL	FQFCNDPFL	0	0	0	0	0	FQFCNDPFL	S	0.517803	184.4	1.0805	<= WB
371	HLA-B*15:39	SASFSTFKCY	SAFSTFKCY	0	2	1	0	0	SASFSTFKCY	S	0.517168	185.7	1.0854	<= WB
890	HLA-B*15:39	AGAALQIPF	AGAALQIPF	0	0	0	0	0	AGAALQIPF	S	0.515282	189.5	1.0997	<= WB
633	HLA-B*15:39	WRVYSTGSNVF	RVYSTGSVF	1	7	1	0	0	RVYSTGSNVF	S	0.511899	196.6	1.1348	<= WB
12	HLA-B*15:39	LIVNSVLLF	LIVNSVLLF	0	0	0	0	0	LIVNSVLLF	E	0.720732	20.5	0.1262	<= SB
51	HLA-B*15:39	LVKPSFYVY	LVKPSFYVY	0	0	0	0	0	LVKPSFYVY	E	0.698764	26	0.1809	<= SB
50	HLA-B*15:39	SLVKPSFYVY	SLVPSFYVY	0	3	1	0	0	SLVKPSFYVY	E	0.681958	31.2	0.2271	<= SB
33	HLA-B*15:39	ILTALRLCAY	ILTALRLAY	0	7	1	0	0	ILTALRLCAY	E	0.617153	62.9	0.4648	<= SB
34	HLA-B*15:39	LTALRLCAY	LTALRLCAY	0	0	0	0	0	LTALRLCAY	E	0.605161	71.7	0.5135	<= WB
18	HLA-B*15:39	LLFLAFVVF	LLFLAFVVF	0	0	0	0	0	LLFLAFVVF	E	0.604897	71.9	0.5148	<= WB
11	HLA-B*15:39	TLIVNSVLLF	TLINSVLLF	0	3	1	0	0	TLIVNSVLLF	E	0.568121	107	0.7208	<= WB
101	HLA-B*15:39	RLFARTRSM	RLFARTRSM	0	0	0	0	0	RLFARTRSM	M	0.768244	12.3	0.0495	<= SB
92	HLA-B*15:39	WLSYFIASF	WLSYFIASF	0	0	0	0	0	WLSYFIASF	M	0.696794	26.6	0.1858	<= SB
184	HLA-B*15:39	SQRVAGDSGF	SQRVAGSGF	0	6	1	0	0	SQRVAGDSGF	M	0.692105	28	0.1975	<= SB
56	HLA-B*15:39	LLWPVTLACF	LLWPVTLAF	0	8	1	0	0	LLWPVTLACF	M	0.682371	31.1	0.2259	<= SB
91	HLA-B*15:39	MWLSYFIASF	MLSYFIASF	0	1	1	0	0	MWLSYFIASF	M	0.65738	40.7	0.3071	<= SB
170	HLA-B*15:39	VATSRTLSY	VATSRTLSY	0	0	0	0	0	VATSRTLSY	M	0.651174	43.6	0.3319	<= SB
37	HLA-B*15:39	FAYANRNRF	FAYANRNRF	0	0	0	0	0	FAYANRNRF	M	0.649599	44.3	0.3382	<= SB
83	HLA-B*15:39	AMACLVGLM	AMACLVGLM	0	0	0	0	0	AMACLVGLM	M	0.625297	57.6	0.4337	<= SB
39	HLA-B*15:39	YANRNRFLY	YANRNRFLY	0	0	0	0	0	YANRNRFLY	M	0.597092	78.2	0.5531	<= WB
186	HLA-B*15:39	RVAGDSGFAAY	RVASGFAAY	0	3	2	0	0	RVAGDSGFAAY	M	0.596337	78.8	0.5568	<= WB
103	HLA-B*15:39	FARTRSMWSF	FARTRSMSF	0	7	1	0	0	FARTRSMWSF	M	0.594234	80.7	0.5671	<= WB
191	HLA-B*15:39	SGFAAYSRY	SGFAAYSRY	0	0	0	0	0	SGFAAYSRY	M	0.587642	86.6	0.5994	<= WB
62	HLA-B*15:39	LACFVLAAVY	LAFVLAAVY	0	2	1	0	0	LACFVLAAVY	M	0.572954	101.5	0.6897	<= WB
187	HLA-B*15:39	VAGDSGFAAY	VAGSGFAAY	0	3	1	0	0	VAGDSGFAAY	M	0.572547	102	0.6922	<= WB
169	HLA-B*15:39	TVATSRTLSY	TVATSTLSY	0	5	1	0	0	TVATSRTLSY	M	0.56636	109.1	0.7325	<= WB
100	HLA-B*15:39	FRLFARTRSM	FLFARTRSM	0	1	1	0	0	FRLFARTRSM	M	0.556395	121.5	0.7982	<= WB
196	HLA-B*15:39	YSRYRIGNY	YSRYRIGNY	0	0	0	0	0	YSRYRIGNY	M	0.549179	131.3	0.8489	<= WB
171	HLA-B*15:39	ATSRTLSYY	ATSRTLSYY	0	0	0	0	0	ATSRTLSYY	M	0.547593	133.6	0.8601	<= WB
17	HLA-B*15:39	LEQWNLVIGF	LQWNLVIGF	0	1	1	0	0	LEQWNLVIGF	M	0.547529	133.7	0.8605	<= WB
90	HLA-B*15:39	LMWLSYFIASF	LMSYFIASF	0	2	2	0	0	LMWLSYFIASF	M	0.547164	134.2	0.8631	<= WB
35	HLA-B*15:39	LQFAYANRNRF	LQFAYANRF	0	6	2	0	0	LQFAYANRNRF	M	0.544961	137.5	0.8786	<= WB
170	HLA-B*15:39	VATSRTLSYY	VATSTLSYY	0	4	1	0	0	VATSRTLSYY	M	0.531498	159	0.9772	<= WB
305	HLA-B*15:39	AQFAPSASAF	AQFASASAF	0	4	1	0	0	AQFAPSASAF	N	0.874901	3.9	0.0077	<= SB
266	HLA-B*15:39	KAYNVTQAF	KAYNVTQAF	0	0	0	0	0	KAYNVTQAF	N	0.815261	7.4	0.0196	<= SB
305	HLA-B*15:39	AQFAPSASAFF	AQFAPSASF	0	8	2	0	0	AQFAPSASAFF	N	0.761618	13.2	0.0558	<= SB
259	HLA-B*15:39	RQKRTATKAY	RQKRTATAY	0	7	1	0	0	RQKRTATKAY	N	0.724752	19.7	0.1188	<= SB
352	HLA-B*15:39	LLNKHIDAY	LLNKHIDAY	0	0	0	0	0	LLNKHIDAY	N	0.704655	24.4	0.1638	<= SB
304	HLA-B*15:39	IAQFAPSASAF	AQFAPSSAF	1	6	1	0	0	AQFAPSASAF	N	0.626926	56.6	0.4275	<= SB
265	HLA-B*15:39	TKAYNVTQAF	TAYNVTQAF	0	1	1	0	0	TKAYNVTQAF	N	0.618698	61.9	0.4589	<= SB
100	HLA-B*15:39	KMKDLSPRWY	KMKDLSPRY	0	8	1	0	0	KMKDLSPRWY	N	0.609354	68.5	0.4945	<= SB
159	HLA-B*15:39	LQLPQGTTL	LQLPQGTTL	0	0	0	0	0	LQLPQGTTL	N	0.60269	73.6	0.5256	<= WB
351	HLA-B*15:39	ILLNKHIDAY	ILLNKHIAY	0	7	1	0	0	ILLNKHIDAY	N	0.593772	81.1	0.5694	<= WB
305	HLA-B*15:39	AQFAPSASA	AQFAPSASA	0	0	0	0	0	AQFAPSASA	N	0.548015	133	0.8571	<= WB
8	HLA-B*15:39	NQRNAPRITF	NQRNAPITF	0	6	1	0	0	NQRNAPRITF	N	0.54313	140.2	0.8915	<= WB
264	HLA-B*15:39	ATKAYNVTQAF	AAYNVTQAF	0	1	2	0	0	ATKAYNVTQAF	N	0.540923	143.6	0.9074	<= WB
886	HLA-C*03:16	WTFGAGAAL	WTFGAGAAL	0	0	0	0	0	WTFGAGAAL	S	0.782174	10.6	0.0184	<= SB
718	HLA-C*03:16	FTISVTTEI	FTISVTTEI	0	0	0	0	0	FTISVTTEI	S	0.767063	12.4	0.0242	<= SB
898	HLA-C*03:16	FAMQMAYRF	FAMQMAYRF	0	0	0	0	0	FAMQMAYRF	S	0.748054	15.3	0.0328	<= SB
869	HLA-C*03:16	MIAQYTSAL	MIAQYTSAL	0	0	0	0	0	MIAQYTSAL	S	0.73078	18.4	0.0482	<= SB
160	HLA-C*03:16	YSSANNCTF	YSSANNCTF	0	0	0	0	0	YSSANNCTF	S	0.713297	22.2	0.0642	<= SB
892	HLA-C*03:16	AALQIPFAM	AALQIPFAM	0	0	0	0	0	AALQIPFAM	S	0.708412	23.5	0.0687	<= SB
894	HLA-C*03:16	LQIPFAMQM	LQIPFAMQM	0	0	0	0	0	LQIPFAMQM	S	0.700164	25.6	0.0763	<= SB
923	HLA-C*03:16	IANQFNSAI	IANQFNSAI	0	0	0	0	0	IANQFNSAI	S	0.696116	26.8	0.0801	<= SB
712	HLA-C*03:16	IAIPTNFTI	IAIPTNFTI	0	0	0	0	0	IAIPTNFTI	S	0.682817	30.9	0.0974	<= SB
691	HLA-C*03:16	SIIAYTMSL	SIIAYTMSL	0	0	0	0	0	SIIAYTMSL	S	0.658948	40	0.1301	<= SB
687	HLA-C*03:16	VASQSIIAY	VASQSIIAY	0	0	0	0	0	VASQSIIAY	S	0.649181	44.5	0.1482	<= SB
1054	HLA-C*03:16	QSAPHGVVF	QSAPHGVVF	0	0	0	0	0	QSAPHGVVF	S	0.645897	46.1	0.1559	<= SB
392	HLA-C*03:16	FTNVYADSF	FTNVYADSF	0	0	0	0	0	FTNVYADSF	S	0.642021	48.1	0.1657	<= SB
192	HLA-C*03:16	FVFKNIDGY	FVFKNIDGY	0	0	0	0	0	FVFKNIDGY	S	0.632246	53.5	0.1909	<= SB
1225	HLA-C*03:16	IAIVMVTIM	IAIVMVTIM	0	0	0	0	0	IAIVMVTIM	S	0.626091	57.1	0.2079	<= SB
870	HLA-C*03:16	IAQYTSALL	IAQYTSALL	0	0	0	0	0	IAQYTSALL	S	0.623276	58.9	0.2165	<= SB
590	HLA-C*03:16	CSFGGVSVI	CSFGGVSVI	0	0	0	0	0	CSFGGVSVI	S	0.621044	60.4	0.2233	<= SB
258	HLA-C*03:16	WTAGAAAYY	WTAGAAAYY	0	0	0	0	0	WTAGAAAYY	S	0.620294	60.8	0.2256	<= SB
1095	HLA-C*03:16	FVSNGTHWF	FVSNGTHWF	0	0	0	0	0	FVSNGTHWF	S	0.617916	62.4	0.2328	<= SB
951	HLA-C*03:16	VVNQNAQAL	VVNQNAQAL	0	0	0	0	0	VVNQNAQAL	S	0.611437	67	0.2525	<= SB
133	HLA-C*03:16	FQFCNDPFL	FQFCNDPFL	0	0	0	0	0	FQFCNDPFL	S	0.604421	72.2	0.274	<= SB
50	HLA-C*03:16	STQDLFLPF	STQDLFLPF	0	0	0	0	0	STQDLFLPF	S	0.593602	81.2	0.3081	<= SB
699	HLA-C*03:16	LGAENSVAY	LGAENSVAY	0	0	0	0	0	LGAENSVAY	S	0.590628	83.9	0.3184	<= SB
204	HLA-C*03:16	YSKHTPINL	YSKHTPINL	0	0	0	0	0	YSKHTPINL	S	0.580083	94	0.355	<= SB
815	HLA-C*03:16	RSFIEDLLF	RSFIEDLLF	0	0	0	0	0	RSFIEDLLF	S	0.575335	99	0.3715	<= SB
495	HLA-C*03:16	YGFQPTNGV	YGFQPTNGV	0	0	0	0	0	YGFQPTNGV	S	0.574618	99.7	0.3739	<= SB
162	HLA-C*03:16	SANNCTFEY	SANNCTFEY	0	0	0	0	0	SANNCTFEY	S	0.573394	101.1	0.3782	<= SB
366	HLA-C*03:16	SVLYNSASF	SVLYNSASF	0	0	0	0	0	SVLYNSASF	S	0.567889	107.3	0.3973	<= SB
369	HLA-C*03:16	YNSASFSTF	YNSASFSTF	0	0	0	0	0	YNSASFSTF	S	0.567544	107.7	0.3985	<= SB
365	HLA-C*03:16	YSVLYNSASF	YSLYNSASF	0	2	1	0	0	YSVLYNSASF	S	0.564742	111	0.4102	<= SB
1021	HLA-C*03:16	SANLAATKM	SANLAATKM	0	0	0	0	0	SANLAATKM	S	0.564386	111.4	0.4117	<= SB
2	HLA-C*03:16	FVFLVLLPL	FVFLVLLPL	0	0	0	0	0	FVFLVLLPL	S	0.562854	113.3	0.4184	<= SB
119	HLA-C*03:16	IVNNATNVV	IVNNATNVV	0	0	0	0	0	IVNNATNVV	S	0.560364	116.4	0.4291	<= SB
634	HLA-C*03:16	RVYSTGSNVF	RVYSTGSVF	0	7	1	0	0	RVYSTGSNVF	S	0.559883	117	0.4312	<= SB
634	HLA-C*03:16	RVYSTGSNV	RVYSTGSNV	0	0	0	0	0	RVYSTGSNV	S	0.555519	122.6	0.4501	<= SB
262	HLA-C*03:16	AAAYYVGYL	AAAYYVGYL	0	0	0	0	0	AAAYYVGYL	S	0.552883	126.2	0.4615	<= SB
888	HLA-C*03:16	FGAGAALQI	FGAGAALQI	0	0	0	0	0	FGAGAALQI	S	0.546887	134.6	0.4874	<= SB
28	HLA-C*03:16	YTNSFTRGV	YTNSFTRGV	0	0	0	0	0	YTNSFTRGV	S	0.54312	140.2	0.5045	<= WB
267	HLA-C*03:16	VGYLQPRTF	VGYLQPRTF	0	0	0	0	0	VGYLQPRTF	S	0.5341	154.6	0.5527	<= WB
896	HLA-C*03:16	IPFAMQMAY	IPFAMQMAY	0	0	0	0	0	IPFAMQMAY	S	0.533841	155	0.5541	<= WB
269	HLA-C*03:16	YLQPRTFLL	YLQPRTFLL	0	0	0	0	0	YLQPRTFLL	S	0.526326	168.2	0.5943	<= WB
718	HLA-C*03:16	FTISVTTEIL	FTISVTTEL	0	8	1	0	0	FTISVTTEIL	S	0.520452	179.2	0.6267	<= WB
865	HLA-C*03:16	LTDEMIAQY	LTDEMIAQY	0	0	0	0	0	LTDEMIAQY	S	0.517791	184.5	0.6415	<= WB
30	HLA-C*03:16	NSFTRGVYY	NSFTRGVYY	0	0	0	0	0	NSFTRGVYY	S	0.515612	188.9	0.6535	<= WB
710	HLA-C*03:16	NSIAIPTNF	NSIAIPTNF	0	0	0	0	0	NSIAIPTNF	S	0.514591	191	0.6592	<= WB
1060	HLA-C*03:16	VVFLHVTYV	VVFLHVTYV	0	0	0	0	0	VVFLHVTYV	S	0.512495	195.3	0.6708	<= WB
102	HLA-C*03:16	RGWIFGTTL	RGWIFGTTL	0	0	0	0	0	RGWIFGTTL	S	0.510632	199.3	0.6812	<= WB
4	HLA-C*03:16	FVSEETGTL	FVSEETGTL	0	0	0	0	0	FVSEETGTL	E	0.677972	32.6	0.1032	<= SB
31	HLA-C*03:16	LAILTALRL	LAILTALRL	0	0	0	0	0	LAILTALRL	E	0.63711	50.7	0.1783	<= SB
57	HLA-C*03:16	YVYSRVKNL	YVYSRVKNL	0	0	0	0	0	YVYSRVKNL	E	0.637025	50.8	0.1785	<= SB
29	HLA-C*03:16	VTLAILTAL	VTLAILTAL	0	0	0	0	0	VTLAILTAL	E	0.599093	76.5	0.2903	<= SB
13	HLA-C*03:16	IVNSVLLFL	IVNSVLLFL	0	0	0	0	0	IVNSVLLFL	E	0.529339	162.8	0.5782	<= WB
12	HLA-C*03:16	LIVNSVLLF	LIVNSVLLF	0	0	0	0	0	LIVNSVLLF	E	0.517938	184.2	0.6406	<= WB
37	HLA-C*03:16	FAYANRNRF	FAYANRNRF	0	0	0	0	0	FAYANRNRF	M	0.831345	6.2	0.009	<= SB
39	HLA-C*03:16	YANRNRFLY	YANRNRFLY	0	0	0	0	0	YANRNRFLY	M	0.708359	23.5	0.0687	<= SB
101	HLA-C*03:16	RLFARTRSM	RLFARTRSM	0	0	0	0	0	RLFARTRSM	M	0.673489	34.2	0.1092	<= SB
82	HLA-C*03:16	IAMACLVGL	IAMACLVGL	0	0	0	0	0	IAMACLVGL	M	0.650208	44	0.1463	<= SB
170	HLA-C*03:16	VATSRTLSY	VATSRTLSY	0	0	0	0	0	VATSRTLSY	M	0.634734	52	0.1844	<= SB
168	HLA-C*03:16	ITVATSRTL	ITVATSRTL	0	0	0	0	0	ITVATSRTL	M	0.597323	78	0.2958	<= SB
193	HLA-C*03:16	FAAYSRYRI	FAAYSRYRI	0	0	0	0	0	FAAYSRYRI	M	0.593938	80.9	0.3069	<= SB
37	HLA-C*03:16	FAYANRNRFL	FAYANRNFL	0	7	1	0	0	FAYANRNRFL	M	0.574738	99.6	0.3735	<= SB
76	HLA-C*03:16	ITGGIAIAM	ITGGIAIAM	0	0	0	0	0	ITGGIAIAM	M	0.542714	140.9	0.5067	<= WB
80	HLA-C*03:16	IAIAMACLV	IAIAMACLV	0	0	0	0	0	IAIAMACLV	M	0.536808	150.1	0.5383	<= WB
212	HLA-C*03:16	SSSDNIALL	SSSDNIALL	0	0	0	0	0	SSSDNIALL	M	0.529371	162.7	0.578	<= WB
37	HLA-C*03:16	FAYANRNRFLY	FAYANRFLY	0	4	2	0	0	FAYANRNRFLY	M	0.518296	183.4	0.6387	<= WB
266	HLA-C*03:16	KAYNVTQAF	KAYNVTQAF	0	0	0	0	0	KAYNVTQAF	N	0.835126	6	0.0088	<= SB
331	HLA-C*03:16	LTYTGAIKL	LTYTGAIKL	0	0	0	0	0	LTYTGAIKL	N	0.644127	47	0.1604	<= SB
403	HLA-C*03:16	FSKQLQQSM	FSKQLQQSM	0	0	0	0	0	FSKQLQQSM	N	0.630301	54.6	0.1959	<= SB
307	HLA-C*03:16	FAPSASAFF	FAPSASAFF	0	0	0	0	0	FAPSASAFF	N	0.622433	59.5	0.2191	<= SB
159	HLA-C*03:16	LQLPQGTTL	LQLPQGTTL	0	0	0	0	0	LQLPQGTTL	N	0.603561	72.9	0.2766	<= SB
48	HLA-C*03:16	NTASWFTAL	NTASWFTAL	0	0	0	0	0	NTASWFTAL	N	0.591176	83.4	0.3165	<= SB
312	HLA-C*03:16	SAFFGMSRI	SAFFGMSRI	0	0	0	0	0	SAFFGMSRI	N	0.57044	104.3	0.3884	<= SB
265	HLA-C*03:16	TKAYNVTQAF	TAYNVTQAF	0	1	1	0	0	TKAYNVTQAF	N	0.534318	154.3	0.5516	<= WB
66	HLA-B*78:02	FPRGQGVPI	FPRGQGVPI	0	0	0	0	0	FPRGQGVPI	N	0.521431	177.3	0.0099	<= SB
269	HLA-A*02:17	YLQPRTFLL	YLQPRTFLL	0	0	0	0	0	YLQPRTFLL	S	0.768963	12.2	0.008	<= SB
691	HLA-A*02:17	SIIAYTMSL	SIIAYTMSL	0	0	0	0	0	SIIAYTMSL	S	0.569685	105.2	0.0873	<= SB
417	HLA-A*02:17	KIADYNYKL	KIADYNYKL	0	0	0	0	0	KIADYNYKL	S	0.56855	106.5	0.0885	<= SB
1215	HLA-A*02:17	YIWLGFIAGL	YIWGFIAGL	0	3	1	0	0	YIWLGFIAGL	S	0.546167	135.7	0.1279	<= SB
976	HLA-A*02:17	VLNDILSRL	VLNDILSRL	0	0	0	0	0	VLNDILSRL	S	0.532904	156.6	0.1511	<= SB
133	HLA-A*02:17	FQFCNDPFL	FQFCNDPFL	0	0	0	0	0	FQFCNDPFL	S	0.527243	166.5	0.164	<= SB
20	HLA-A*02:17	FLAFVVFLL	FLAFVVFLL	0	0	0	0	0	FLAFVVFLL	E	0.686201	29.8	0.016	<= SB
50	HLA-A*02:17	SLVKPSFYV	SLVKPSFYV	0	0	0	0	0	SLVKPSFYV	E	0.538904	146.8	0.1405	<= SB
26	HLA-A*02:17	FLLVTLAIL	FLLVTLAIL	0	0	0	0	0	FLLVTLAIL	E	0.531835	158.5	0.1536	<= SB
89	HLA-A*02:17	GLMWLSYFI	GLMWLSYFI	0	0	0	0	0	GLMWLSYFI	M	0.655252	41.7	0.0268	<= SB
53	HLA-A*02:17	FLWLLWPVTL	FLWLLWPTL	0	7	1	0	0	FLWLLWPVTL	M	0.594515	80.4	0.0634	<= SB
15	HLA-A*02:17	KLLEQWNLV	KLLEQWNLV	0	0	0	0	0	KLLEQWNLV	M	0.592569	82.1	0.0658	<= SB
53	HLA-A*02:17	FLWLLWPV	FLW-LLWPV	0	0	0	3	1	FLWLLWPV	M	0.580818	93.3	0.0765	<= SB
65	HLA-A*02:17	FVLAAVYRI	FVLAAVYRI	0	0	0	0	0	FVLAAVYRI	M	0.54212	141.8	0.1349	<= SB
26	HLA-A*02:17	FLFLTWICLL	FLFTWICLL	0	3	1	0	0	FLFLTWICLL	M	0.536853	150.1	0.144	<= SB
222	HLA-A*02:17	LLLDRLNQL	LLLDRLNQL	0	0	0	0	0	LLLDRLNQL	N	0.598234	77.2	0.0595	<= SB
168	HLA-B*40:10	FEYVSQPFL	FEYVSQPFL	0	0	0	0	0	FEYVSQPFL	S	0.560852	115.8	0.0235	<= SB
1016	HLA-B*40:10	AEIRASANL	AEIRASANL	0	0	0	0	0	AEIRASANL	S	0.525904	169	0.0399	<= SB
133	HLA-B*40:10	FQFCNDPFL	FQFCNDPFL	0	0	0	0	0	FQFCNDPFL	S	0.518738	182.6	0.0439	<= SB
269	HLA-A*02:12	YLQPRTFLL	YLQPRTFLL	0	0	0	0	0	YLQPRTFLL	S	0.894349	3.1	0.0137	<= SB
1220	HLA-A*02:12	FIAGLIAIV	FIAGLIAIV	0	0	0	0	0	FIAGLIAIV	S	0.82521	6.6	0.068	<= SB
1000	HLA-A*02:12	RLQSLQTYV	RLQSLQTYV	0	0	0	0	0	RLQSLQTYV	S	0.804257	8.3	0.105	<= SB
386	HLA-A*02:12	KLNDLCFTNV	KLNDLCFTV	0	8	1	0	0	KLNDLCFTNV	S	0.793856	9.3	0.1245	<= SB
976	HLA-A*02:12	VLNDILSRL	VLNDILSRL	0	0	0	0	0	VLNDILSRL	S	0.786836	10	0.1402	<= SB
515	HLA-A*02:12	FELLHAPATV	FLLHAPATV	0	1	1	0	0	FELLHAPATV	S	0.776477	11.2	0.1654	<= SB
1095	HLA-A*02:12	FVSNGTHWFV	FVSNGTWFV	0	6	1	0	0	FVSNGTHWFV	S	0.768539	12.2	0.1854	<= SB
417	HLA-A*02:12	KIADYNYKL	KIADYNYKL	0	0	0	0	0	KIADYNYKL	S	0.764714	12.8	0.1948	<= SB
133	HLA-A*02:12	FQFCNDPFL	FQFCNDPFL	0	0	0	0	0	FQFCNDPFL	S	0.757059	13.9	0.2137	<= SB
821	HLA-A*02:12	LLFNKVTLA	LLFNKVTLA	0	0	0	0	0	LLFNKVTLA	S	0.744269	15.9	0.2455	<= SB
1047	HLA-A*02:12	YHLMSFPQSA	YLMSFPQSA	0	1	1	0	0	YHLMSFPQSA	S	0.743509	16	0.2474	<= SB
691	HLA-A*02:12	SIIAYTMSL	SIIAYTMSL	0	0	0	0	0	SIIAYTMSL	S	0.737744	17.1	0.2652	<= SB
983	HLA-A*02:12	RLDKVEAEV	RLDKVEAEV	0	0	0	0	0	RLDKVEAEV	S	0.722347	20.2	0.3149	<= SB
1048	HLA-A*02:12	HLMSFPQSA	HLMSFPQSA	0	0	0	0	0	HLMSFPQSA	S	0.703001	24.9	0.3774	<= SB
1062	HLA-A*02:12	FLHVTYVPA	FLHVTYVPA	0	0	0	0	0	FLHVTYVPA	S	0.702986	24.9	0.3775	<= SB
424	HLA-A*02:12	KLPDDFTGCV	KLPDDFTGV	0	8	1	0	0	KLPDDFTGCV	S	0.679947	31.9	0.4687	<= SB
1060	HLA-A*02:12	VVFLHVTYV	VVFLHVTYV	0	0	0	0	0	VVFLHVTYV	S	0.66144	39	0.5494	<= WB
869	HLA-A*02:12	MIAQYTSAL	MIAQYTSAL	0	0	0	0	0	MIAQYTSAL	S	0.650121	44.1	0.5993	<= WB
1192	HLA-A*02:12	NLNESLIDL	NLNESLIDL	0	0	0	0	0	NLNESLIDL	S	0.650113	44.1	0.5994	<= WB
612	HLA-A*02:12	YQDVNCTEV	YQDVNCTEV	0	0	0	0	0	YQDVNCTEV	S	0.649602	44.3	0.6021	<= WB
718	HLA-A*02:12	FTISVTTEI	FTISVTTEI	0	0	0	0	0	FTISVTTEI	S	0.639559	49.4	0.6581	<= WB
999	HLA-A*02:12	GRLQSLQTYV	GLQSLQTYV	0	1	1	0	0	GRLQSLQTYV	S	0.633324	52.8	0.6928	<= WB
109	HLA-A*02:12	TLDSKTQSL	TLDSKTQSL	0	0	0	0	0	TLDSKTQSL	S	0.629263	55.2	0.7142	<= WB
133	HLA-A*02:12	FQFCNDPFLGV	FQFDPFLGV	0	3	2	0	0	FQFCNDPFLGV	S	0.619291	61.5	0.7652	<= WB
268	HLA-A*02:12	GYLQPRTFLL	YLQPRTFLL	1	0	0	0	0	YLQPRTFLL	S	0.610999	67.3	0.8117	<= WB
786	HLA-A*02:12	KQIYKTPPI	KQIYKTPPI	0	0	0	0	0	KQIYKTPPI	S	0.607462	69.9	0.8394	<= WB
900	HLA-A*02:12	MQMAYRFNGI	MQMAYFNGI	0	5	1	0	0	MQMAYRFNGI	S	0.606143	70.9	0.8497	<= WB
1215	HLA-A*02:12	YIWLGFIAGL	YILGFIAGL	0	2	1	0	0	YIWLGFIAGL	S	0.606109	70.9	0.85	<= WB
55	HLA-A*02:12	FLPFFSNV	FL-PFFSNV	0	0	0	2	1	FLPFFSNV	S	0.603874	72.7	0.8675	<= WB
817	HLA-A*02:12	FIEDLLFNKV	FIEDLLFNV	0	8	1	0	0	FIEDLLFNKV	S	0.600467	75.4	0.8942	<= WB
241	HLA-A*02:12	LLALHRSYL	LLALHRSYL	0	0	0	0	0	LLALHRSYL	S	0.596088	79.1	0.9223	<= WB
975	HLA-A*02:12	SVLNDILSRL	SLNDILSRL	0	1	1	0	0	SVLNDILSRL	S	0.583197	90.9	1.0018	<= WB
83	HLA-A*02:12	VLPFNDGVYFA	VLNDGVYFA	0	2	2	0	0	VLPFNDGVYFA	S	0.575119	99.2	1.0581	<= WB
857	HLA-A*02:12	GLTVLPPLL	GLTVLPPLL	0	0	0	0	0	GLTVLPPLL	S	0.570755	104	1.0885	<= WB
512	HLA-A*02:12	VLSFELLHA	VLSFELLHA	0	0	0	0	0	VLSFELLHA	S	0.570453	104.3	1.0906	<= WB
1185	HLA-A*02:12	RLNEVAKNL	RLNEVAKNL	0	0	0	0	0	RLNEVAKNL	S	0.565734	109.8	1.1259	<= WB
1220	HLA-A*02:12	FIAGLIAIVMV	FIAGLIAMV	0	7	2	0	0	FIAGLIAIVMV	S	0.555503	122.7	1.2051	<= WB
1121	HLA-A*02:12	FVSGNCDVV	FVSGNCDVV	0	0	0	0	0	FVSGNCDVV	S	0.555482	122.7	1.2053	<= WB
269	HLA-A*02:12	YLQPRTFLLK	YLQPRTFLL	0	0	0	0	0	YLQPRTFLL	S	0.550911	128.9	1.247	<= WB
4	HLA-A*02:12	FLVLLPLV	FLV-LLPLV	0	0	0	3	1	FLVLLPLV	S	0.55008	130.1	1.2546	<= WB
721	HLA-A*02:12	SVTTEILPV	SVTTEILPV	0	0	0	0	0	SVTTEILPV	S	0.54792	133.1	1.2743	<= WB
514	HLA-A*02:12	SFELLHAPATV	FLLHAPATV	1	1	1	0	0	FELLHAPATV	S	0.54631	135.5	1.289	<= WB
937	HLA-A*02:12	SLSSTASAL	SLSSTASAL	0	0	0	0	0	SLSSTASAL	S	0.540723	143.9	1.346	<= WB
762	HLA-A*02:12	QLNRALTGI	QLNRALTGI	0	0	0	0	0	QLNRALTGI	S	0.540016	145	1.3535	<= WB
1219	HLA-A*02:12	GFIAGLIAIV	FIAGLIAIV	1	0	0	0	0	FIAGLIAIV	S	0.536444	150.7	1.391	<= WB
610	HLA-A*02:12	VLYQDVNCTEV	VLYQDVTEV	0	6	2	0	0	VLYQDVNCTEV	S	0.536116	151.3	1.3945	<= WB
6	HLA-A*02:12	VLLPLVSSQCV	VLLPLVSSV	0	8	2	0	0	VLLPLVSSQCV	S	0.533244	156.1	1.4231	<= WB
921	HLA-A*02:12	KLIANQFNSAI	KLIANQFAI	0	7	2	0	0	KLIANQFNSAI	S	0.532927	156.6	1.4262	<= WB
55	HLA-A*02:12	FLPFFSNVT	FLPFFSNVT	0	0	0	0	0	FLPFFSNVT	S	0.529701	162.2	1.458	<= WB
117	HLA-A*02:12	LLIVNNATNV	LLINNATNV	0	3	1	0	0	LLIVNNATNV	S	0.526498	167.9	1.4896	<= WB
275	HLA-A*02:12	FLLKYNENGTI	FLLKYNETI	0	7	2	0	0	FLLKYNENGTI	S	0.524154	172.2	1.5121	<= WB
1191	HLA-A*02:12	KNLNESLIDL	KLNESLIDL	0	1	1	0	0	KNLNESLIDL	S	0.522797	174.7	1.5248	<= WB
713	HLA-A*02:12	AIPTNFTISV	AITNFTISV	0	2	1	0	0	AIPTNFTISV	S	0.520522	179.1	1.5461	<= WB
2	HLA-A*02:12	FVFLVLLPLV	FVFLVLLPV	0	8	1	0	0	FVFLVLLPLV	S	0.517469	185.1	1.5748	<= WB
982	HLA-A*02:12	SRLDKVEAEV	SLDKVEAEV	0	1	1	0	0	SRLDKVEAEV	S	0.515654	188.8	1.5918	<= WB
240	HLA-A*02:12	TLLALHRSYL	TLLALHSYL	0	6	1	0	0	TLLALHRSYL	S	0.513458	193.3	1.613	<= WB
50	HLA-A*02:12	SLVKPSFYV	SLVKPSFYV	0	0	0	0	0	SLVKPSFYV	E	0.840069	5.6	0.0538	<= SB
20	HLA-A*02:12	FLAFVVFLL	FLAFVVFLL	0	0	0	0	0	FLAFVVFLL	E	0.819037	7.1	0.0766	<= SB
26	HLA-A*02:12	FLLVTLAIL	FLLVTLAIL	0	0	0	0	0	FLLVTLAIL	E	0.693413	27.6	0.4111	<= SB
20	HLA-A*02:12	FLAFVVFLLV	FLAFVVFLV	0	7	1	0	0	FLAFVVFLLV	E	0.66157	38.9	0.5488	<= WB
17	HLA-A*02:12	VLLFLAFVV	VLLFLAFVV	0	0	0	0	0	VLLFLAFVV	E	0.648954	44.6	0.6057	<= WB
16	HLA-A*02:12	SVLLFLAFV	SVLLFLAFV	0	0	0	0	0	SVLLFLAFV	E	0.59596	79.2	0.9231	<= WB
19	HLA-A*02:12	LFLAFVVFLL	FLAFVVFLL	1	0	0	0	0	FLAFVVFLL	E	0.589101	85.3	0.9653	<= WB
49	HLA-A*02:12	VSLVKPSFYV	VLVKPSFYV	0	1	1	0	0	VSLVKPSFYV	E	0.587177	87.1	0.9771	<= WB
20	HLA-A*02:12	FLAFVVFL	FLAF-VVFL	0	0	0	4	1	FLAFVVFL	E	0.58382	90.3	0.9977	<= WB
16	HLA-A*02:12	SVLLFLAFVV	SLLFLAFVV	0	1	1	0	0	SVLLFLAFVV	E	0.568276	106.8	1.1064	<= WB
38	HLA-A*02:12	RLCAYCCNI	RLCAYCCNI	0	0	0	0	0	RLCAYCCNI	E	0.567448	107.8	1.1128	<= WB
11	HLA-A*02:12	TLIVNSVLL	TLIVNSVLL	0	0	0	0	0	TLIVNSVLL	E	0.552386	126.9	1.2336	<= WB
38	HLA-A*02:12	RLCAYCCNIV	RLAYCCNIV	0	2	1	0	0	RLCAYCCNIV	E	0.54227	141.5	1.3298	<= WB
13	HLA-A*02:12	IVNSVLLFL	IVNSVLLFL	0	0	0	0	0	IVNSVLLFL	E	0.52227	175.7	1.5297	<= WB
4	HLA-A*02:12	FVSEETGTL	FVSEETGTL	0	0	0	0	0	FVSEETGTL	E	0.520151	179.8	1.5496	<= WB
89	HLA-A*02:12	GLMWLSYFI	GLMWLSYFI	0	0	0	0	0	GLMWLSYFI	M	0.871728	4	0.0269	<= SB
15	HLA-A*02:12	KLLEQWNLV	KLLEQWNLV	0	0	0	0	0	KLLEQWNLV	M	0.852893	4.9	0.0406	<= SB
53	HLA-A*02:12	FLWLLWPV	FL-WLLWPV	0	0	0	2	1	FLWLLWPV	M	0.796168	9.1	0.1201	<= SB
61	HLA-A*02:12	TLACFVLAAV	TLACFLAAV	0	5	1	0	0	TLACFVLAAV	M	0.789679	9.7	0.1338	<= SB
65	HLA-A*02:12	FVLAAVYRI	FVLAAVYRI	0	0	0	0	0	FVLAAVYRI	M	0.749812	15	0.2317	<= SB
50	HLA-A*02:12	KLIFLWLLWPV	KLIWLLWPV	0	3	2	0	0	KLIFLWLLWPV	M	0.743129	16.1	0.2483	<= SB
61	HLA-A*02:12	TLACFVLAA	TLACFVLAA	0	0	0	0	0	TLACFVLAA	M	0.700347	25.6	0.386	<= SB
53	HLA-A*02:12	FLWLLWPVTL	FLLLWPVTL	0	2	1	0	0	FLWLLWPVTL	M	0.680076	31.9	0.4682	<= SB
88	HLA-A*02:12	VGLMWLSYFI	VLMWLSYFI	0	1	1	0	0	VGLMWLSYFI	M	0.675812	33.4	0.4864	<= SB
89	HLA-A*02:12	GLMWLSYFIA	GLMWLSYFA	0	8	1	0	0	GLMWLSYFIA	M	0.670338	35.4	0.5101	<= WB
15	HLA-A*02:12	KLLEQWNLVI	KLLEWNLVI	0	4	1	0	0	KLLEQWNLVI	M	0.656399	41.2	0.5716	<= WB
51	HLA-A*02:12	LIFLWLLWPV	LILWLLWPV	0	2	1	0	0	LIFLWLLWPV	M	0.654017	42.2	0.5821	<= WB
26	HLA-A*02:12	FLFLTWICLL	FLLTWICLL	0	2	1	0	0	FLFLTWICLL	M	0.644939	46.6	0.6281	<= WB
108	HLA-A*02:12	SMWSFNPET	SMWSFNPET	0	0	0	0	0	SMWSFNPET	M	0.641526	48.4	0.6471	<= WB
55	HLA-A*02:12	WLLWPVTLA	WLLWPVTLA	0	0	0	0	0	WLLWPVTLA	M	0.637003	50.8	0.6723	<= WB
14	HLA-A*02:12	KKLLEQWNLV	KLLEQWNLV	0	1	1	0	0	KKLLEQWNLV	M	0.620113	61	0.761	<= WB
56	HLA-A*02:12	LLWPVTLACFV	LLWPVTCFV	0	6	2	0	0	LLWPVTLACFV	M	0.616999	63.1	0.7769	<= WB
108	HLA-A*02:12	SMWSFNPETNI	SMWSFNPEI	0	8	2	0	0	SMWSFNPETNI	M	0.603058	73.3	0.8739	<= WB
96	HLA-A*02:12	FIASFRLFA	FIASFRLFA	0	0	0	0	0	FIASFRLFA	M	0.596308	78.9	0.921	<= WB
133	HLA-A*02:12	LLESELVIGA	LLSELVIGA	0	2	1	0	0	LLESELVIGA	M	0.5677	107.5	1.1108	<= WB
81	HLA-A*02:12	AIAMACLVGL	AIMACLVGL	0	2	1	0	0	AIAMACLVGL	M	0.558543	118.7	1.181	<= WB
53	HLA-A*02:12	FLWLLWPVT	FLWLLWPVT	0	0	0	0	0	FLWLLWPVT	M	0.550542	129.4	1.2504	<= WB
45	HLA-A*02:12	FLYIIKLIFL	FLYIKLIFL	0	3	1	0	0	FLYIIKLIFL	M	0.540689	144	1.3464	<= WB
15	HLA-A*02:12	KLLEQWNL	KLLE-QWNL	0	0	0	4	1	KLLEQWNL	M	0.527355	166.3	1.4811	<= WB
83	HLA-A*02:12	AMACLVGLM	AMACLVGLM	0	0	0	0	0	AMACLVGLM	M	0.525476	169.7	1.4996	<= WB
28	HLA-A*02:12	FLTWICLLQFA	FLTWILQFA	0	5	2	0	0	FLTWICLLQFA	M	0.525192	170.3	1.5023	<= WB
53	HLA-A*02:12	FLWLLWPVTLA	FLLWPVTLA	0	1	2	0	0	FLWLLWPVTLA	M	0.51936	181.3	1.557	<= WB
222	HLA-A*02:12	LLLDRLNQL	LLLDRLNQL	0	0	0	0	0	LLLDRLNQL	N	0.806294	8.1	0.1012	<= SB
315	HLA-A*02:12	FGMSRIGMEV	FMSRIGMEV	0	1	1	0	0	FGMSRIGMEV	N	0.75274	14.5	0.2245	<= SB
316	HLA-A*02:12	GMSRIGMEV	GMSRIGMEV	0	0	0	0	0	GMSRIGMEV	N	0.738227	17	0.2636	<= SB
314	HLA-A*02:12	FFGMSRIGMEV	FMSRIGMEV	0	1	2	0	0	FFGMSRIGMEV	N	0.629362	55.2	0.7137	<= WB
221	HLA-A*02:12	LLLLDRLNQL	LLLDRLNQL	0	1	1	0	0	LLLLDRLNQL	N	0.538946	146.7	1.3647	<= WB
112	HLA-A*02:12	YLGTGPEAGL	YLGTGPAGL	0	6	1	0	0	YLGTGPEAGL	N	0.534598	153.8	1.4098	<= WB
896	HLA-B*15:88	IPFAMQMAY	IPFAMQMAY	0	0	0	0	0	IPFAMQMAY	S	0.690551	28.5	0.0218	<= SB
898	HLA-B*15:88	FAMQMAYRF	FAMQMAYRF	0	0	0	0	0	FAMQMAYRF	S	0.68007	31.9	0.0245	<= SB
687	HLA-B*15:88	VASQSIIAY	VASQSIIAY	0	0	0	0	0	VASQSIIAY	S	0.651726	43.3	0.0474	<= SB
152	HLA-B*15:88	WMESEFRVY	WMESEFRVY	0	0	0	0	0	WMESEFRVY	S	0.622055	59.7	0.0738	<= SB
50	HLA-B*15:88	STQDLFLPF	STQDLFLPF	0	0	0	0	0	STQDLFLPF	S	0.612923	65.9	0.081	<= SB
366	HLA-B*15:88	SVLYNSASF	SVLYNSASF	0	0	0	0	0	SVLYNSASF	S	0.608095	69.4	0.0868	<= SB
258	HLA-B*15:88	WTAGAAAYY	WTAGAAAYY	0	0	0	0	0	WTAGAAAYY	S	0.607178	70.1	0.088	<= SB
869	HLA-B*15:88	MIAQYTSAL	MIAQYTSAL	0	0	0	0	0	MIAQYTSAL	S	0.593886	81	0.1084	<= SB
192	HLA-B*15:88	FVFKNIDGY	FVFKNIDGY	0	0	0	0	0	FVFKNIDGY	S	0.589892	84.5	0.1128	<= SB
240	HLA-B*15:88	TLLALHRSY	TLLALHRSY	0	0	0	0	0	TLLALHRSY	S	0.589161	85.2	0.1136	<= SB
361	HLA-B*15:88	CVADYSVLY	CVADYSVLY	0	0	0	0	0	CVADYSVLY	S	0.582652	91.4	0.1207	<= SB
162	HLA-B*15:88	SANNCTFEY	SANNCTFEY	0	0	0	0	0	SANNCTFEY	S	0.579861	94.2	0.1238	<= SB
698	HLA-B*15:88	SLGAENSVAY	SLAENSVAY	0	2	1	0	0	SLGAENSVAY	S	0.559168	117.9	0.1581	<= SB
628	HLA-B*15:88	QLTPTWRVY	QLTPTWRVY	0	0	0	0	0	QLTPTWRVY	S	0.551557	128	0.1744	<= SB
160	HLA-B*15:88	YSSANNCTF	YSSANNCTF	0	0	0	0	0	YSSANNCTF	S	0.55059	129.3	0.1767	<= SB
686	HLA-B*15:88	SVASQSIIAY	SVASSIIAY	0	4	1	0	0	SVASQSIIAY	S	0.550097	130	0.1779	<= SB
329	HLA-B*15:88	FPNITNLCPF	FPNITNLPF	0	7	1	0	0	FPNITNLCPF	S	0.549969	130.2	0.1782	<= SB
343	HLA-B*15:88	NATRFASVY	NATRFASVY	0	0	0	0	0	NATRFASVY	S	0.549535	130.8	0.1792	<= SB
365	HLA-B*15:88	YSVLYNSASF	YVLYNSASF	0	1	1	0	0	YSVLYNSASF	S	0.549277	131.2	0.1799	<= SB
699	HLA-B*15:88	LGAENSVAY	LGAENSVAY	0	0	0	0	0	LGAENSVAY	S	0.544757	137.8	0.1907	<= SB
886	HLA-B*15:88	WTFGAGAAL	WTFGAGAAL	0	0	0	0	0	WTFGAGAAL	S	0.531734	158.6	0.2218	<= SB
895	HLA-B*15:88	QIPFAMQMAY	QIFAMQMAY	0	2	1	0	0	QIPFAMQMAY	S	0.530236	161.2	0.2254	<= SB
894	HLA-B*15:88	LQIPFAMQM	LQIPFAMQM	0	0	0	0	0	LQIPFAMQM	S	0.52389	172.7	0.2405	<= SB
1113	HLA-B*15:88	QIITTDNTF	QIITTDNTF	0	0	0	0	0	QIITTDNTF	S	0.522756	174.8	0.2432	<= SB
1095	HLA-B*15:88	FVSNGTHWF	FVSNGTHWF	0	0	0	0	0	FVSNGTHWF	S	0.517985	184.1	0.2552	<= SB
369	HLA-B*15:88	YNSASFSTF	YNSASFSTF	0	0	0	0	0	YNSASFSTF	S	0.513708	192.8	0.2668	<= SB
51	HLA-B*15:88	LVKPSFYVY	LVKPSFYVY	0	0	0	0	0	LVKPSFYVY	E	0.565365	110.2	0.1462	<= SB
50	HLA-B*15:88	SLVKPSFYVY	SLVPSFYVY	0	3	1	0	0	SLVKPSFYVY	E	0.541249	143.1	0.1991	<= SB
12	HLA-B*15:88	LIVNSVLLF	LIVNSVLLF	0	0	0	0	0	LIVNSVLLF	E	0.526259	168.3	0.2349	<= SB
39	HLA-B*15:88	YANRNRFLY	YANRNRFLY	0	0	0	0	0	YANRNRFLY	M	0.606679	70.5	0.0886	<= SB
92	HLA-B*15:88	WLSYFIASF	WLSYFIASF	0	0	0	0	0	WLSYFIASF	M	0.566795	108.5	0.1439	<= SB
170	HLA-B*15:88	VATSRTLSY	VATSRTLSY	0	0	0	0	0	VATSRTLSY	M	0.557164	120.5	0.1624	<= SB
37	HLA-B*15:88	FAYANRNRF	FAYANRNRF	0	0	0	0	0	FAYANRNRF	M	0.547637	133.5	0.1838	<= SB
18	HLA-B*15:88	EQWNLVIGF	EQWNLVIGF	0	0	0	0	0	EQWNLVIGF	M	0.526066	168.7	0.2353	<= SB
352	HLA-B*15:88	LLNKHIDAY	LLNKHIDAY	0	0	0	0	0	LLNKHIDAY	N	0.595013	80	0.1072	<= SB
266	HLA-B*15:88	KAYNVTQAF	KAYNVTQAF	0	0	0	0	0	KAYNVTQAF	N	0.579692	94.4	0.124	<= SB
305	HLA-B*15:88	AQFAPSASAF	AQFAPSAAF	0	7	1	0	0	AQFAPSASAF	N	0.552782	126.3	0.1718	<= SB
325	HLA-B*15:88	TPSGTWLTY	TPSGTWLTY	0	0	0	0	0	TPSGTWLTY	N	0.515415	189.3	0.2622	<= SB
444	HLA-A*30:09	KVGGNYNYLY	KVGNYNYLY	0	2	1	0	0	KVGGNYNYLY	S	0.67012	35.5	0.0133	<= SB
445	HLA-A*30:09	VGGNYNYLY	VGGNYNYLY	0	0	0	0	0	VGGNYNYLY	S	0.641271	48.5	0.0226	<= SB
162	HLA-A*30:09	SANNCTFEY	SANNCTFEY	0	0	0	0	0	SANNCTFEY	S	0.635523	51.6	0.0249	<= SB
161	HLA-A*30:09	SSANNCTFEY	SSANCTFEY	0	3	1	0	0	SSANNCTFEY	S	0.603635	72.9	0.0494	<= SB
666	HLA-A*30:09	IGAGICASY	IGAGICASY	0	0	0	0	0	IGAGICASY	S	0.601881	74.3	0.0513	<= SB
258	HLA-A*30:09	WTAGAAAYY	WTAGAAAYY	0	0	0	0	0	WTAGAAAYY	S	0.592648	82.1	0.0682	<= SB
28	HLA-A*30:09	YTNSFTRGVY	YTNSFTGVY	0	6	1	0	0	YTNSFTRGVY	S	0.580628	93.5	0.0861	<= SB
304	HLA-A*30:09	KSFTVEKGIY	KSFTVEGIY	0	6	1	0	0	KSFTVEKGIY	S	0.569964	104.9	0.1031	<= SB
357	HLA-A*30:09	RISNCVADY	RISNCVADY	0	0	0	0	0	RISNCVADY	S	0.569362	105.6	0.104	<= SB
1211	HLA-A*30:09	KWPWYIWLGF	KWWYIWLGF	0	2	1	0	0	KWPWYIWLGF	S	0.566756	108.6	0.1078	<= SB
372	HLA-A*30:09	ASFSTFKCY	ASFSTFKCY	0	0	0	0	0	ASFSTFKCY	S	0.563835	112.1	0.112	<= SB
260	HLA-A*30:09	AGAAAYYVGY	AGAAAYYGY	0	7	1	0	0	AGAAAYYVGY	S	0.561897	114.5	0.1148	<= SB
733	HLA-A*30:09	KTSVDCTMY	KTSVDCTMY	0	0	0	0	0	KTSVDCTMY	S	0.558947	118.2	0.119	<= SB
361	HLA-A*30:09	CVADYSVLY	CVADYSVLY	0	0	0	0	0	CVADYSVLY	S	0.550403	129.6	0.1349	<= SB
371	HLA-A*30:09	SASFSTFKCY	SASFSTFKY	0	8	1	0	0	SASFSTFKCY	S	0.545176	137.2	0.1467	<= SB
1101	HLA-A*30:09	HWFVTQRNFY	HWFVTQNFY	0	6	1	0	0	HWFVTQRNFY	S	0.531554	158.9	0.1778	<= SB
257	HLA-A*30:09	GWTAGAAAYY	GTAGAAAYY	0	1	1	0	0	GWTAGAAAYY	S	0.530147	161.4	0.1819	<= SB
261	HLA-A*30:09	GAAAYYVGY	GAAAYYVGY	0	0	0	0	0	GAAAYYVGY	S	0.528795	163.7	0.1859	<= SB
604	HLA-A*30:09	TSNQVAVLY	TSNQVAVLY	0	0	0	0	0	TSNQVAVLY	S	0.528698	163.9	0.1862	<= SB
195	HLA-A*30:09	KNIDGYFKIY	KNIDGYFIY	0	7	1	0	0	KNIDGYFKIY	S	0.521352	177.5	0.2088	<= SB
151	HLA-A*30:09	SWMESEFRVY	SWMESEFRY	0	8	1	0	0	SWMESEFRVY	S	0.516065	187.9	0.2263	<= SB
1208	HLA-A*30:09	QYIKWPWYI	QYIKWPWYI	0	0	0	0	0	QYIKWPWYI	S	0.512339	195.7	0.2385	<= SB
51	HLA-A*30:09	LVKPSFYVY	LVKPSFYVY	0	0	0	0	0	LVKPSFYVY	E	0.584257	89.9	0.0806	<= SB
50	HLA-A*30:09	SLVKPSFYVY	SVKPSFYVY	0	1	1	0	0	SLVKPSFYVY	E	0.556015	122	0.1232	<= SB
49	HLA-A*30:09	VSLVKPSFY	VSLVKPSFY	0	0	0	0	0	VSLVKPSFY	E	0.517261	185.5	0.2223	<= SB
171	HLA-A*30:09	ATSRTLSYY	ATSRTLSYY	0	0	0	0	0	ATSRTLSYY	M	0.669307	35.8	0.0134	<= SB
191	HLA-A*30:09	SGFAAYSRY	SGFAAYSRY	0	0	0	0	0	SGFAAYSRY	M	0.64339	47.4	0.0218	<= SB
39	HLA-A*30:09	YANRNRFLY	YANRNRFLY	0	0	0	0	0	YANRNRFLY	M	0.642067	48.1	0.0223	<= SB
38	HLA-A*30:09	AYANRNRFLY	AYANRNFLY	0	6	1	0	0	AYANRNRFLY	M	0.599015	76.6	0.0567	<= SB
170	HLA-A*30:09	VATSRTLSYY	VTSRTLSYY	0	1	1	0	0	VATSRTLSYY	M	0.543605	139.5	0.1502	<= SB
94	HLA-A*30:09	SYFIASFRLF	SYFIASFLF	0	7	1	0	0	SYFIASFRLF	M	0.533569	155.5	0.1726	<= SB
104	HLA-A*30:09	LSPRWYFYY	LSPRWYFYY	0	0	0	0	0	LSPRWYFYY	N	0.681741	31.3	0.0108	<= SB
102	HLA-A*30:09	KDLSPRWYFY	KLSPRWYFY	0	1	1	0	0	KDLSPRWYFY	N	0.59451	80.4	0.0649	<= SB
102	HLA-A*30:09	KDLSPRWYFYY	KSPRWYFYY	0	1	2	0	0	KDLSPRWYFYY	N	0.537616	148.8	0.1636	<= SB
324	HLA-A*30:09	VTPSGTWLTY	VTSGTWLTY	0	2	1	0	0	VTPSGTWLTY	N	0.535619	152.1	0.168	<= SB
266	HLA-A*30:09	KAYNVTQAF	KAYNVTQAF	0	0	0	0	0	KAYNVTQAF	N	0.514665	190.8	0.2309	<= SB
327	HLA-C*06:06	VRFPNITNL	VRFPNITNL	0	0	0	0	0	VRFPNITNL	S	0.609523	68.4	0.012	<= SB
236	HLA-C*06:06	TRFQTLLAL	TRFQTLLAL	0	0	0	0	0	TRFQTLLAL	S	0.586112	88.1	0.0183	<= SB
576	HLA-C*06:06	VRDPQTLEI	VRDPQTLEI	0	0	0	0	0	VRDPQTLEI	S	0.574712	99.6	0.0225	<= SB
453	HLA-C*06:06	YRLFRKSNL	YRLFRKSNL	0	0	0	0	0	YRLFRKSNL	S	0.552294	127	0.0365	<= SB
269	HLA-C*06:06	YLQPRTFLL	YLQPRTFLL	0	0	0	0	0	YLQPRTFLL	S	0.55116	128.6	0.037	<= SB
57	HLA-C*06:06	YVYSRVKNL	YVYSRVKNL	0	0	0	0	0	YVYSRVKNL	E	0.54144	142.8	0.0429	<= SB
100	HLA-C*06:06	FRLFARTRSM	FRFARTRSM	0	2	1	0	0	FRLFARTRSM	M	0.534058	154.7	0.0495	<= SB
101	HLA-C*06:06	RLFARTRSM	RLFARTRSM	0	0	0	0	0	RLFARTRSM	M	0.514581	191	0.0689	<= SB
86	HLA-C*06:06	YYRRATRRI	YYRRATRRI	0	0	0	0	0	YYRRATRRI	N	0.513608	193	0.0699	<= SB
718	HLA-C*08:04	FTISVTTEI	FTISVTTEI	0	0	0	0	0	FTISVTTEI	S	0.593898	81	0.0264	<= SB
886	HLA-C*08:04	WTFGAGAAL	WTFGAGAAL	0	0	0	0	0	WTFGAGAAL	S	0.588158	86.1	0.0278	<= SB
923	HLA-C*08:04	IANQFNSAI	IANQFNSAI	0	0	0	0	0	IANQFNSAI	S	0.517566	184.9	0.0584	<= SB
285	HLA-C*08:04	ITDAVDCAL	ITDAVDCAL	0	0	0	0	0	ITDAVDCAL	S	0.51213	196.1	0.0616	<= SB
37	HLA-C*08:04	FAYANRNRF	FAYANRNRF	0	0	0	0	0	FAYANRNRF	M	0.535355	152.5	0.0508	<= SB
133	HLA-A*02:28	FQFCNDPFL	FQFCNDPFL	0	0	0	0	0	FQFCNDPFL	S	0.867462	4.2	0.017	<= SB
1220	HLA-A*02:28	FIAGLIAIV	FIAGLIAIV	0	0	0	0	0	FIAGLIAIV	S	0.829363	6.3	0.0516	<= SB
133	HLA-A*02:28	FQFCNDPFLGV	FQFDPFLGV	0	3	2	0	0	FQFCNDPFLGV	S	0.820639	7	0.0584	<= SB
718	HLA-A*02:28	FTISVTTEI	FTISVTTEI	0	0	0	0	0	FTISVTTEI	S	0.816731	7.3	0.0623	<= SB
900	HLA-A*02:28	MQMAYRFNGI	MQMAYFNGI	0	5	1	0	0	MQMAYRFNGI	S	0.802119	8.5	0.0833	<= SB
269	HLA-A*02:28	YLQPRTFLL	YLQPRTFLL	0	0	0	0	0	YLQPRTFLL	S	0.795618	9.1	0.0901	<= SB
1095	HLA-A*02:28	FVSNGTHWFV	FVSNGTWFV	0	6	1	0	0	FVSNGTHWFV	S	0.790107	9.7	0.0989	<= SB
786	HLA-A*02:28	KQIYKTPPI	KQIYKTPPI	0	0	0	0	0	KQIYKTPPI	S	0.784395	10.3	0.1119	<= SB
691	HLA-A*02:28	SIIAYTMSL	SIIAYTMSL	0	0	0	0	0	SIIAYTMSL	S	0.780065	10.8	0.1222	<= SB
1060	HLA-A*02:28	VVFLHVTYV	VVFLHVTYV	0	0	0	0	0	VVFLHVTYV	S	0.771162	11.9	0.1421	<= SB
417	HLA-A*02:28	KIADYNYKL	KIADYNYKL	0	0	0	0	0	KIADYNYKL	S	0.733223	17.9	0.2275	<= SB
612	HLA-A*02:28	YQDVNCTEV	YQDVNCTEV	0	0	0	0	0	YQDVNCTEV	S	0.730172	18.5	0.235	<= SB
721	HLA-A*02:28	SVTTEILPV	SVTTEILPV	0	0	0	0	0	SVTTEILPV	S	0.717807	21.2	0.2695	<= SB
2	HLA-A*02:28	FVFLVLLPLV	FVLVLLPLV	0	2	1	0	0	FVFLVLLPLV	S	0.707225	23.8	0.3028	<= SB
1215	HLA-A*02:28	YIWLGFIAGL	YILGFIAGL	0	2	1	0	0	YIWLGFIAGL	S	0.684254	30.5	0.3874	<= SB
606	HLA-A*02:28	NQVAVLYQDV	NQVAVLYQV	0	8	1	0	0	NQVAVLYQDV	S	0.67741	32.8	0.4171	<= SB
817	HLA-A*02:28	FIEDLLFNKV	FIEDLLFNV	0	8	1	0	0	FIEDLLFNKV	S	0.676467	33.1	0.4217	<= SB
386	HLA-A*02:28	KLNDLCFTNV	KLNDLFTNV	0	5	1	0	0	KLNDLCFTNV	S	0.665877	37.2	0.4744	<= SB
473	HLA-A*02:28	YQAGSTPCNGV	YQAGSTPGV	0	7	2	0	0	YQAGSTPCNGV	S	0.662294	38.6	0.4922	<= SB
1062	HLA-A*02:28	FLHVTYVPA	FLHVTYVPA	0	0	0	0	0	FLHVTYVPA	S	0.660502	39.4	0.5012	<= WB
62	HLA-A*02:28	VTWFHAIHV	VTWFHAIHV	0	0	0	0	0	VTWFHAIHV	S	0.660494	39.4	0.5012	<= WB
894	HLA-A*02:28	LQIPFAMQM	LQIPFAMQM	0	0	0	0	0	LQIPFAMQM	S	0.659844	39.7	0.5047	<= WB
515	HLA-A*02:28	FELLHAPATV	FLLHAPATV	0	1	1	0	0	FELLHAPATV	S	0.651395	43.5	0.549	<= WB
424	HLA-A*02:28	KLPDDFTGCV	KLPDDFTGV	0	8	1	0	0	KLPDDFTGCV	S	0.649274	44.5	0.5601	<= WB
2	HLA-A*02:28	FVFLVLLPL	FVFLVLLPL	0	0	0	0	0	FVFLVLLPL	S	0.631648	53.8	0.6604	<= WB
886	HLA-A*02:28	WTFGAGAAL	WTFGAGAAL	0	0	0	0	0	WTFGAGAAL	S	0.629319	55.2	0.6744	<= WB
821	HLA-A*02:28	LLFNKVTLA	LLFNKVTLA	0	0	0	0	0	LLFNKVTLA	S	0.628232	55.8	0.681	<= WB
777	HLA-A*02:28	NTQEVFAQV	NTQEVFAQV	0	0	0	0	0	NTQEVFAQV	S	0.627194	56.5	0.6872	<= WB
258	HLA-A*02:28	WTAGAAAYYV	WTAGAAYYV	0	4	1	0	0	WTAGAAAYYV	S	0.62561	57.4	0.6968	<= WB
869	HLA-A*02:28	MIAQYTSAL	MIAQYTSAL	0	0	0	0	0	MIAQYTSAL	S	0.624822	57.9	0.702	<= WB
873	HLA-A*02:28	YTSALLAGTI	YTSALLAGI	0	8	1	0	0	YTSALLAGTI	S	0.624113	58.4	0.7074	<= WB
964	HLA-A*02:28	KQLSSNFGAI	KQLSSNFAI	0	7	1	0	0	KQLSSNFGAI	S	0.622878	59.2	0.717	<= WB
374	HLA-A*02:28	FSTFKCYGV	FSTFKCYGV	0	0	0	0	0	FSTFKCYGV	S	0.621894	59.8	0.7246	<= WB
1000	HLA-A*02:28	RLQSLQTYV	RLQSLQTYV	0	0	0	0	0	RLQSLQTYV	S	0.621404	60.1	0.7284	<= WB
761	HLA-A*02:28	TQLNRALTGI	TQLNALTGI	0	4	1	0	0	TQLNRALTGI	S	0.620449	60.7	0.7358	<= WB
28	HLA-A*02:28	YTNSFTRGV	YTNSFTRGV	0	0	0	0	0	YTNSFTRGV	S	0.620361	60.8	0.7365	<= WB
695	HLA-A*02:28	YTMSLGAENSV	YTMSLGASV	0	7	2	0	0	YTMSLGAENSV	S	0.619433	61.4	0.7437	<= WB
1121	HLA-A*02:28	FVSGNCDVV	FVSGNCDVV	0	0	0	0	0	FVSGNCDVV	S	0.618054	62.3	0.7544	<= WB
626	HLA-A*02:28	ADQLTPTWRV	AQLTPTWRV	0	1	1	0	0	ADQLTPTWRV	S	0.616172	63.6	0.769	<= WB
1047	HLA-A*02:28	YHLMSFPQSA	YLMSFPQSA	0	1	1	0	0	YHLMSFPQSA	S	0.614425	64.8	0.7825	<= WB
964	HLA-A*02:28	KQLSSNFGA	KQLSSNFGA	0	0	0	0	0	KQLSSNFGA	S	0.61055	67.6	0.8111	<= WB
976	HLA-A*02:28	VLNDILSRL	VLNDILSRL	0	0	0	0	0	VLNDILSRL	S	0.610414	67.7	0.8121	<= WB
1179	HLA-A*02:28	IQKEIDRLNEV	IQIDRLNEV	0	2	2	0	0	IQKEIDRLNEV	S	0.604091	72.5	0.8554	<= WB
718	HLA-A*02:28	FTISVTTEIL	FTISVTTEL	0	8	1	0	0	FTISVTTEIL	S	0.598929	76.7	0.8909	<= WB
132	HLA-A*02:28	EFQFCNDPFL	FQFCNDPFL	1	0	0	0	0	FQFCNDPFL	S	0.596875	78.4	0.9062	<= WB
1219	HLA-A*02:28	GFIAGLIAIV	FIAGLIAIV	1	0	0	0	0	FIAGLIAIV	S	0.593776	81.1	0.9329	<= WB
894	HLA-A*02:28	LQIPFAMQMA	LQIPFMQMA	0	5	1	0	0	LQIPFAMQMA	S	0.591618	83	0.9514	<= WB
1220	HLA-A*02:28	FIAGLIAIVMV	FIAGLIAMV	0	7	2	0	0	FIAGLIAIVMV	S	0.590665	83.8	0.9596	<= WB
713	HLA-A*02:28	AIPTNFTISV	AITNFTISV	0	2	1	0	0	AIPTNFTISV	S	0.587844	86.4	0.9838	<= WB
902	HLA-A*02:28	MAYRFNGIGV	MAYRFNIGV	0	6	1	0	0	MAYRFNGIGV	S	0.585884	88.3	1.0007	<= WB
513	HLA-A*02:28	LSFELLHAPA	LSFELLHPA	0	7	1	0	0	LSFELLHAPA	S	0.583975	90.1	1.0167	<= WB
712	HLA-A*02:28	IAIPTNFTI	IAIPTNFTI	0	0	0	0	0	IAIPTNFTI	S	0.58055	93.5	1.0454	<= WB
643	HLA-A*02:28	FQTRAGCLIGA	FQAGCLIGA	0	2	2	0	0	FQTRAGCLIGA	S	0.576362	97.9	1.0806	<= WB
509	HLA-A*02:28	RVVVLSFEL	RVVVLSFEL	0	0	0	0	0	RVVVLSFEL	S	0.574533	99.8	1.096	<= WB
1059	HLA-A*02:28	GVVFLHVTYV	GVFLHVTYV	0	1	1	0	0	GVVFLHVTYV	S	0.57292	101.6	1.1102	<= WB
643	HLA-A*02:28	FQTRAGCLI	FQTRAGCLI	0	0	0	0	0	FQTRAGCLI	S	0.572706	101.8	1.1121	<= WB
873	HLA-A*02:28	YTSALLAGT	YTSALLAGT	0	0	0	0	0	YTSALLAGT	S	0.571965	102.6	1.1188	<= WB
720	HLA-A*02:28	ISVTTEILPV	IVTTEILPV	0	1	1	0	0	ISVTTEILPV	S	0.570654	104.1	1.1307	<= WB
59	HLA-A*02:28	FSNVTWFHAI	FSVTWFHAI	0	2	1	0	0	FSNVTWFHAI	S	0.569028	106	1.1453	<= WB
882	HLA-A*02:28	ITSGWTFGA	ITSGWTFGA	0	0	0	0	0	ITSGWTFGA	S	0.564454	111.3	1.1866	<= WB
1048	HLA-A*02:28	HLMSFPQSA	HLMSFPQSA	0	0	0	0	0	HLMSFPQSA	S	0.564441	111.3	1.1867	<= WB
55	HLA-A*02:28	FLPFFSNV	FL-PFFSNV	0	0	0	2	1	FLPFFSNV	S	0.563504	112.5	1.1952	<= WB
1096	HLA-A*02:28	VSNGTHWFV	VSNGTHWFV	0	0	0	0	0	VSNGTHWFV	S	0.562785	113.4	1.2017	<= WB
612	HLA-A*02:28	YQDVNCTEVPV	YQNCTEVPV	0	2	2	0	0	YQDVNCTEVPV	S	0.561998	114.3	1.209	<= WB
306	HLA-A*02:28	FTVEKGIYQT	FTVEGIYQT	0	4	1	0	0	FTVEKGIYQT	S	0.560992	115.6	1.2183	<= WB
394	HLA-A*02:28	NVYADSFVI	NVYADSFVI	0	0	0	0	0	NVYADSFVI	S	0.560791	115.8	1.2201	<= WB
392	HLA-A*02:28	FTNVYADSFV	FTVYADSFV	0	2	1	0	0	FTNVYADSFV	S	0.559691	117.2	1.2303	<= WB
689	HLA-A*02:28	SQSIIAYTMSL	SQIAYTMSL	0	2	2	0	0	SQSIIAYTMSL	S	0.558551	118.7	1.2409	<= WB
1128	HLA-A*02:28	VVIGIVNNTV	VVIGIVNNV	0	8	1	0	0	VVIGIVNNTV	S	0.556151	121.8	1.2631	<= WB
871	HLA-A*02:28	AQYTSALLA	AQYTSALLA	0	0	0	0	0	AQYTSALLA	S	0.553367	125.5	1.2888	<= WB
342	HLA-A*02:28	FNATRFASV	FNATRFASV	0	0	0	0	0	FNATRFASV	S	0.553061	125.9	1.2917	<= WB
4	HLA-A*02:28	FLVLLPLV	FLV-LLPLV	0	0	0	3	1	FLVLLPLV	S	0.552972	126.1	1.2925	<= WB
288	HLA-A*02:28	AVDCALDPL	AVDCALDPL	0	0	0	0	0	AVDCALDPL	S	0.552382	126.9	1.298	<= WB
852	HLA-A*02:28	AQKFNGLTVL	AQFNGLTVL	0	2	1	0	0	AQKFNGLTVL	S	0.551523	128.1	1.3061	<= WB
133	HLA-A*02:28	FQFCNDPFLG	FQFCNDPFL	0	0	0	0	0	FQFCNDPFL	S	0.550208	129.9	1.3185	<= WB
922	HLA-A*02:28	LIANQFNSA	LIANQFNSA	0	0	0	0	0	LIANQFNSA	S	0.543294	140	1.3841	<= WB
734	HLA-A*02:28	TSVDCTMYI	TSVDCTMYI	0	0	0	0	0	TSVDCTMYI	S	0.542895	140.6	1.3879	<= WB
754	HLA-A*02:28	LQYGSFCTQL	LQYGSFTQL	0	6	1	0	0	LQYGSFCTQL	S	0.538039	148.2	1.4492	<= WB
392	HLA-A*02:28	FTNVYADSFVI	FVYADSFVI	0	1	2	0	0	FTNVYADSFVI	S	0.532805	156.8	1.5192	<= WB
511	HLA-A*02:28	VVLSFELLHA	VVLSFLLHA	0	5	1	0	0	VVLSFELLHA	S	0.530792	160.2	1.5443	<= WB
733	HLA-A*02:28	KTSVDCTMYI	KTVDCTMYI	0	2	1	0	0	KTSVDCTMYI	S	0.530511	160.7	1.5478	<= WB
170	HLA-A*02:28	YVSQPFLMDL	YVSPFLMDL	0	3	1	0	0	YVSQPFLMDL	S	0.530471	160.8	1.5483	<= WB
587	HLA-A*02:28	ITPCSFGGV	ITPCSFGGV	0	0	0	0	0	ITPCSFGGV	S	0.528904	163.6	1.5678	<= WB
1220	HLA-A*02:28	FIAGLIAIVM	FIAGLIAIV	0	0	0	0	0	FIAGLIAIV	S	0.528429	164.4	1.5738	<= WB
1136	HLA-A*02:28	TVYDPLQPEL	TVYDPLPEL	0	6	1	0	0	TVYDPLQPEL	S	0.528252	164.7	1.576	<= WB
372	HLA-A*02:28	ASFSTFKCYGV	ASFSTFYGV	0	6	2	0	0	ASFSTFKCYGV	S	0.526637	167.6	1.5961	<= WB
135	HLA-A*02:28	FCNDPFLGV	FCNDPFLGV	0	0	0	0	0	FCNDPFLGV	S	0.526425	168	1.5988	<= WB
712	HLA-A*02:28	IAIPTNFTISV	IAIPFTISV	0	4	2	0	0	IAIPTNFTISV	S	0.525619	169.5	1.6095	<= WB
697	HLA-A*02:28	MSLGAENSV	MSLGAENSV	0	0	0	0	0	MSLGAENSV	S	0.525011	170.6	1.6177	<= WB
1181	HLA-A*02:28	KEIDRLNEV	KEIDRLNEV	0	0	0	0	0	KEIDRLNEV	S	0.524735	171.1	1.6214	<= WB
1207	HLA-A*02:28	EQYIKWPWYI	EQIKWPWYI	0	2	1	0	0	EQYIKWPWYI	S	0.522245	175.8	1.6549	<= WB
202	HLA-A*02:28	KIYSKHTPI	KIYSKHTPI	0	0	0	0	0	KIYSKHTPI	S	0.521184	177.8	1.6691	<= WB
59	HLA-A*02:28	FSNVTWFHA	FSNVTWFHA	0	0	0	0	0	FSNVTWFHA	S	0.518744	182.6	1.7019	<= WB
505	HLA-A*02:28	YQPYRVVVL	YQPYRVVVL	0	0	0	0	0	YQPYRVVVL	S	0.518696	182.7	1.7026	<= WB
893	HLA-A*02:28	ALQIPFAMQM	AQIPFAMQM	0	1	1	0	0	ALQIPFAMQM	S	0.517424	185.2	1.7196	<= WB
967	HLA-A*02:28	SSNFGAISSV	SSFGAISSV	0	2	1	0	0	SSNFGAISSV	S	0.516973	186.1	1.7257	<= WB
921	HLA-A*02:28	KLIANQFNSA	KLIANFNSA	0	5	1	0	0	KLIANQFNSA	S	0.516869	186.3	1.7271	<= WB
983	HLA-A*02:28	RLDKVEAEV	RLDKVEAEV	0	0	0	0	0	RLDKVEAEV	S	0.515201	189.7	1.7494	<= WB
495	HLA-A*02:28	YGFQPTNGV	YGFQPTNGV	0	0	0	0	0	YGFQPTNGV	S	0.513135	194	1.7771	<= WB
162	HLA-A*02:28	SANNCTFEYV	SANNCTFYV	0	7	1	0	0	SANNCTFEYV	S	0.5117	197	1.7964	<= WB
50	HLA-A*02:28	SLVKPSFYV	SLVKPSFYV	0	0	0	0	0	SLVKPSFYV	E	0.777306	11.1	0.1285	<= SB
16	HLA-A*02:28	SVLLFLAFV	SVLLFLAFV	0	0	0	0	0	SVLLFLAFV	E	0.760866	13.3	0.1613	<= SB
20	HLA-A*02:28	FLAFVVFLL	FLAFVVFLL	0	0	0	0	0	FLAFVVFLL	E	0.727533	19.1	0.2415	<= SB
29	HLA-A*02:28	VTLAILTAL	VTLAILTAL	0	0	0	0	0	VTLAILTAL	E	0.655593	41.5	0.527	<= WB
26	HLA-A*02:28	FLLVTLAIL	FLLVTLAIL	0	0	0	0	0	FLLVTLAIL	E	0.642826	47.7	0.5939	<= WB
16	HLA-A*02:28	SVLLFLAFVV	SVLLFLAFV	0	8	1	0	0	SVLLFLAFVV	E	0.627076	56.5	0.6879	<= WB
13	HLA-A*02:28	IVNSVLLFL	IVNSVLLFL	0	0	0	0	0	IVNSVLLFL	E	0.602706	73.6	0.865	<= WB
15	HLA-A*02:28	NSVLLFLAFV	NVLLFLAFV	0	1	1	0	0	NSVLLFLAFV	E	0.589671	84.7	0.9681	<= WB
17	HLA-A*02:28	VLLFLAFVV	VLLFLAFVV	0	0	0	0	0	VLLFLAFVV	E	0.579583	94.5	1.0536	<= WB
4	HLA-A*02:28	FVSEETGTL	FVSEETGTL	0	0	0	0	0	FVSEETGTL	E	0.571354	103.3	1.1243	<= WB
28	HLA-A*02:28	LVTLAILTAL	LTLAILTAL	0	1	1	0	0	LVTLAILTAL	E	0.556261	121.7	1.2621	<= WB
23	HLA-A*02:28	FVVFLLVTL	FVVFLLVTL	0	0	0	0	0	FVVFLLVTL	E	0.553652	125.1	1.2862	<= WB
20	HLA-A*02:28	FLAFVVFLLV	FLAFVVFLV	0	7	1	0	0	FLAFVVFLLV	E	0.544921	137.5	1.3687	<= WB
49	HLA-A*02:28	VSLVKPSFYV	VLVKPSFYV	0	1	1	0	0	VSLVKPSFYV	E	0.525198	170.2	1.6152	<= WB
12	HLA-A*02:28	LIVNSVLLFL	LIVNSLLFL	0	5	1	0	0	LIVNSVLLFL	E	0.521637	176.9	1.663	<= WB
65	HLA-A*02:28	FVLAAVYRI	FVLAAVYRI	0	0	0	0	0	FVLAAVYRI	M	0.849649	5.1	0.0333	<= SB
15	HLA-A*02:28	KLLEQWNLV	KLLEQWNLV	0	0	0	0	0	KLLEQWNLV	M	0.810744	7.8	0.07	<= SB
89	HLA-A*02:28	GLMWLSYFI	GLMWLSYFI	0	0	0	0	0	GLMWLSYFI	M	0.785153	10.2	0.1101	<= SB
53	HLA-A*02:28	FLWLLWPV	FL-WLLWPV	0	0	0	2	1	FLWLLWPV	M	0.744083	15.9	0.2007	<= SB
51	HLA-A*02:28	LIFLWLLWPV	LIFWLLWPV	0	3	1	0	0	LIFLWLLWPV	M	0.736422	17.3	0.2196	<= SB
82	HLA-A*02:28	IAMACLVGL	IAMACLVGL	0	0	0	0	0	IAMACLVGL	M	0.725862	19.4	0.2456	<= SB
61	HLA-A*02:28	TLACFVLAAV	TLACFLAAV	0	5	1	0	0	TLACFVLAAV	M	0.723406	19.9	0.2521	<= SB
50	HLA-A*02:28	KLIFLWLLWPV	KLIWLLWPV	0	3	2	0	0	KLIFLWLLWPV	M	0.716704	21.4	0.2729	<= SB
22	HLA-A*02:28	LVIGFLFLT	LVIGFLFLT	0	0	0	0	0	LVIGFLFLT	M	0.661125	39.1	0.498	<= SB
81	HLA-A*02:28	AIAMACLVGL	AIMACLVGL	0	2	1	0	0	AIAMACLVGL	M	0.657069	40.9	0.5192	<= WB
96	HLA-A*02:28	FIASFRLFA	FIASFRLFA	0	0	0	0	0	FIASFRLFA	M	0.65521	41.7	0.529	<= WB
61	HLA-A*02:28	TLACFVLAA	TLACFVLAA	0	0	0	0	0	TLACFVLAA	M	0.644939	46.6	0.5828	<= WB
62	HLA-A*02:28	LACFVLAAV	LACFVLAAV	0	0	0	0	0	LACFVLAAV	M	0.622847	59.2	0.7173	<= WB
108	HLA-A*02:28	SMWSFNPET	SMWSFNPET	0	0	0	0	0	SMWSFNPET	M	0.596779	78.5	0.907	<= WB
55	HLA-A*02:28	WLLWPVTLA	WLLWPVTLA	0	0	0	0	0	WLLWPVTLA	M	0.596662	78.6	0.9081	<= WB
80	HLA-A*02:28	IAIAMACLV	IAIAMACLV	0	0	0	0	0	IAIAMACLV	M	0.595172	79.8	0.9209	<= WB
53	HLA-A*02:28	FLWLLWPVTL	FLWLLWPTL	0	7	1	0	0	FLWLLWPVTL	M	0.587658	86.6	0.9854	<= WB
53	HLA-A*02:28	FLWLLWPVT	FLWLLWPVT	0	0	0	0	0	FLWLLWPVT	M	0.580382	93.7	1.0468	<= WB
21	HLA-A*02:28	NLVIGFLFLT	NVIGFLFLT	0	1	1	0	0	NLVIGFLFLT	M	0.567097	108.2	1.1627	<= WB
26	HLA-A*02:28	FLFLTWICLL	FLLTWICLL	0	2	1	0	0	FLFLTWICLL	M	0.564682	111.1	1.1845	<= WB
60	HLA-A*02:28	VTLACFVLA	VTLACFVLA	0	0	0	0	0	VTLACFVLA	M	0.555544	122.6	1.2687	<= WB
56	HLA-A*02:28	LLWPVTLACFV	LLWPVTLAV	0	8	2	0	0	LLWPVTLACFV	M	0.554197	124.4	1.2812	<= WB
60	HLA-A*02:28	VTLACFVLAAV	VTLAVLAAV	0	4	2	0	0	VTLACFVLAAV	M	0.55214	127.2	1.3002	<= WB
14	HLA-A*02:28	KKLLEQWNLV	KLLEQWNLV	0	1	1	0	0	KKLLEQWNLV	M	0.545695	136.4	1.3613	<= WB
47	HLA-A*02:28	YIIKLIFLWL	YIIKLIFLL	0	8	1	0	0	YIIKLIFLWL	M	0.545504	136.7	1.3631	<= WB
15	HLA-A*02:28	KLLEQWNLVI	KLLEWNLVI	0	4	1	0	0	KLLEQWNLVI	M	0.539435	145.9	1.43	<= WB
89	HLA-A*02:28	GLMWLSYFIA	GLMWLSYFA	0	8	1	0	0	GLMWLSYFIA	M	0.533854	155	1.5061	<= WB
60	HLA-A*02:28	VTLACFVLAA	VTLAFVLAA	0	4	1	0	0	VTLACFVLAA	M	0.531447	159.1	1.5361	<= WB
52	HLA-A*02:28	IFLWLLWPV	IFLWLLWPV	0	0	0	0	0	IFLWLLWPV	M	0.525882	169	1.606	<= WB
64	HLA-A*02:28	CFVLAAVYRI	FVLAAVYRI	1	0	0	0	0	FVLAAVYRI	M	0.522755	174.8	1.648	<= WB
90	HLA-A*02:28	LMWLSYFIA	LMWLSYFIA	0	0	0	0	0	LMWLSYFIA	M	0.518222	183.6	1.7089	<= WB
88	HLA-A*02:28	VGLMWLSYFI	VLMWLSYFI	0	1	1	0	0	VGLMWLSYFI	M	0.510549	199.5	1.8115	<= WB
222	HLA-A*02:28	LLLDRLNQL	LLLDRLNQL	0	0	0	0	0	LLLDRLNQL	N	0.735149	17.6	0.2227	<= SB
315	HLA-A*02:28	FGMSRIGMEV	FMSRIGMEV	0	1	1	0	0	FGMSRIGMEV	N	0.646068	46	0.5769	<= WB
48	HLA-A*02:28	NTASWFTAL	NTASWFTAL	0	0	0	0	0	NTASWFTAL	N	0.591383	83.2	0.9534	<= WB
305	HLA-A*02:28	AQFAPSASA	AQFAPSASA	0	0	0	0	0	AQFAPSASA	N	0.584861	89.3	1.0092	<= WB
165	HLA-A*02:28	TTLPKGFYA	TTLPKGFYA	0	0	0	0	0	TTLPKGFYA	N	0.560541	116.1	1.2225	<= WB
316	HLA-A*02:28	GMSRIGMEV	GMSRIGMEV	0	0	0	0	0	GMSRIGMEV	N	0.558279	119	1.2434	<= WB
390	HLA-A*02:28	QTVTLLPAA	QTVTLLPAA	0	0	0	0	0	QTVTLLPAA	N	0.546778	134.8	1.351	<= WB
159	HLA-A*02:28	LQLPQGTTL	LQLPQGTTL	0	0	0	0	0	LQLPQGTTL	N	0.532212	157.8	1.5266	<= WB
269	HLA-A*02:64	YLQPRTFLL	YLQPRTFLL	0	0	0	0	0	YLQPRTFLL	S	0.748989	15.1	0.0148	<= SB
133	HLA-A*02:64	FQFCNDPFL	FQFCNDPFL	0	0	0	0	0	FQFCNDPFL	S	0.633269	52.9	0.1267	<= SB
1220	HLA-A*02:64	FIAGLIAIV	FIAGLIAIV	0	0	0	0	0	FIAGLIAIV	S	0.630619	54.4	0.1307	<= SB
821	HLA-A*02:64	LLFNKVTLA	LLFNKVTLA	0	0	0	0	0	LLFNKVTLA	S	0.625075	57.8	0.1391	<= SB
1047	HLA-A*02:64	YHLMSFPQSA	YLMSFPQSA	0	1	1	0	0	YHLMSFPQSA	S	0.621194	60.3	0.145	<= SB
1095	HLA-A*02:64	FVSNGTHWFV	FVSNGTWFV	0	6	1	0	0	FVSNGTHWFV	S	0.620811	60.5	0.1455	<= SB
386	HLA-A*02:64	KLNDLCFTNV	KLNDLCFTV	0	8	1	0	0	KLNDLCFTNV	S	0.608025	69.5	0.1658	<= SB
976	HLA-A*02:64	VLNDILSRL	VLNDILSRL	0	0	0	0	0	VLNDILSRL	S	0.598077	77.4	0.1839	<= SB
417	HLA-A*02:64	KIADYNYKL	KIADYNYKL	0	0	0	0	0	KIADYNYKL	S	0.582602	91.5	0.2222	<= SB
1048	HLA-A*02:64	HLMSFPQSA	HLMSFPQSA	0	0	0	0	0	HLMSFPQSA	S	0.569346	105.6	0.263	<= SB
691	HLA-A*02:64	SIIAYTMSL	SIIAYTMSL	0	0	0	0	0	SIIAYTMSL	S	0.565254	110.4	0.2786	<= SB
1062	HLA-A*02:64	FLHVTYVPA	FLHVTYVPA	0	0	0	0	0	FLHVTYVPA	S	0.561327	115.2	0.2937	<= SB
1060	HLA-A*02:64	VVFLHVTYV	VVFLHVTYV	0	0	0	0	0	VVFLHVTYV	S	0.550215	129.9	0.3396	<= SB
515	HLA-A*02:64	FELLHAPATV	FLLHAPATV	0	1	1	0	0	FELLHAPATV	S	0.54749	133.8	0.351	<= SB
1000	HLA-A*02:64	RLQSLQTYV	RLQSLQTYV	0	0	0	0	0	RLQSLQTYV	S	0.543162	140.2	0.3691	<= SB
1215	HLA-A*02:64	YIWLGFIAGL	YIWGFIAGL	0	3	1	0	0	YIWLGFIAGL	S	0.542715	140.9	0.3709	<= SB
20	HLA-A*02:64	FLAFVVFLL	FLAFVVFLL	0	0	0	0	0	FLAFVVFLL	E	0.741599	16.4	0.0178	<= SB
50	HLA-A*02:64	SLVKPSFYV	SLVKPSFYV	0	0	0	0	0	SLVKPSFYV	E	0.616148	63.6	0.1527	<= SB
20	HLA-A*02:64	FLAFVVFLLV	FLAFVVFLV	0	7	1	0	0	FLAFVVFLLV	E	0.559808	117.1	0.2995	<= SB
26	HLA-A*02:64	FLLVTLAIL	FLLVTLAIL	0	0	0	0	0	FLLVTLAIL	E	0.558682	118.5	0.3041	<= SB
17	HLA-A*02:64	VLLFLAFVV	VLLFLAFVV	0	0	0	0	0	VLLFLAFVV	E	0.532786	156.8	0.4122	<= SB
19	HLA-A*02:64	LFLAFVVFLL	FLAFVVFLL	1	0	0	0	0	FLAFVVFLL	E	0.524706	171.2	0.4453	<= SB
16	HLA-A*02:64	SVLLFLAFV	SVLLFLAFV	0	0	0	0	0	SVLLFLAFV	E	0.513985	192.2	0.4891	<= SB
89	HLA-A*02:64	GLMWLSYFI	GLMWLSYFI	0	0	0	0	0	GLMWLSYFI	M	0.712569	22.4	0.0353	<= SB
15	HLA-A*02:64	KLLEQWNLV	KLLEQWNLV	0	0	0	0	0	KLLEQWNLV	M	0.642119	48	0.1152	<= SB
53	HLA-A*02:64	FLWLLWPVTL	FLWLWPVTL	0	3	1	0	0	FLWLLWPVTL	M	0.634635	52.1	0.1247	<= SB
53	HLA-A*02:64	FLWLLWPV	FLW-LLWPV	0	0	0	3	1	FLWLLWPV	M	0.611805	66.7	0.1597	<= SB
51	HLA-A*02:64	LIFLWLLWPV	LIFWLLWPV	0	3	1	0	0	LIFLWLLWPV	M	0.598045	77.4	0.184	<= SB
65	HLA-A*02:64	FVLAAVYRI	FVLAAVYRI	0	0	0	0	0	FVLAAVYRI	M	0.595721	79.4	0.1889	<= SB
26	HLA-A*02:64	FLFLTWICLL	FLFTWICLL	0	3	1	0	0	FLFLTWICLL	M	0.587225	87	0.2092	<= SB
50	HLA-A*02:64	KLIFLWLLWPV	KLIWLLWPV	0	3	2	0	0	KLIFLWLLWPV	M	0.581113	93	0.2264	<= SB
61	HLA-A*02:64	TLACFVLAA	TLACFVLAA	0	0	0	0	0	TLACFVLAA	M	0.579894	94.2	0.2299	<= SB
96	HLA-A*02:64	FIASFRLFA	FIASFRLFA	0	0	0	0	0	FIASFRLFA	M	0.575753	98.5	0.2415	<= SB
89	HLA-A*02:64	GLMWLSYFIA	GLMWLSYFA	0	8	1	0	0	GLMWLSYFIA	M	0.568139	107	0.2676	<= SB
56	HLA-A*02:64	LLWPVTLACF	LLWPVTLAF	0	8	1	0	0	LLWPVTLACF	M	0.567899	107.3	0.2685	<= SB
61	HLA-A*02:64	TLACFVLAAV	TLACFLAAV	0	5	1	0	0	TLACFVLAAV	M	0.554468	124	0.3218	<= SB
108	HLA-A*02:64	SMWSFNPET	SMWSFNPET	0	0	0	0	0	SMWSFNPET	M	0.544685	137.9	0.3627	<= SB
56	HLA-A*02:64	LLWPVTLACFV	LLWPVTLFV	0	7	2	0	0	LLWPVTLACFV	M	0.538651	147.2	0.3879	<= SB
53	HLA-A*02:64	FLWLLWPVT	FLWLLWPVT	0	0	0	0	0	FLWLLWPVT	M	0.520453	179.2	0.4627	<= SB
92	HLA-A*02:64	WLSYFIASF	WLSYFIASF	0	0	0	0	0	WLSYFIASF	M	0.518581	182.9	0.4703	<= SB
15	HLA-A*02:64	KLLEQWNLVI	KLLEWNLVI	0	4	1	0	0	KLLEQWNLVI	M	0.515008	190.1	0.485	<= SB
55	HLA-A*02:64	WLLWPVTLA	WLLWPVTLA	0	0	0	0	0	WLLWPVTLA	M	0.51364	192.9	0.4905	<= SB
222	HLA-A*02:64	LLLDRLNQL	LLLDRLNQL	0	0	0	0	0	LLLDRLNQL	N	0.602523	73.7	0.1746	<= SB
315	HLA-A*02:64	FGMSRIGMEV	FMSRIGMEV	0	1	1	0	0	FGMSRIGMEV	N	0.526543	167.8	0.4377	<= SB
1208	HLA-A*24:30	QYIKWPWYI	QYIKWPWYI	0	0	0	0	0	QYIKWPWYI	S	0.768659	12.2	0.0085	<= SB
368	HLA-A*24:30	LYNSASFSTF	LYNSASFTF	0	7	1	0	0	LYNSASFSTF	S	0.739551	16.7	0.0095	<= SB
1211	HLA-A*24:30	KWPWYIWLGF	KWPWYIWLF	0	8	1	0	0	KWPWYIWLGF	S	0.726365	19.3	0.01	<= SB
488	HLA-A*24:30	CYFPLQSYGF	CYFPLSYGF	0	5	1	0	0	CYFPLQSYGF	S	0.679489	32.1	0.0293	<= SB
1208	HLA-A*24:30	QYIKWPWYIW	QYIKWWYIW	0	5	1	0	0	QYIKWPWYIW	S	0.675822	33.4	0.0313	<= SB
448	HLA-A*24:30	NYNYLYRLF	NYNYLYRLF	0	0	0	0	0	NYNYLYRLF	S	0.647886	45.1	0.0513	<= SB
265	HLA-A*24:30	YYVGYLQPRTF	YYVGYLQTF	0	7	2	0	0	YYVGYLQPRTF	S	0.642074	48.1	0.0553	<= SB
159	HLA-A*24:30	VYSSANNCTF	VYSSANNTF	0	7	1	0	0	VYSSANNCTF	S	0.611262	67.1	0.0796	<= SB
489	HLA-A*24:30	YFPLQSYGF	YFPLQSYGF	0	0	0	0	0	YFPLQSYGF	S	0.597863	77.6	0.0931	<= SB
635	HLA-A*24:30	VYSTGSNVF	VYSTGSNVF	0	0	0	0	0	VYSTGSNVF	S	0.579261	94.9	0.1138	<= SB
1206	HLA-A*24:30	YEQYIKWPWYI	YYIKWPWYI	0	1	2	0	0	YEQYIKWPWYI	S	0.554598	123.9	0.1469	<= SB
268	HLA-A*24:30	GYLQPRTFLL	GYLPRTFLL	0	3	1	0	0	GYLQPRTFLL	S	0.533938	154.9	0.1767	<= SB
1207	HLA-A*24:30	EQYIKWPWYI	EYIKWPWYI	0	1	1	0	0	EQYIKWPWYI	S	0.527822	165.5	0.1888	<= SB
328	HLA-A*24:30	RFPNITNLCPF	RFPNITNLF	0	8	2	0	0	RFPNITNLCPF	S	0.521471	177.3	0.2014	<= SB
94	HLA-A*24:30	SYFIASFRLF	SYFIASFLF	0	7	1	0	0	SYFIASFRLF	M	0.794101	9.3	0.0075	<= SB
95	HLA-A*24:30	YFIASFRLF	YFIASFRLF	0	0	0	0	0	YFIASFRLF	M	0.770164	12	0.0084	<= SB
91	HLA-A*24:30	MWLSYFIASF	MWLSYFASF	0	6	1	0	0	MWLSYFIASF	M	0.696505	26.7	0.0222	<= SB
94	HLA-A*24:30	SYFIASFRL	SYFIASFRL	0	0	0	0	0	SYFIASFRL	M	0.651389	43.5	0.0489	<= SB
57	HLA-A*24:30	LWPVTLACF	LWPVTLACF	0	0	0	0	0	LWPVTLACF	M	0.578081	96.1	0.1152	<= SB
19	HLA-A*24:30	QWNLVIGFLF	QWLVIGFLF	0	2	1	0	0	QWNLVIGFLF	M	0.549016	131.6	0.1549	<= SB
46	HLA-A*24:30	LYIIKLIFLW	LYIKLIFLW	0	2	1	0	0	LYIIKLIFLW	M	0.53178	158.5	0.181	<= SB
54	HLA-A*24:30	LWLLWPVTL	LWLLWPVTL	0	0	0	0	0	LWLLWPVTL	M	0.516859	186.3	0.2099	<= SB
93	HLA-A*24:30	LSYFIASFRLF	SYFIASFLF	1	7	1	0	0	SYFIASFRLF	M	0.515319	189.5	0.2128	<= SB
346	HLA-A*31:16	RFASVYAWNR	RFASVYWNR	0	6	1	0	0	RFASVYAWNR	S	0.819363	7.1	0.026	<= SB
1099	HLA-A*31:16	GTHWFVTQR	GTHWFVTQR	0	0	0	0	0	GTHWFVTQR	S	0.791535	9.5	0.0462	<= SB
458	HLA-A*31:16	KSNLKPFER	KSNLKPFER	0	0	0	0	0	KSNLKPFER	S	0.777127	11.1	0.0607	<= SB
449	HLA-A*31:16	YNYLYRLFR	YNYLYRLFR	0	0	0	0	0	YNYLYRLFR	S	0.774105	11.5	0.0635	<= SB
349	HLA-A*31:16	SVYAWNRKR	SVYAWNRKR	0	0	0	0	0	SVYAWNRKR	S	0.77293	11.7	0.0646	<= SB
558	HLA-A*31:16	KFLPFQQFGR	KFLPFQQFR	0	8	1	0	0	KFLPFQQFGR	S	0.765009	12.7	0.0721	<= SB
237	HLA-A*31:16	RFQTLLALHR	RFQTLLALR	0	8	1	0	0	RFQTLLALHR	S	0.763536	12.9	0.0735	<= SB
448	HLA-A*31:16	NYNYLYRLFR	NYYLYRLFR	0	2	1	0	0	NYNYLYRLFR	S	0.758823	13.6	0.0782	<= SB
182	HLA-A*31:16	KQGNFKNLR	KQGNFKNLR	0	0	0	0	0	KQGNFKNLR	S	0.743907	16	0.105	<= SB
150	HLA-A*31:16	KSWMESEFR	KSWMESEFR	0	0	0	0	0	KSWMESEFR	S	0.719834	20.7	0.1489	<= SB
264	HLA-A*31:16	AYYVGYLQPR	AYYGYLQPR	0	3	1	0	0	AYYVGYLQPR	S	0.706392	24	0.1785	<= SB
35	HLA-A*31:16	GVYYPDKVFR	GVYYPKVFR	0	5	1	0	0	GVYYPDKVFR	S	0.698053	26.2	0.2017	<= SB
310	HLA-A*31:16	KGIYQTSNFR	KIYQTSNFR	0	1	1	0	0	KGIYQTSNFR	S	0.69675	26.6	0.2053	<= SB
36	HLA-A*31:16	VYYPDKVFR	VYYPDKVFR	0	0	0	0	0	VYYPDKVFR	S	0.695436	27	0.2089	<= SB
193	HLA-A*31:16	VFKNIDGYFK	VFKNIGYFK	0	5	1	0	0	VFKNIDGYFK	S	0.68779	29.3	0.2298	<= SB
454	HLA-A*31:16	RLFRKSNLK	RLFRKSNLK	0	0	0	0	0	RLFRKSNLK	S	0.67433	33.9	0.2715	<= SB
348	HLA-A*31:16	ASVYAWNRKR	ASYAWNRKR	0	2	1	0	0	ASVYAWNRKR	S	0.660923	39.2	0.3214	<= SB
263	HLA-A*31:16	AAYYVGYLQPR	AAYYVGYPR	0	7	2	0	0	AAYYVGYLQPR	S	0.65525	41.7	0.3441	<= SB
311	HLA-A*31:16	GIYQTSNFR	GIYQTSNFR	0	0	0	0	0	GIYQTSNFR	S	0.655215	41.7	0.3442	<= SB
34	HLA-A*31:16	RGVYYPDKVFR	RYYPDKVFR	0	1	2	0	0	RGVYYPDKVFR	S	0.647353	45.4	0.3755	<= SB
677	HLA-A*31:16	QTNSPRRAR	QTNSPRRAR	0	0	0	0	0	QTNSPRRAR	S	0.647327	45.4	0.3756	<= SB
757	HLA-A*31:16	GSFCTQLNR	GSFCTQLNR	0	0	0	0	0	GSFCTQLNR	S	0.644093	47	0.3885	<= SB
896	HLA-A*31:16	IPFAMQMAYR	IFAMQMAYR	0	1	1	0	0	IPFAMQMAYR	S	0.642067	48.1	0.3966	<= SB
12	HLA-A*31:16	SSQCVNLTTR	SSQCVLTTR	0	5	1	0	0	SSQCVNLTTR	S	0.634465	52.2	0.4364	<= SB
457	HLA-A*31:16	RKSNLKPFER	RSNLKPFER	0	1	1	0	0	RKSNLKPFER	S	0.633331	52.8	0.4425	<= SB
446	HLA-A*31:16	GGNYNYLYR	GGNYNYLYR	0	0	0	0	0	GGNYNYLYR	S	0.631357	54	0.4531	<= SB
265	HLA-A*31:16	YYVGYLQPR	YYVGYLQPR	0	0	0	0	0	YYVGYLQPR	S	0.629589	55	0.4626	<= SB
637	HLA-A*31:16	STGSNVFQTR	STSNVFQTR	0	2	1	0	0	STGSNVFQTR	S	0.623462	58.8	0.4956	<= SB
319	HLA-A*31:16	RVQPTESIVR	RVQPTSIVR	0	5	1	0	0	RVQPTESIVR	S	0.601129	74.9	0.6024	<= WB
1098	HLA-A*31:16	NGTHWFVTQR	NTHWFVTQR	0	1	1	0	0	NGTHWFVTQR	S	0.599382	76.3	0.6121	<= WB
447	HLA-A*31:16	GNYNYLYRLFR	GNYNYRLFR	0	4	2	0	0	GNYNYLYRLFR	S	0.597093	78.2	0.6247	<= WB
345	HLA-A*31:16	TRFASVYAWNR	RFASVYWNR	1	6	1	0	0	RFASVYAWNR	S	0.596413	78.8	0.6284	<= WB
32	HLA-A*31:16	FTRGVYYPDK	FTRGVYYPK	0	8	1	0	0	FTRGVYYPDK	S	0.59077	83.7	0.6596	<= WB
444	HLA-A*31:16	KVGGNYNYLYR	KVNYNYLYR	0	2	2	0	0	KVGGNYNYLYR	S	0.589549	84.9	0.6663	<= WB
347	HLA-A*31:16	FASVYAWNR	FASVYAWNR	0	0	0	0	0	FASVYAWNR	S	0.579865	94.2	0.7222	<= WB
673	HLA-A*31:16	SYQTQTNSPR	SYQTTNSPR	0	4	1	0	0	SYQTQTNSPR	S	0.577979	96.2	0.7339	<= WB
450	HLA-A*31:16	NYLYRLFRK	NYLYRLFRK	0	0	0	0	0	NYLYRLFRK	S	0.575678	98.6	0.7481	<= WB
395	HLA-A*31:16	VYADSFVIR	VYADSFVIR	0	0	0	0	0	VYADSFVIR	S	0.573142	101.3	0.7639	<= WB
394	HLA-A*31:16	NVYADSFVIR	NVYASFVIR	0	4	1	0	0	NVYADSFVIR	S	0.566973	108.3	0.8023	<= WB
1097	HLA-A*31:16	SNGTHWFVTQR	STHWFVTQR	0	1	2	0	0	SNGTHWFVTQR	S	0.561915	114.4	0.8348	<= WB
449	HLA-A*31:16	YNYLYRLFRK	YYLYRLFRK	0	1	1	0	0	YNYLYRLFRK	S	0.559917	116.9	0.8476	<= WB
445	HLA-A*31:16	VGGNYNYLYR	VGGNYNYYR	0	7	1	0	0	VGGNYNYLYR	S	0.555362	122.8	0.877	<= WB
1237	HLA-A*31:16	MTSCCSCLK	MTSCCSCLK	0	0	0	0	0	MTSCCSCLK	S	0.551105	128.6	0.9045	<= WB
756	HLA-A*31:16	YGSFCTQLNR	YSFCTQLNR	0	1	1	0	0	YGSFCTQLNR	S	0.548825	131.8	0.9196	<= WB
638	HLA-A*31:16	TGSNVFQTR	TGSNVFQTR	0	0	0	0	0	TGSNVFQTR	S	0.536481	150.7	1.0014	<= WB
346	HLA-A*31:16	RFASVYAWNRK	RFASVYAWK	0	8	2	0	0	RFASVYAWNRK	S	0.534187	154.5	1.0171	<= WB
13	HLA-A*31:16	SQCVNLTTR	SQCVNLTTR	0	0	0	0	0	SQCVNLTTR	S	0.529422	162.6	1.0498	<= WB
975	HLA-A*31:16	SVLNDILSR	SVLNDILSR	0	0	0	0	0	SVLNDILSR	S	0.52336	173.7	1.0914	<= WB
991	HLA-A*31:16	VQIDRLITGR	VQIDRLITR	0	8	1	0	0	VQIDRLITGR	S	0.519953	180.2	1.1196	<= WB
676	HLA-A*31:16	TQTNSPRRAR	TTNSPRRAR	0	1	1	0	0	TQTNSPRRAR	S	0.516538	187	1.1505	<= WB
237	HLA-A*31:16	RFQTLLALH	RFQTLLALH	0	0	0	0	0	RFQTLLALH	S	0.510627	199.3	1.2042	<= WB
61	HLA-A*31:16	RVKNLNSSR	RVKNLNSSR	0	0	0	0	0	RVKNLNSSR	E	0.823259	6.8	0.0236	<= SB
29	HLA-A*31:16	VTLAILTALR	VTLAILTAR	0	8	1	0	0	VTLAILTALR	E	0.670568	35.3	0.2849	<= SB
60	HLA-A*31:16	SRVKNLNSSR	RVKNLNSSR	1	0	0	0	0	RVKNLNSSR	E	0.631414	53.9	0.4528	<= SB
51	HLA-A*31:16	LVKPSFYVYSR	LVKPSFYSR	0	6	2	0	0	LVKPSFYVYSR	E	0.631393	54	0.4529	<= SB
30	HLA-A*31:16	TLAILTALR	TLAILTALR	0	0	0	0	0	TLAILTALR	E	0.595681	79.4	0.6325	<= WB
59	HLA-A*31:16	YSRVKNLNSSR	YSRNLNSSR	0	3	2	0	0	YSRVKNLNSSR	E	0.528236	164.7	1.058	<= WB
55	HLA-A*31:16	SFYVYSRVK	SFYVYSRVK	0	0	0	0	0	SFYVYSRVK	E	0.519595	180.9	1.1228	<= WB
93	HLA-A*31:16	LSYFIASFR	LSYFIASFR	0	0	0	0	0	LSYFIASFR	M	0.835941	5.9	0.0155	<= SB
150	HLA-A*31:16	RIAGHHLGR	RIAGHHLGR	0	0	0	0	0	RIAGHHLGR	M	0.789524	9.8	0.0494	<= SB
97	HLA-A*31:16	IASFRLFAR	IASFRLFAR	0	0	0	0	0	IASFRLFAR	M	0.78554	10.2	0.0532	<= SB
191	HLA-A*31:16	SGFAAYSRYR	SGFAAYSYR	0	7	1	0	0	SGFAAYSRYR	M	0.75019	14.9	0.0937	<= SB
91	HLA-A*31:16	MWLSYFIASFR	MSYFIASFR	0	1	2	0	0	MWLSYFIASFR	M	0.746544	15.5	0.1003	<= SB
99	HLA-A*31:16	SFRLFARTR	SFRLFARTR	0	0	0	0	0	SFRLFARTR	M	0.746378	15.6	0.1006	<= SB
98	HLA-A*31:16	ASFRLFARTR	ASFRLFATR	0	7	1	0	0	ASFRLFARTR	M	0.741629	16.4	0.109	<= SB
96	HLA-A*31:16	FIASFRLFAR	FIASFRLFR	0	8	1	0	0	FIASFRLFAR	M	0.719539	20.8	0.1494	<= SB
92	HLA-A*31:16	WLSYFIASFR	WSYFIASFR	0	1	1	0	0	WLSYFIASFR	M	0.718738	21	0.1511	<= SB
192	HLA-A*31:16	GFAAYSRYR	GFAAYSRYR	0	0	0	0	0	GFAAYSRYR	M	0.715434	21.7	0.1582	<= SB
142	HLA-A*31:16	AVILRGHLR	AVILRGHLR	0	0	0	0	0	AVILRGHLR	M	0.693353	27.6	0.2146	<= SB
98	HLA-A*31:16	ASFRLFAR	ASF-RLFAR	0	0	0	3	1	ASFRLFAR	M	0.686688	29.7	0.2328	<= SB
172	HLA-A*31:16	TSRTLSYYK	TSRTLSYYK	0	0	0	0	0	TSRTLSYYK	M	0.679549	32	0.253	<= SB
34	HLA-A*31:16	LLQFAYANR	LLQFAYANR	0	0	0	0	0	LLQFAYANR	M	0.672799	34.5	0.277	<= SB
171	HLA-A*31:16	ATSRTLSYYK	ATRTLSYYK	0	2	1	0	0	ATSRTLSYYK	M	0.64182	48.2	0.3976	<= SB
177	HLA-A*31:16	SYYKLGASQR	SYYKLGASR	0	8	1	0	0	SYYKLGASQR	M	0.640867	48.7	0.4019	<= SB
94	HLA-A*31:16	SYFIASFR	SYF-IASFR	0	0	0	3	1	SYFIASFR	M	0.640837	48.7	0.4021	<= SB
64	HLA-A*31:16	CFVLAAVYR	CFVLAAVYR	0	0	0	0	0	CFVLAAVYR	M	0.628665	55.6	0.4676	<= SB
95	HLA-A*31:16	YFIASFRLFAR	YFIARLFAR	0	4	2	0	0	YFIASFRLFAR	M	0.620787	60.5	0.5088	<= WB
35	HLA-A*31:16	LQFAYANRNR	LQFAYNRNR	0	5	1	0	0	LQFAYANRNR	M	0.586922	87.3	0.6808	<= WB
33	HLA-A*31:16	CLLQFAYANR	CLQFAYANR	0	1	1	0	0	CLLQFAYANR	M	0.576627	97.6	0.7423	<= WB
36	HLA-A*31:16	QFAYANRNR	QFAYANRNR	0	0	0	0	0	QFAYANRNR	M	0.575621	98.7	0.7485	<= WB
97	HLA-A*31:16	IASFRLFARTR	IASFRLFAR	0	8	2	0	0	IASFRLFARTR	M	0.57217	102.4	0.7699	<= WB
196	HLA-A*31:16	YSRYRIGNYK	YSRYRINYK	0	6	1	0	0	YSRYRIGNYK	M	0.570284	104.5	0.7816	<= WB
63	HLA-A*31:16	ACFVLAAVYR	AFVLAAVYR	0	1	1	0	0	ACFVLAAVYR	M	0.566797	108.5	0.8034	<= WB
62	HLA-A*31:16	LACFVLAAVYR	LACFVLAYR	0	7	2	0	0	LACFVLAAVYR	M	0.558378	118.9	0.8575	<= WB
93	HLA-A*31:16	LSYFIASFRL	LSYFIASFR	0	0	0	0	0	LSYFIASFR	M	0.550009	130.2	0.9117	<= WB
141	HLA-A*31:16	GAVILRGHLR	GAVILRHLR	0	6	1	0	0	GAVILRGHLR	M	0.542799	140.7	0.9595	<= WB
149	HLA-A*31:16	LRIAGHHLGR	RIAGHHLGR	1	0	0	0	0	RIAGHHLGR	M	0.539961	145.1	0.9783	<= WB
138	HLA-A*31:16	LVIGAVILR	LVIGAVILR	0	0	0	0	0	LVIGAVILR	M	0.534693	153.6	1.0137	<= WB
178	HLA-A*31:16	YYKLGASQR	YYKLGASQR	0	0	0	0	0	YYKLGASQR	M	0.529732	162.1	1.0477	<= WB
42	HLA-A*31:16	RNRFLYIIK	RNRFLYIIK	0	0	0	0	0	RNRFLYIIK	M	0.526062	168.7	1.0729	<= WB
148	HLA-A*31:16	HLRIAGHHLGR	HLRIAHLGR	0	5	2	0	0	HLRIAGHHLGR	M	0.520631	178.9	1.1134	<= WB
176	HLA-A*31:16	LSYYKLGASQR	LSYYKLSQR	0	6	2	0	0	LSYYKLGASQR	M	0.513745	192.7	1.1759	<= WB
84	HLA-A*31:16	IGYYRRATR	IGYYRRATR	0	0	0	0	0	IGYYRRATR	N	0.752071	14.6	0.0902	<= SB
311	HLA-A*31:16	ASAFFGMSR	ASAFFGMSR	0	0	0	0	0	ASAFFGMSR	N	0.712859	22.3	0.1638	<= SB
187	HLA-A*31:16	SSRSRNSSR	SSRSRNSSR	0	0	0	0	0	SSRSRNSSR	N	0.696468	26.7	0.2061	<= SB
266	HLA-A*31:16	KAYNVTQAFGR	KAYNVTFGR	0	6	2	0	0	KAYNVTQAFGR	N	0.671693	34.9	0.2809	<= SB
310	HLA-A*31:16	SASAFFGMSR	SASAFFMSR	0	6	1	0	0	SASAFFGMSR	N	0.671172	35.1	0.2827	<= SB
100	HLA-A*31:16	KMKDLSPR	KMKDLS-PR	0	0	0	6	1	KMKDLSPR	N	0.664642	37.7	0.3066	<= SB
85	HLA-A*31:16	GYYRRATRR	GYYRRATRR	0	0	0	0	0	GYYRRATRR	N	0.664528	37.7	0.3071	<= SB
267	HLA-A*31:16	AYNVTQAFGR	AYNVTQAFR	0	8	1	0	0	AYNVTQAFGR	N	0.656766	41	0.338	<= SB
84	HLA-A*31:16	IGYYRRATRR	IGYYRRATR	0	8	1	0	0	IGYYRRATRR	N	0.646924	45.6	0.3773	<= SB
201	HLA-A*31:16	SSRGTSPAR	SSRGTSPAR	0	0	0	0	0	SSRGTSPAR	N	0.642092	48.1	0.3965	<= SB
183	HLA-A*31:16	SSRSSSRSR	SSRSSSRSR	0	0	0	0	0	SSRSSSRSR	N	0.626394	57	0.4798	<= SB
32	HLA-A*31:16	RSGARSKQR	RSGARSKQR	0	0	0	0	0	RSGARSKQR	N	0.622124	59.7	0.5025	<= WB
83	HLA-A*31:16	QIGYYRRATR	QIYYRRATR	0	2	1	0	0	QIGYYRRATR	N	0.613757	65.3	0.5422	<= WB
254	HLA-A*31:16	ASKKPRQKR	ASKKPRQKR	0	0	0	0	0	ASKKPRQKR	N	0.597403	77.9	0.623	<= WB
361	HLA-A*31:16	KTFPPTEPK	KTFPPTEPK	0	0	0	0	0	KTFPPTEPK	N	0.588119	86.2	0.6742	<= WB
169	HLA-A*31:16	KGFYAEGSR	KGFYAEGSR	0	0	0	0	0	KGFYAEGSR	N	0.582136	91.9	0.7081	<= WB
185	HLA-A*31:16	RSSSRSRNSSR	RSRSRNSSR	0	1	2	0	0	RSSSRSRNSSR	N	0.559067	118	0.8531	<= WB
59	HLA-A*31:16	HGKEDLKFPR	HGKDLKFPR	0	3	1	0	0	HGKEDLKFPR	N	0.556888	120.8	0.8671	<= WB
186	HLA-A*31:16	SSSRSRNSSR	SSRSRNSSR	0	1	1	0	0	SSSRSRNSSR	N	0.556454	121.4	0.8699	<= WB
195	HLA-A*31:16	RNSTPGSSR	RNSTPGSSR	0	0	0	0	0	RNSTPGSSR	N	0.533889	155	1.0192	<= WB
267	HLA-A*31:16	AYNVTQAFGRR	AYNVTQAFR	0	8	2	0	0	AYNVTQAFGRR	N	0.520689	178.8	1.1129	<= WB
217	HLA-A*31:16	AALALLLLDR	AALALLLLR	0	8	1	0	0	AALALLLLDR	N	0.51815	183.7	1.1359	<= WB
680	HLA-B*07:18	SPRRARSVA	SPRRARSVA	0	0	0	0	0	SPRRARSVA	S	0.676034	33.3	0.0364	<= SB
329	HLA-B*07:18	FPNITNLCPF	FPNITNLPF	0	7	1	0	0	FPNITNLCPF	S	0.592348	82.3	0.0843	<= SB
1052	HLA-B*07:18	FPQSAPHGVV	FPSAPHGVV	0	2	1	0	0	FPQSAPHGVV	S	0.54401	138.9	0.1364	<= SB
869	HLA-B*07:18	MIAQYTSAL	MIAQYTSAL	0	0	0	0	0	MIAQYTSAL	S	0.534213	154.4	0.1507	<= SB
216	HLA-B*07:18	LPQGFSAL	LPQ-GFSAL	0	0	0	3	1	LPQGFSAL	S	0.531382	159.2	0.1542	<= SB
38	HLA-B*07:18	YPDKVFRSSV	YPDKVRSSV	0	5	1	0	0	YPDKVFRSSV	S	0.527475	166.1	0.1591	<= SB
66	HLA-B*07:18	FPRGQGVPI	FPRGQGVPI	0	0	0	0	0	FPRGQGVPI	N	0.780987	10.7	0.0093	<= SB
105	HLA-B*07:18	SPRWYFYYL	SPRWYFYYL	0	0	0	0	0	SPRWYFYYL	N	0.629353	55.2	0.0548	<= SB
65	HLA-B*07:18	KFPRGQGVPI	KPRGQGVPI	0	1	1	0	0	KFPRGQGVPI	N	0.618925	61.8	0.0594	<= SB
369	HLA-B*15:64	YNSASFSTF	YNSASFSTF	0	0	0	0	0	YNSASFSTF	S	0.788474	9.9	0.0185	<= SB
894	HLA-B*15:64	LQIPFAMQM	LQIPFAMQM	0	0	0	0	0	LQIPFAMQM	S	0.772083	11.8	0.0297	<= SB
896	HLA-B*15:64	IPFAMQMAY	IPFAMQMAY	0	0	0	0	0	IPFAMQMAY	S	0.769774	12.1	0.0313	<= SB
898	HLA-B*15:64	FAMQMAYRF	FAMQMAYRF	0	0	0	0	0	FAMQMAYRF	S	0.727227	19.1	0.0585	<= SB
133	HLA-B*15:64	FQFCNDPF	FQFCND-PF	0	0	0	6	1	FQFCNDPF	S	0.695359	27	0.0949	<= SB
687	HLA-B*15:64	VASQSIIAY	VASQSIIAY	0	0	0	0	0	VASQSIIAY	S	0.690599	28.4	0.1029	<= SB
168	HLA-B*15:64	FEYVSQPF	FEY-VSQPF	0	0	0	3	1	FEYVSQPF	S	0.6819	31.2	0.1183	<= SB
152	HLA-B*15:64	WMESEFRVY	WMESEFRVY	0	0	0	0	0	WMESEFRVY	S	0.675761	33.4	0.1297	<= SB
160	HLA-B*15:64	YSSANNCTF	YSSANNCTF	0	0	0	0	0	YSSANNCTF	S	0.66862	36.1	0.1438	<= SB
1054	HLA-B*15:64	QSAPHGVVF	QSAPHGVVF	0	0	0	0	0	QSAPHGVVF	S	0.666132	37.1	0.1488	<= SB
894	HLA-B*15:64	LQIPFAMQMAY	LQFAMQMAY	0	2	2	0	0	LQIPFAMQMAY	S	0.661283	39	0.1585	<= SB
186	HLA-B*15:64	FKNLREFVF	FKNLREFVF	0	0	0	0	0	FKNLREFVF	S	0.656993	40.9	0.1671	<= SB
689	HLA-B*15:64	SQSIIAYTM	SQSIIAYTM	0	0	0	0	0	SQSIIAYTM	S	0.651908	43.2	0.1775	<= SB
329	HLA-B*15:64	FPNITNLCPF	FPNITNLPF	0	7	1	0	0	FPNITNLCPF	S	0.649367	44.4	0.1829	<= SB
84	HLA-B*15:64	LPFNDGVYF	LPFNDGVYF	0	0	0	0	0	LPFNDGVYF	S	0.644697	46.7	0.1928	<= SB
366	HLA-B*15:64	SVLYNSASF	SVLYNSASF	0	0	0	0	0	SVLYNSASF	S	0.624906	57.9	0.238	<= SB
699	HLA-B*15:64	LGAENSVAY	LGAENSVAY	0	0	0	0	0	LGAENSVAY	S	0.62473	58	0.2384	<= SB
634	HLA-B*15:64	RVYSTGSNVF	RVYSTGSVF	0	7	1	0	0	RVYSTGSNVF	S	0.616727	63.2	0.2597	<= SB
50	HLA-B*15:64	STQDLFLPF	STQDLFLPF	0	0	0	0	0	STQDLFLPF	S	0.61224	66.4	0.2742	<= SB
240	HLA-B*15:64	TLLALHRSY	TLLALHRSY	0	0	0	0	0	TLLALHRSY	S	0.609443	68.4	0.2832	<= SB
869	HLA-B*15:64	MIAQYTSAL	MIAQYTSAL	0	0	0	0	0	MIAQYTSAL	S	0.605567	71.4	0.2957	<= SB
365	HLA-B*15:64	YSVLYNSASF	YSLYNSASF	0	2	1	0	0	YSVLYNSASF	S	0.605094	71.7	0.2973	<= SB
1087	HLA-B*15:64	AHFPREGVF	AHFPREGVF	0	0	0	0	0	AHFPREGVF	S	0.585147	89	0.3623	<= SB
343	HLA-B*15:64	NATRFASVY	NATRFASVY	0	0	0	0	0	NATRFASVY	S	0.584959	89.2	0.3629	<= SB
919	HLA-B*15:64	NQKLIANQF	NQKLIANQF	0	0	0	0	0	NQKLIANQF	S	0.582155	91.9	0.3721	<= SB
497	HLA-B*15:64	FQPTNGVGY	FQPTNGVGY	0	0	0	0	0	FQPTNGVGY	S	0.581694	92.4	0.3736	<= SB
464	HLA-B*15:64	FERDISTEIY	FERDISTIY	0	7	1	0	0	FERDISTEIY	S	0.581329	92.8	0.3748	<= SB
153	HLA-B*15:64	MESEFRVY	MESEFR-VY	0	0	0	6	1	MESEFRVY	S	0.580803	93.3	0.3765	<= SB
1004	HLA-B*15:64	LQTYVTQQL	LQTYVTQQL	0	0	0	0	0	LQTYVTQQL	S	0.578539	95.6	0.3839	<= SB
133	HLA-B*15:64	FQFCNDPFL	FQFCNDPFL	0	0	0	0	0	FQFCNDPFL	S	0.573626	100.8	0.3999	<= SB
886	HLA-B*15:64	WTFGAGAAL	WTFGAGAAL	0	0	0	0	0	WTFGAGAAL	S	0.571793	102.8	0.4095	<= SB
342	HLA-B*15:64	FNATRFASVY	FATRFASVY	0	1	1	0	0	FNATRFASVY	S	0.571419	103.2	0.4114	<= SB
162	HLA-B*15:64	SANNCTFEY	SANNCTFEY	0	0	0	0	0	SANNCTFEY	S	0.56867	106.4	0.4258	<= SB
627	HLA-B*15:64	DQLTPTWRVY	DQLTPTRVY	0	6	1	0	0	DQLTPTWRVY	S	0.560297	116.5	0.4697	<= SB
192	HLA-B*15:64	FVFKNIDGY	FVFKNIDGY	0	0	0	0	0	FVFKNIDGY	S	0.55905	118	0.4763	<= SB
149	HLA-B*15:64	NKSWMESEF	NKSWMESEF	0	0	0	0	0	NKSWMESEF	S	0.558194	119.1	0.4807	<= SB
895	HLA-B*15:64	QIPFAMQMAY	QPFAMQMAY	0	1	1	0	0	QIPFAMQMAY	S	0.555637	122.5	0.4941	<= SB
754	HLA-B*15:64	LQYGSFCTQL	LQYGSFCTL	0	8	1	0	0	LQYGSFCTQL	S	0.553905	124.8	0.5036	<= WB
51	HLA-B*15:64	TQDLFLPF	TQ-DLFLPF	0	0	0	2	1	TQDLFLPF	S	0.552457	126.8	0.512	<= WB
443	HLA-B*15:64	SKVGGNYNY	SKVGGNYNY	0	0	0	0	0	SKVGGNYNY	S	0.550425	129.6	0.5238	<= WB
238	HLA-B*15:64	FQTLLALHRSY	FQLALHRSY	0	2	2	0	0	FQTLLALHRSY	S	0.549526	130.8	0.529	<= WB
853	HLA-B*15:64	QKFNGLTVL	QKFNGLTVL	0	0	0	0	0	QKFNGLTVL	S	0.543448	139.7	0.5642	<= WB
628	HLA-B*15:64	QLTPTWRVY	QLTPTWRVY	0	0	0	0	0	QLTPTWRVY	S	0.543437	139.8	0.5643	<= WB
56	HLA-B*15:64	LPFFSNVTWF	LPFFSNVTF	0	8	1	0	0	LPFFSNVTWF	S	0.541991	142	0.5727	<= WB
666	HLA-B*15:64	IGAGICASY	IGAGICASY	0	0	0	0	0	IGAGICASY	S	0.529612	162.3	0.6467	<= WB
962	HLA-B*15:64	LVKQLSSNF	LVKQLSSNF	0	0	0	0	0	LVKQLSSNF	S	0.529565	162.4	0.647	<= WB
368	HLA-B*15:64	LYNSASFSTF	LNSASFSTF	0	1	1	0	0	LYNSASFSTF	S	0.529196	163	0.6493	<= WB
553	HLA-B*15:64	TESNKKFLPF	TESNKFLPF	0	4	1	0	0	TESNKKFLPF	S	0.528301	164.6	0.6547	<= WB
261	HLA-B*15:64	GAAAYYVGY	GAAAYYVGY	0	0	0	0	0	GAAAYYVGY	S	0.528059	165.1	0.6562	<= WB
554	HLA-B*15:64	ESNKKFLPF	ESNKKFLPF	0	0	0	0	0	ESNKKFLPF	S	0.526789	167.3	0.6639	<= WB
258	HLA-B*15:64	WTAGAAAYY	WTAGAAAYY	0	0	0	0	0	WTAGAAAYY	S	0.524759	171.1	0.6763	<= WB
392	HLA-B*15:64	FTNVYADSF	FTNVYADSF	0	0	0	0	0	FTNVYADSF	S	0.522527	175.2	0.6899	<= WB
1130	HLA-B*15:64	IGIVNNTVY	IGIVNNTVY	0	0	0	0	0	IGIVNNTVY	S	0.521209	177.8	0.6979	<= WB
22	HLA-B*15:64	TQLPPAYTNSF	TQLAYTNSF	0	3	2	0	0	TQLPPAYTNSF	S	0.52096	178.2	0.6994	<= WB
1095	HLA-B*15:64	FVSNGTHWF	FVSNGTHWF	0	0	0	0	0	FVSNGTHWF	S	0.516678	186.7	0.7284	<= WB
131	HLA-B*15:64	CEFQFCNDPF	CEFQFCNPF	0	7	1	0	0	CEFQFCNDPF	S	0.515503	189.1	0.7364	<= WB
892	HLA-B*15:64	AALQIPFAM	AALQIPFAM	0	0	0	0	0	AALQIPFAM	S	0.514805	190.5	0.7411	<= WB
367	HLA-B*15:64	VLYNSASF	VLY-NSASF	0	0	0	3	1	VLYNSASF	S	0.513318	193.6	0.7512	<= WB
584	HLA-B*15:64	ILDITPCSF	ILDITPCSF	0	0	0	0	0	ILDITPCSF	S	0.512477	195.4	0.7569	<= WB
49	HLA-B*15:64	HSTQDLFLPF	HSQDLFLPF	0	2	1	0	0	HSTQDLFLPF	S	0.512411	195.5	0.7573	<= WB
1050	HLA-B*15:64	MSFPQSAPH	MSFPQSAPH	0	0	0	0	0	MSFPQSAPH	S	0.511933	196.5	0.7606	<= WB
372	HLA-B*15:64	ASFSTFKCY	ASFSTFKCY	0	0	0	0	0	ASFSTFKCY	S	0.511024	198.5	0.7668	<= WB
236	HLA-B*15:64	TRFQTLLAL	TRFQTLLAL	0	0	0	0	0	TRFQTLLAL	S	0.510482	199.6	0.7704	<= WB
51	HLA-B*15:64	LVKPSFYVY	LVKPSFYVY	0	0	0	0	0	LVKPSFYVY	E	0.56279	113.4	0.4566	<= SB
12	HLA-B*15:64	LIVNSVLLF	LIVNSVLLF	0	0	0	0	0	LIVNSVLLF	E	0.547589	133.6	0.5402	<= WB
15	HLA-B*15:64	NSVLLFLAF	NSVLLFLAF	0	0	0	0	0	NSVLLFLAF	E	0.529308	162.8	0.6486	<= WB
37	HLA-B*15:64	FAYANRNRF	FAYANRNRF	0	0	0	0	0	FAYANRNRF	M	0.720059	20.7	0.0639	<= SB
170	HLA-B*15:64	VATSRTLSY	VATSRTLSY	0	0	0	0	0	VATSRTLSY	M	0.644769	46.7	0.1926	<= SB
184	HLA-B*15:64	SQRVAGDSGF	SQRVAGDSF	0	8	1	0	0	SQRVAGDSGF	M	0.631636	53.8	0.2224	<= SB
39	HLA-B*15:64	YANRNRFLY	YANRNRFLY	0	0	0	0	0	YANRNRFLY	M	0.624769	58	0.2383	<= SB
92	HLA-B*15:64	WLSYFIASF	WLSYFIASF	0	0	0	0	0	WLSYFIASF	M	0.616969	63.1	0.2589	<= SB
101	HLA-B*15:64	RLFARTRSM	RLFARTRSM	0	0	0	0	0	RLFARTRSM	M	0.609797	68.2	0.2821	<= SB
18	HLA-B*15:64	EQWNLVIGF	EQWNLVIGF	0	0	0	0	0	EQWNLVIGF	M	0.609092	68.7	0.2843	<= SB
191	HLA-B*15:64	SGFAAYSRY	SGFAAYSRY	0	0	0	0	0	SGFAAYSRY	M	0.560183	116.6	0.4703	<= SB
95	HLA-B*15:64	YFIASFRLF	YFIASFRLF	0	0	0	0	0	YFIASFRLF	M	0.554911	123.4	0.498	<= SB
103	HLA-B*15:64	FARTRSMWSF	FARTRSMSF	0	7	1	0	0	FARTRSMWSF	M	0.531016	159.9	0.6382	<= WB
91	HLA-B*15:64	MWLSYFIASF	MLSYFIASF	0	1	1	0	0	MWLSYFIASF	M	0.517429	185.2	0.7233	<= WB
305	HLA-B*15:64	AQFAPSASAF	AQFASASAF	0	4	1	0	0	AQFAPSASAF	N	0.820577	7	0.0098	<= SB
266	HLA-B*15:64	KAYNVTQAF	KAYNVTQAF	0	0	0	0	0	KAYNVTQAF	N	0.782921	10.5	0.0206	<= SB
265	HLA-B*15:64	TKAYNVTQAF	TKYNVTQAF	0	2	1	0	0	TKAYNVTQAF	N	0.69296	27.7	0.0988	<= SB
159	HLA-B*15:64	LQLPQGTTL	LQLPQGTTL	0	0	0	0	0	LQLPQGTTL	N	0.633373	52.8	0.2184	<= SB
352	HLA-B*15:64	LLNKHIDAY	LLNKHIDAY	0	0	0	0	0	LLNKHIDAY	N	0.633185	52.9	0.2188	<= SB
305	HLA-B*15:64	AQFAPSASAFF	AQFAPSASF	0	8	2	0	0	AQFAPSASAFF	N	0.633027	53	0.2192	<= SB
8	HLA-B*15:64	NQRNAPRITF	NQRNAPITF	0	6	1	0	0	NQRNAPRITF	N	0.607806	69.6	0.2885	<= SB
298	HLA-B*15:64	YKHWPQIAQF	YKHWPQIAF	0	8	1	0	0	YKHWPQIAQF	N	0.605414	71.5	0.2962	<= SB
259	HLA-B*15:64	RQKRTATKAY	RQRTATKAY	0	2	1	0	0	RQKRTATKAY	N	0.594935	80.1	0.3304	<= SB
260	HLA-B*15:64	QKRTATKAY	QKRTATKAY	0	0	0	0	0	QKRTATKAY	N	0.568413	106.7	0.4272	<= SB
307	HLA-B*15:64	FAPSASAFF	FAPSASAFF	0	0	0	0	0	FAPSASAFF	N	0.566525	108.9	0.4371	<= SB
306	HLA-B*15:64	QFAPSASAF	QFAPSASAF	0	0	0	0	0	QFAPSASAF	N	0.564077	111.8	0.4499	<= SB
305	HLA-B*15:64	AQFAPSASA	AQFAPSASA	0	0	0	0	0	AQFAPSASA	N	0.56021	116.6	0.4702	<= SB
304	HLA-B*15:64	IAQFAPSASAF	AQFAPSSAF	1	6	1	0	0	AQFAPSASAF	N	0.535473	152.3	0.611	<= WB
325	HLA-B*15:64	TPSGTWLTY	TPSGTWLTY	0	0	0	0	0	TPSGTWLTY	N	0.535448	152.4	0.6112	<= WB
634	HLA-B*15:75	RVYSTGSNVF	RVYSTGSVF	0	7	1	0	0	RVYSTGSNVF	S	0.766489	12.5	0.0224	<= SB
894	HLA-B*15:75	LQIPFAMQMAY	LQFAMQMAY	0	2	2	0	0	LQIPFAMQMAY	S	0.705265	24.3	0.0868	<= SB
962	HLA-B*15:75	LVKQLSSNF	LVKQLSSNF	0	0	0	0	0	LVKQLSSNF	S	0.692683	27.8	0.1061	<= SB
894	HLA-B*15:75	LQIPFAMQM	LQIPFAMQM	0	0	0	0	0	LQIPFAMQM	S	0.664234	37.8	0.1553	<= SB
365	HLA-B*15:75	YSVLYNSASF	YSVYNSASF	0	3	1	0	0	YSVLYNSASF	S	0.661162	39.1	0.1619	<= SB
270	HLA-B*15:75	LQPRTFLLKY	LQRTFLLKY	0	2	1	0	0	LQPRTFLLKY	S	0.639438	49.5	0.2033	<= SB
28	HLA-B*15:75	YTNSFTRGVY	YTNSFTGVY	0	6	1	0	0	YTNSFTRGVY	S	0.631651	53.8	0.2243	<= SB
50	HLA-B*15:75	STQDLFLPF	STQDLFLPF	0	0	0	0	0	STQDLFLPF	S	0.627227	56.4	0.2362	<= SB
686	HLA-B*15:75	SVASQSIIAY	SVASSIIAY	0	4	1	0	0	SVASQSIIAY	S	0.616174	63.6	0.2739	<= SB
366	HLA-B*15:75	SVLYNSASF	SVLYNSASF	0	0	0	0	0	SVLYNSASF	S	0.609467	68.4	0.3009	<= SB
258	HLA-B*15:75	WTAGAAAYY	WTAGAAAYY	0	0	0	0	0	WTAGAAAYY	S	0.598012	77.4	0.3472	<= SB
687	HLA-B*15:75	VASQSIIAY	VASQSIIAY	0	0	0	0	0	VASQSIIAY	S	0.597057	78.2	0.3511	<= SB
698	HLA-B*15:75	SLGAENSVAY	SLAENSVAY	0	2	1	0	0	SLGAENSVAY	S	0.593975	80.9	0.3635	<= SB
961	HLA-B*15:75	TLVKQLSSNF	TLVKQLSSF	0	8	1	0	0	TLVKQLSSNF	S	0.591188	83.4	0.3748	<= SB
893	HLA-B*15:75	ALQIPFAMQM	AQIPFAMQM	0	1	1	0	0	ALQIPFAMQM	S	0.58916	85.2	0.383	<= SB
869	HLA-B*15:75	MIAQYTSAL	MIAQYTSAL	0	0	0	0	0	MIAQYTSAL	S	0.587663	86.6	0.389	<= SB
240	HLA-B*15:75	TLLALHRSY	TLLALHRSY	0	0	0	0	0	TLLALHRSY	S	0.586446	87.8	0.394	<= SB
372	HLA-B*15:75	ASFSTFKCY	ASFSTFKCY	0	0	0	0	0	ASFSTFKCY	S	0.585548	88.6	0.3976	<= SB
166	HLA-B*15:75	CTFEYVSQPF	CTFEVSQPF	0	4	1	0	0	CTFEYVSQPF	S	0.579505	94.6	0.4239	<= SB
852	HLA-B*15:75	AQKFNGLTVL	AQFNGLTVL	0	2	1	0	0	AQKFNGLTVL	S	0.578415	95.7	0.4287	<= SB
160	HLA-B*15:75	YSSANNCTF	YSSANNCTF	0	0	0	0	0	YSSANNCTF	S	0.576451	97.8	0.4374	<= SB
152	HLA-B*15:75	WMESEFRVY	WMESEFRVY	0	0	0	0	0	WMESEFRVY	S	0.574081	100.3	0.4478	<= SB
192	HLA-B*15:75	FVFKNIDGYF	FVFKNIGYF	0	6	1	0	0	FVFKNIDGYF	S	0.573656	100.8	0.4497	<= SB
369	HLA-B*15:75	YNSASFSTF	YNSASFSTF	0	0	0	0	0	YNSASFSTF	S	0.57164	103	0.4585	<= SB
1054	HLA-B*15:75	QSAPHGVVF	QSAPHGVVF	0	0	0	0	0	QSAPHGVVF	S	0.569282	105.7	0.4689	<= SB
49	HLA-B*15:75	HSTQDLFLPF	HTQDLFLPF	0	1	1	0	0	HSTQDLFLPF	S	0.567769	107.4	0.4756	<= SB
367	HLA-B*15:75	VLYNSASFSTF	VLYASFSTF	0	3	2	0	0	VLYNSASFSTF	S	0.566914	108.4	0.4793	<= SB
666	HLA-B*15:75	IGAGICASY	IGAGICASY	0	0	0	0	0	IGAGICASY	S	0.56008	116.7	0.5106	<= WB
192	HLA-B*15:75	FVFKNIDGY	FVFKNIDGY	0	0	0	0	0	FVFKNIDGY	S	0.55874	118.4	0.5173	<= WB
505	HLA-B*15:75	YQPYRVVVLSF	YQRVVVLSF	0	2	2	0	0	YQPYRVVVLSF	S	0.556899	120.8	0.5265	<= WB
689	HLA-B*15:75	SQSIIAYTM	SQSIIAYTM	0	0	0	0	0	SQSIIAYTM	S	0.555304	122.9	0.5344	<= WB
83	HLA-B*15:75	VLPFNDGVYF	VLFNDGVYF	0	2	1	0	0	VLPFNDGVYF	S	0.554131	124.5	0.5403	<= WB
895	HLA-B*15:75	QIPFAMQMAY	QIFAMQMAY	0	2	1	0	0	QIPFAMQMAY	S	0.552741	126.4	0.5472	<= WB
754	HLA-B*15:75	LQYGSFCTQL	LQYGSFCTL	0	8	1	0	0	LQYGSFCTQL	S	0.551751	127.7	0.5522	<= WB
628	HLA-B*15:75	QLTPTWRVY	QLTPTWRVY	0	0	0	0	0	QLTPTWRVY	S	0.544041	138.8	0.5906	<= WB
261	HLA-B*15:75	GAAAYYVGY	GAAAYYVGY	0	0	0	0	0	GAAAYYVGY	S	0.543672	139.4	0.5925	<= WB
1264	HLA-B*15:75	VLKGVKLHY	VLKGVKLHY	0	0	0	0	0	VLKGVKLHY	S	0.542915	140.5	0.5962	<= WB
158	HLA-B*15:75	RVYSSANNCTF	RVYSSACTF	0	6	2	0	0	RVYSSANNCTF	S	0.542621	141	0.5977	<= WB
238	HLA-B*15:75	FQTLLALHRSY	FQLALHRSY	0	2	2	0	0	FQTLLALHRSY	S	0.542428	141.3	0.5987	<= WB
47	HLA-B*15:75	VLHSTQDLF	VLHSTQDLF	0	0	0	0	0	VLHSTQDLF	S	0.542113	141.8	0.6003	<= WB
898	HLA-B*15:75	FAMQMAYRF	FAMQMAYRF	0	0	0	0	0	FAMQMAYRF	S	0.541456	142.8	0.6038	<= WB
361	HLA-B*15:75	CVADYSVLY	CVADYSVLY	0	0	0	0	0	CVADYSVLY	S	0.532952	156.5	0.6503	<= WB
342	HLA-B*15:75	FNATRFASVY	FATRFASVY	0	1	1	0	0	FNATRFASVY	S	0.528603	164.1	0.674	<= WB
1113	HLA-B*15:75	QIITTDNTF	QIITTDNTF	0	0	0	0	0	QIITTDNTF	S	0.52802	165.1	0.6772	<= WB
357	HLA-B*15:75	RISNCVADY	RISNCVADY	0	0	0	0	0	RISNCVADY	S	0.525892	169	0.6888	<= WB
880	HLA-B*15:75	GTITSGWTF	GTITSGWTF	0	0	0	0	0	GTITSGWTF	S	0.519639	180.8	0.7269	<= WB
133	HLA-B*15:75	FQFCNDPF	FQF-CNDPF	0	0	0	3	1	FQFCNDPF	S	0.512996	194.3	0.7694	<= WB
51	HLA-B*15:75	LVKPSFYVY	LVKPSFYVY	0	0	0	0	0	LVKPSFYVY	E	0.678355	32.5	0.129	<= SB
12	HLA-B*15:75	LIVNSVLLF	LIVNSVLLF	0	0	0	0	0	LIVNSVLLF	E	0.670633	35.3	0.143	<= SB
50	HLA-B*15:75	SLVKPSFYVY	SLKPSFYVY	0	2	1	0	0	SLVKPSFYVY	E	0.666541	36.9	0.1504	<= SB
34	HLA-B*15:75	LTALRLCAY	LTALRLCAY	0	0	0	0	0	LTALRLCAY	E	0.605912	71.1	0.3153	<= SB
33	HLA-B*15:75	ILTALRLCAY	ILTALRLAY	0	7	1	0	0	ILTALRLCAY	E	0.605852	71.1	0.3155	<= SB
11	HLA-B*15:75	TLIVNSVLLF	TLINSVLLF	0	3	1	0	0	TLIVNSVLLF	E	0.54497	137.5	0.586	<= WB
18	HLA-B*15:75	LLFLAFVVF	LLFLAFVVF	0	0	0	0	0	LLFLAFVVF	E	0.522779	174.8	0.7068	<= WB
184	HLA-B*15:75	SQRVAGDSGF	SQRVAGSGF	0	6	1	0	0	SQRVAGDSGF	M	0.717481	21.3	0.0678	<= SB
101	HLA-B*15:75	RLFARTRSM	RLFARTRSM	0	0	0	0	0	RLFARTRSM	M	0.660387	39.4	0.1635	<= SB
91	HLA-B*15:75	MWLSYFIASF	MLSYFIASF	0	1	1	0	0	MWLSYFIASF	M	0.658103	40.4	0.1684	<= SB
92	HLA-B*15:75	WLSYFIASF	WLSYFIASF	0	0	0	0	0	WLSYFIASF	M	0.649579	44.3	0.1844	<= SB
83	HLA-B*15:75	AMACLVGLM	AMACLVGLM	0	0	0	0	0	AMACLVGLM	M	0.61217	66.4	0.29	<= SB
186	HLA-B*15:75	RVAGDSGFAAY	RVASGFAAY	0	3	2	0	0	RVAGDSGFAAY	M	0.602668	73.6	0.3284	<= SB
56	HLA-B*15:75	LLWPVTLACF	LLWPVTLAF	0	8	1	0	0	LLWPVTLACF	M	0.595346	79.7	0.358	<= SB
169	HLA-B*15:75	TVATSRTLSY	TVATSTLSY	0	5	1	0	0	TVATSRTLSY	M	0.573267	101.2	0.4514	<= SB
103	HLA-B*15:75	FARTRSMWSF	FARTRSMSF	0	7	1	0	0	FARTRSMWSF	M	0.566709	108.6	0.4802	<= SB
62	HLA-B*15:75	LACFVLAAVY	LAFVLAAVY	0	2	1	0	0	LACFVLAAVY	M	0.551984	127.4	0.551	<= WB
187	HLA-B*15:75	VAGDSGFAAY	VAGSGFAAY	0	3	1	0	0	VAGDSGFAAY	M	0.539588	145.7	0.614	<= WB
170	HLA-B*15:75	VATSRTLSY	VATSRTLSY	0	0	0	0	0	VATSRTLSY	M	0.536191	151.2	0.6326	<= WB
196	HLA-B*15:75	YSRYRIGNY	YSRYRIGNY	0	0	0	0	0	YSRYRIGNY	M	0.529053	163.3	0.6716	<= WB
171	HLA-B*15:75	ATSRTLSYY	ATSRTLSYY	0	0	0	0	0	ATSRTLSYY	M	0.524246	172	0.6978	<= WB
37	HLA-B*15:75	FAYANRNRF	FAYANRNRF	0	0	0	0	0	FAYANRNRF	M	0.514477	191.2	0.76	<= WB
35	HLA-B*15:75	LQFAYANRNRF	LQFAYANRF	0	6	2	0	0	LQFAYANRNRF	M	0.513738	192.7	0.7647	<= WB
90	HLA-B*15:75	LMWLSYFIASF	LMSYFIASF	0	2	2	0	0	LMWLSYFIASF	M	0.51227	195.8	0.7741	<= WB
305	HLA-B*15:75	AQFAPSASAF	AQFASASAF	0	4	1	0	0	AQFAPSASAF	N	0.855449	4.8	0.0072	<= SB
259	HLA-B*15:75	RQKRTATKAY	RQKRTATAY	0	7	1	0	0	RQKRTATKAY	N	0.738472	16.9	0.0413	<= SB
305	HLA-B*15:75	AQFAPSASAFF	AQFAPSASF	0	8	2	0	0	AQFAPSASAFF	N	0.729554	18.7	0.0484	<= SB
266	HLA-B*15:75	KAYNVTQAF	KAYNVTQAF	0	0	0	0	0	KAYNVTQAF	N	0.717754	21.2	0.0672	<= SB
352	HLA-B*15:75	LLNKHIDAY	LLNKHIDAY	0	0	0	0	0	LLNKHIDAY	N	0.666624	36.9	0.1503	<= SB
100	HLA-B*15:75	KMKDLSPRWY	KMKDLSPRY	0	8	1	0	0	KMKDLSPRWY	N	0.593696	81.1	0.3646	<= SB
304	HLA-B*15:75	IAQFAPSASAF	AQFASASAF	1	4	1	0	0	AQFAPSASAF	N	0.585263	88.9	0.3987	<= SB
265	HLA-B*15:75	TKAYNVTQAF	TAYNVTQAF	0	1	1	0	0	TKAYNVTQAF	N	0.558077	119.3	0.5206	<= WB
8	HLA-B*15:75	NQRNAPRITF	NQRNAPITF	0	6	1	0	0	NQRNAPRITF	N	0.556966	120.7	0.5262	<= WB
351	HLA-B*15:75	ILLNKHIDAY	ILNKHIDAY	0	1	1	0	0	ILLNKHIDAY	N	0.537883	148.4	0.6234	<= WB
896	HLA-B*35:30	IPFAMQMAY	IPFAMQMAY	0	0	0	0	0	IPFAMQMAY	S	0.871936	4	0.0074	<= SB
329	HLA-B*35:30	FPNITNLCPF	FPNITNLPF	0	7	1	0	0	FPNITNLCPF	S	0.818343	7.1	0.0118	<= SB
898	HLA-B*35:30	FAMQMAYRF	FAMQMAYRF	0	0	0	0	0	FAMQMAYRF	S	0.801278	8.6	0.0153	<= SB
84	HLA-B*35:30	LPFNDGVYF	LPFNDGVYF	0	0	0	0	0	LPFNDGVYF	S	0.797263	9	0.0158	<= SB
687	HLA-B*35:30	VASQSIIAY	VASQSIIAY	0	0	0	0	0	VASQSIIAY	S	0.750689	14.8	0.0249	<= SB
895	HLA-B*35:30	QIPFAMQMAY	IPFAMQMAY	1	0	0	0	0	IPFAMQMAY	S	0.703162	24.8	0.0527	<= SB
162	HLA-B*35:30	SANNCTFEY	SANNCTFEY	0	0	0	0	0	SANNCTFEY	S	0.701116	25.4	0.0539	<= SB
894	HLA-B*35:30	LQIPFAMQMAY	LPFAMQMAY	0	1	2	0	0	LQIPFAMQMAY	S	0.699501	25.8	0.0548	<= SB
56	HLA-B*35:30	LPFFSNVTWF	LPFFSNVTF	0	8	1	0	0	LPFFSNVTWF	S	0.684603	30.3	0.066	<= SB
699	HLA-B*35:30	LGAENSVAY	LGAENSVAY	0	0	0	0	0	LGAENSVAY	S	0.676255	33.2	0.0742	<= SB
56	HLA-B*35:30	LPFFSNVTW	LPFFSNVTW	0	0	0	0	0	LPFFSNVTW	S	0.668045	36.3	0.0828	<= SB
1052	HLA-B*35:30	FPQSAPHGVVF	FPAPHGVVF	0	2	2	0	0	FPQSAPHGVVF	S	0.658151	40.4	0.0963	<= SB
343	HLA-B*35:30	NATRFASVY	NATRFASVY	0	0	0	0	0	NATRFASVY	S	0.657295	40.8	0.0975	<= SB
229	HLA-B*35:30	LPIGINITRF	LPIGINITF	0	8	1	0	0	LPIGINITRF	S	0.654872	41.9	0.1007	<= SB
192	HLA-B*35:30	FVFKNIDGY	FVFKNIDGY	0	0	0	0	0	FVFKNIDGY	S	0.642701	47.7	0.1138	<= SB
896	HLA-B*35:30	IPFAMQMAYR	IPFAMQMAY	0	0	0	0	0	IPFAMQMAY	S	0.631829	53.7	0.1258	<= SB
1212	HLA-B*35:30	WPWYIWLGF	WPWYIWLGF	0	0	0	0	0	WPWYIWLGF	S	0.630077	54.7	0.1287	<= SB
869	HLA-B*35:30	MIAQYTSAL	MIAQYTSAL	0	0	0	0	0	MIAQYTSAL	S	0.626186	57.1	0.1351	<= SB
160	HLA-B*35:30	YSSANNCTF	YSSANNCTF	0	0	0	0	0	YSSANNCTF	S	0.620255	60.9	0.1448	<= SB
24	HLA-B*35:30	LPPAYTNSF	LPPAYTNSF	0	0	0	0	0	LPPAYTNSF	S	0.610428	67.7	0.1616	<= SB
361	HLA-B*35:30	CVADYSVLY	CVADYSVLY	0	0	0	0	0	CVADYSVLY	S	0.607901	69.6	0.166	<= SB
896	HLA-B*35:30	IPFAMQMAYRF	IPFAMQMAF	0	8	2	0	0	IPFAMQMAYRF	S	0.584787	89.3	0.2185	<= SB
1089	HLA-B*35:30	FPREGVFVS	FPREGVFVS	0	0	0	0	0	FPREGVFVS	S	0.576539	97.7	0.2352	<= SB
664	HLA-B*35:30	IPIGAGICASY	IPIGACASY	0	5	2	0	0	IPIGAGICASY	S	0.574564	99.8	0.2392	<= SB
342	HLA-B*35:30	FNATRFASVY	FATRFASVY	0	1	1	0	0	FNATRFASVY	S	0.57092	103.8	0.2465	<= SB
892	HLA-B*35:30	AALQIPFAM	AALQIPFAM	0	0	0	0	0	AALQIPFAM	S	0.562115	114.2	0.2688	<= SB
55	HLA-B*35:30	FLPFFSNVTW	FPFFSNVTW	0	1	1	0	0	FLPFFSNVTW	S	0.561001	115.6	0.2717	<= SB
258	HLA-B*35:30	WTAGAAAYY	WTAGAAAYY	0	0	0	0	0	WTAGAAAYY	S	0.558653	118.5	0.2779	<= SB
84	HLA-B*35:30	LPFNDGVY	LPFNDG-VY	0	0	0	6	1	LPFNDGVY	S	0.557993	119.4	0.2796	<= SB
1095	HLA-B*35:30	FVSNGTHWF	FVSNGTHWF	0	0	0	0	0	FVSNGTHWF	S	0.549361	131.1	0.3025	<= SB
490	HLA-B*35:30	FPLQSYGF	FPL-QSYGF	0	0	0	3	1	FPLQSYGF	S	0.547651	133.5	0.3071	<= SB
321	HLA-B*35:30	QPTESIVRF	QPTESIVRF	0	0	0	0	0	QPTESIVRF	S	0.538512	147.4	0.3315	<= SB
366	HLA-B*35:30	SVLYNSASF	SVLYNSASF	0	0	0	0	0	SVLYNSASF	S	0.537256	149.4	0.3348	<= SB
83	HLA-B*35:30	VLPFNDGVYF	LPFNDGVYF	1	0	0	0	0	LPFNDGVYF	S	0.535165	152.8	0.3404	<= SB
697	HLA-B*35:30	MSLGAENSVAY	MSLENSVAY	0	3	2	0	0	MSLGAENSVAY	S	0.531527	159	0.3502	<= SB
392	HLA-B*35:30	FTNVYADSF	FTNVYADSF	0	0	0	0	0	FTNVYADSF	S	0.526601	167.7	0.3633	<= SB
861	HLA-B*35:30	LPPLLTDEM	LPPLLTDEM	0	0	0	0	0	LPPLLTDEM	S	0.521738	176.7	0.3763	<= SB
1050	HLA-B*35:30	MSFPQSAPH	MSFPQSAPH	0	0	0	0	0	MSFPQSAPH	S	0.520946	178.3	0.3784	<= SB
50	HLA-B*35:30	STQDLFLPF	STQDLFLPF	0	0	0	0	0	STQDLFLPF	S	0.515174	189.8	0.3939	<= SB
886	HLA-B*35:30	WTFGAGAAL	WTFGAGAAL	0	0	0	0	0	WTFGAGAAL	S	0.514221	191.7	0.3964	<= SB
714	HLA-B*35:30	IPTNFTISV	IPTNFTISV	0	0	0	0	0	IPTNFTISV	S	0.512273	195.8	0.402	<= SB
51	HLA-B*35:30	LVKPSFYVY	LVKPSFYVY	0	0	0	0	0	LVKPSFYVY	E	0.56265	113.5	0.2673	<= SB
39	HLA-B*35:30	YANRNRFLY	YANRNRFLY	0	0	0	0	0	YANRNRFLY	M	0.773642	11.6	0.0188	<= SB
170	HLA-B*35:30	VATSRTLSY	VATSRTLSY	0	0	0	0	0	VATSRTLSY	M	0.689956	28.6	0.0606	<= SB
37	HLA-B*35:30	FAYANRNRF	FAYANRNRF	0	0	0	0	0	FAYANRNRF	M	0.681263	31.5	0.0694	<= SB
62	HLA-B*35:30	LACFVLAAVY	LAFVLAAVY	0	2	1	0	0	LACFVLAAVY	M	0.558248	119.1	0.279	<= SB
37	HLA-B*35:30	FAYANRNRFLY	FAYANRFLY	0	4	2	0	0	FAYANRNRFLY	M	0.527593	165.9	0.3607	<= SB
187	HLA-B*35:30	VAGDSGFAAY	VADSGFAAY	0	2	1	0	0	VAGDSGFAAY	M	0.52642	168	0.3638	<= SB
58	HLA-B*35:30	WPVTLACFVL	WPVTLAFVL	0	6	1	0	0	WPVTLACFVL	M	0.52538	169.9	0.3666	<= SB
325	HLA-B*35:30	TPSGTWLTY	TPSGTWLTY	0	0	0	0	0	TPSGTWLTY	N	0.738328	17	0.032	<= SB
45	HLA-B*35:30	LPNNTASWF	LPNNTASWF	0	0	0	0	0	LPNNTASWF	N	0.634903	51.9	0.1222	<= SB
395	HLA-B*35:30	LPAADLDDF	LPAADLDDF	0	0	0	0	0	LPAADLDDF	N	0.607788	69.7	0.1662	<= SB
266	HLA-B*35:30	KAYNVTQAF	KAYNVTQAF	0	0	0	0	0	KAYNVTQAF	N	0.601773	74.3	0.1777	<= SB
307	HLA-B*35:30	FAPSASAFF	FAPSASAFF	0	0	0	0	0	FAPSASAFF	N	0.574164	100.2	0.24	<= SB
66	HLA-B*35:30	FPRGQGVPI	FPRGQGVPI	0	0	0	0	0	FPRGQGVPI	N	0.547346	134	0.3079	<= SB
324	HLA-B*35:30	VTPSGTWLTY	VPSGTWLTY	0	1	1	0	0	VTPSGTWLTY	N	0.543546	139.6	0.318	<= SB
161	HLA-B*35:30	LPQGTTLPKGF	LPQGTTLPF	0	8	2	0	0	LPQGTTLPKGF	N	0.537294	149.4	0.3347	<= SB
1016	HLA-B*40:26	AEIRASANL	AEIRASANL	0	0	0	0	0	AEIRASANL	S	0.727153	19.1	0.0166	<= SB
168	HLA-B*40:26	FEYVSQPFL	FEYVSQPFL	0	0	0	0	0	FEYVSQPFL	S	0.722306	20.2	0.0184	<= SB
1181	HLA-B*40:26	KEIDRLNEV	KEIDRLNEV	0	0	0	0	0	KEIDRLNEV	S	0.62751	56.3	0.1008	<= SB
464	HLA-B*40:26	FERDISTEI	FERDISTEI	0	0	0	0	0	FERDISTEI	S	0.624653	58	0.1048	<= SB
168	HLA-B*40:26	FEYVSQPF	FEY-VSQPF	0	0	0	3	1	FEYVSQPF	S	0.617697	62.6	0.1144	<= SB
155	HLA-B*40:26	SEFRVYSSA	SEFRVYSSA	0	0	0	0	0	SEFRVYSSA	S	0.611037	67.3	0.1236	<= SB
168	HLA-B*40:26	FEYVSQPFLM	FEYVSQPLM	0	7	1	0	0	FEYVSQPFLM	S	0.592316	82.4	0.1586	<= SB
515	HLA-B*40:26	FELLHAPATV	FELLHAPAV	0	8	1	0	0	FELLHAPATV	S	0.564082	111.8	0.2174	<= SB
483	HLA-B*40:26	VEGFNCYFPL	VEFNCYFPL	0	2	1	0	0	VEGFNCYFPL	S	0.550527	129.4	0.2451	<= SB
786	HLA-B*40:26	KQIYKTPPI	KQIYKTPPI	0	0	0	0	0	KQIYKTPPI	S	0.54304	140.4	0.2627	<= SB
1015	HLA-B*40:26	AAEIRASANL	AEIRASANL	0	1	1	0	0	AAEIRASANL	S	0.529298	162.9	0.2969	<= SB
852	HLA-B*40:26	AQKFNGLTVL	AQFNGLTVL	0	2	1	0	0	AQKFNGLTVL	S	0.526897	167.1	0.3038	<= SB
894	HLA-B*40:26	LQIPFAMQM	LQIPFAMQM	0	0	0	0	0	LQIPFAMQM	S	0.518424	183.2	0.3309	<= SB
339	HLA-B*40:26	GEVFNATRF	GEVFNATRF	0	0	0	0	0	GEVFNATRF	S	0.517613	184.8	0.3335	<= SB
989	HLA-B*40:26	AEVQIDRLI	AEVQIDRLI	0	0	0	0	0	AEVQIDRLI	S	0.513711	192.8	0.346	<= SB
133	HLA-B*40:26	FQFCNDPFL	FQFCNDPFL	0	0	0	0	0	FQFCNDPFL	S	0.511534	197.4	0.3529	<= SB
136	HLA-B*40:26	SELVIGAVI	SELVIGAVI	0	0	0	0	0	SELVIGAVI	M	0.692821	27.8	0.0402	<= SB
136	HLA-B*40:26	SELVIGAVIL	SELVIGAVL	0	8	1	0	0	SELVIGAVIL	M	0.601301	74.7	0.1416	<= SB
166	HLA-B*40:26	KEITVATSRTL	KEITVATSL	0	8	2	0	0	KEITVATSRTL	M	0.538728	147.1	0.2734	<= SB
322	HLA-B*40:26	MEVTPSGTWL	MEVTPSGTL	0	8	1	0	0	MEVTPSGTWL	N	0.60557	71.4	0.1334	<= SB
305	HLA-B*40:26	AQFAPSASAF	AQFAPSSAF	0	6	1	0	0	AQFAPSASAF	N	0.56566	109.9	0.2142	<= SB
305	HLA-B*40:26	AQFAPSASA	AQFAPSASA	0	0	0	0	0	AQFAPSASA	N	0.551881	127.6	0.2423	<= SB
38	HLA-B*42:02	YPDKVFRSSV	YPKVFRSSV	0	2	1	0	0	YPDKVFRSSV	S	0.588052	86.2	0.0451	<= SB
869	HLA-B*42:02	MIAQYTSAL	MIAQYTSAL	0	0	0	0	0	MIAQYTSAL	S	0.556427	121.4	0.0636	<= SB
329	HLA-B*42:02	FPNITNLCPF	FPNITNLPF	0	7	1	0	0	FPNITNLCPF	S	0.538114	148	0.0797	<= SB
680	HLA-B*42:02	SPRRARSVA	SPRRARSVA	0	0	0	0	0	SPRRARSVA	S	0.521573	177.1	0.0975	<= SB
216	HLA-B*42:02	LPQGFSAL	LPQ-GFSAL	0	0	0	3	1	LPQGFSAL	S	0.516837	186.4	0.105	<= SB
101	HLA-B*42:02	RLFARTRSM	RLFARTRSM	0	0	0	0	0	RLFARTRSM	M	0.610411	67.7	0.0309	<= SB
105	HLA-B*42:02	SPRWYFYYL	SPRWYFYYL	0	0	0	0	0	SPRWYFYYL	N	0.741095	16.5	0.0085	<= SB
66	HLA-B*42:02	FPRGQGVPI	FPRGQGVPI	0	0	0	0	0	FPRGQGVPI	N	0.728359	18.9	0.0089	<= SB
104	HLA-B*42:02	LSPRWYFYYL	LPRWYFYYL	0	1	1	0	0	LSPRWYFYYL	N	0.520167	179.8	0.0991	<= SB
1206	HLA-B*44:83	YEQYIKWPW	YEQYIKWPW	0	0	0	0	0	YEQYIKWPW	S	0.732316	18.1	0.0077	<= SB
297	HLA-B*44:83	SETKCTLKSF	SETCTLKSF	0	3	1	0	0	SETKCTLKSF	S	0.635808	51.4	0.017	<= SB
95	HLA-B*44:83	TEKSNIIRGW	TESNIIRGW	0	2	1	0	0	TEKSNIIRGW	S	0.633053	53	0.018	<= SB
1205	HLA-B*44:83	KYEQYIKWPW	KEQYIKWPW	0	1	1	0	0	KYEQYIKWPW	S	0.630724	54.4	0.0189	<= SB
1206	HLA-B*44:83	YEQYIKWPWY	YEQYIKWPW	0	0	0	0	0	YEQYIKWPW	S	0.578943	95.2	0.05	<= SB
131	HLA-B*44:83	CEFQFCNDPF	CEFQFCNPF	0	7	1	0	0	CEFQFCNDPF	S	0.550571	129.4	0.0686	<= SB
747	HLA-B*44:83	TECSNLLLQY	TESNLLLQY	0	2	1	0	0	TECSNLLLQY	S	0.510989	198.5	0.1015	<= SB
11	HLA-B*44:83	EELKKLLEQW	EELKKLLEW	0	8	1	0	0	EELKKLLEQW	M	0.565688	109.9	0.0572	<= SB
17	HLA-B*44:83	LEQWNLVIGF	LEQNLVIGF	0	3	1	0	0	LEQWNLVIGF	M	0.516418	187.2	0.0946	<= SB
322	HLA-B*44:83	MEVTPSGTW	MEVTPSGTW	0	0	0	0	0	MEVTPSGTW	N	0.690338	28.5	0.0089	<= SB
321	HLA-B*44:83	GMEVTPSGTW	GEVTPSGTW	0	1	1	0	0	GMEVTPSGTW	N	0.553137	125.8	0.0664	<= SB
155	HLA-B*50:04	SEFRVYSSA	SEFRVYSSA	0	0	0	0	0	SEFRVYSSA	S	0.753866	14.3	0.0079	<= SB
1016	HLA-B*50:04	AEIRASANLA	AEIASANLA	0	3	1	0	0	AEIRASANLA	S	0.603205	73.2	0.0518	<= SB
871	HLA-B*50:04	AQYTSALLA	AQYTSALLA	0	0	0	0	0	AQYTSALLA	S	0.595544	79.5	0.0566	<= SB
515	HLA-B*50:04	FELLHAPAT	FELLHAPAT	0	0	0	0	0	FELLHAPAT	S	0.566107	109.4	0.0835	<= SB
515	HLA-B*50:04	FELLHAPA	FEL-LHAPA	0	0	0	3	1	FELLHAPA	S	0.552363	126.9	0.094	<= SB
618	HLA-B*50:04	TEVPVAIHA	TEVPVAIHA	0	0	0	0	0	TEVPVAIHA	S	0.552039	127.3	0.0944	<= SB
1181	HLA-B*50:04	KEIDRLNEVA	KEIDRLNVA	0	7	1	0	0	KEIDRLNEVA	S	0.539905	145.2	0.1091	<= SB
1016	HLA-B*50:04	AEIRASANLAA	AEISANLAA	0	3	2	0	0	AEIRASANLAA	S	0.533203	156.1	0.117	<= SB
339	HLA-B*50:04	GEVFNATRFA	GEFNATRFA	0	2	1	0	0	GEVFNATRFA	S	0.532172	157.9	0.1182	<= SB
153	HLA-B*50:04	MESEFRVYSSA	MEFRVYSSA	0	1	2	0	0	MESEFRVYSSA	S	0.521146	177.9	0.1338	<= SB
153	HLA-B*50:04	MESEFRVYS	MESEFRVYS	0	0	0	0	0	MESEFRVYS	S	0.51812	183.8	0.1389	<= SB
134	HLA-B*50:04	LESELVIGA	LESELVIGA	0	0	0	0	0	LESELVIGA	M	0.578757	95.4	0.0697	<= SB
136	HLA-B*50:04	SELVIGAVI	SELVIGAVI	0	0	0	0	0	SELVIGAVI	M	0.564919	110.8	0.0842	<= SB
305	HLA-B*50:04	AQFAPSASA	AQFAPSASA	0	0	0	0	0	AQFAPSASA	N	0.619173	61.6	0.0417	<= SB
718	HLA-C*02:08	FTISVTTEI	FTISVTTEI	0	0	0	0	0	FTISVTTEI	S	0.711381	22.7	0.0088	<= SB
258	HLA-C*02:08	WTAGAAAYY	WTAGAAAYY	0	0	0	0	0	WTAGAAAYY	S	0.60306	73.3	0.0264	<= SB
1095	HLA-C*02:08	FVSNGTHWF	FVSNGTHWF	0	0	0	0	0	FVSNGTHWF	S	0.58457	89.6	0.0336	<= SB
28	HLA-C*02:08	YTNSFTRGV	YTNSFTRGV	0	0	0	0	0	YTNSFTRGV	S	0.569615	105.3	0.0425	<= SB
886	HLA-C*02:08	WTFGAGAAL	WTFGAGAAL	0	0	0	0	0	WTFGAGAAL	S	0.546855	134.7	0.0603	<= SB
160	HLA-C*02:08	YSSANNCTF	YSSANNCTF	0	0	0	0	0	YSSANNCTF	S	0.546662	135	0.0605	<= SB
269	HLA-C*02:08	YLQPRTFLL	YLQPRTFLL	0	0	0	0	0	YLQPRTFLL	S	0.545394	136.8	0.0619	<= SB
392	HLA-C*02:08	FTNVYADSF	FTNVYADSF	0	0	0	0	0	FTNVYADSF	S	0.536955	149.9	0.0712	<= SB
192	HLA-C*02:08	FVFKNIDGY	FVFKNIDGY	0	0	0	0	0	FVFKNIDGY	S	0.528528	164.2	0.0817	<= SB
976	HLA-C*02:08	VLNDILSRL	VLNDILSRL	0	0	0	0	0	VLNDILSRL	S	0.516644	186.8	0.1008	<= SB
869	HLA-C*02:08	MIAQYTSAL	MIAQYTSAL	0	0	0	0	0	MIAQYTSAL	S	0.516024	188	0.1017	<= SB
4	HLA-C*02:08	FVSEETGTL	FVSEETGTL	0	0	0	0	0	FVSEETGTL	E	0.598282	77.2	0.0279	<= SB
37	HLA-C*02:08	FAYANRNRF	FAYANRNRF	0	0	0	0	0	FAYANRNRF	M	0.613125	65.8	0.0223	<= SB
39	HLA-C*02:08	YANRNRFLY	YANRNRFLY	0	0	0	0	0	YANRNRFLY	M	0.568949	106	0.0431	<= SB
266	HLA-C*02:08	KAYNVTQAF	KAYNVTQAF	0	0	0	0	0	KAYNVTQAF	N	0.566915	108.4	0.0451	<= SB
307	HLA-C*02:08	FAPSASAFF	FAPSASAFF	0	0	0	0	0	FAPSASAFF	N	0.518888	182.3	0.097	<= SB
1137	HLA-C*04:26	VYDPLQPEL	VYDPLQPEL	0	0	0	0	0	VYDPLQPEL	S	0.524038	172.4	0.0083	<= SB
898	HLA-B*15:31	FAMQMAYRF	FAMQMAYRF	0	0	0	0	0	FAMQMAYRF	S	0.698448	26.1	0.0135	<= SB
896	HLA-B*15:31	IPFAMQMAY	IPFAMQMAY	0	0	0	0	0	IPFAMQMAY	S	0.656884	41	0.0283	<= SB
687	HLA-B*15:31	VASQSIIAY	VASQSIIAY	0	0	0	0	0	VASQSIIAY	S	0.620651	60.6	0.0543	<= SB
50	HLA-B*15:31	STQDLFLPF	STQDLFLPF	0	0	0	0	0	STQDLFLPF	S	0.606188	70.9	0.0671	<= SB
258	HLA-B*15:31	WTAGAAAYY	WTAGAAAYY	0	0	0	0	0	WTAGAAAYY	S	0.590823	83.7	0.0842	<= SB
152	HLA-B*15:31	WMESEFRVY	WMESEFRVY	0	0	0	0	0	WMESEFRVY	S	0.589647	84.8	0.0853	<= SB
162	HLA-B*15:31	SANNCTFEY	SANNCTFEY	0	0	0	0	0	SANNCTFEY	S	0.584169	89.9	0.0907	<= SB
361	HLA-B*15:31	CVADYSVLY	CVADYSVLY	0	0	0	0	0	CVADYSVLY	S	0.573521	100.9	0.1037	<= SB
192	HLA-B*15:31	FVFKNIDGY	FVFKNIDGY	0	0	0	0	0	FVFKNIDGY	S	0.560819	115.8	0.1209	<= SB
329	HLA-B*15:31	FPNITNLCPF	FPNITNLPF	0	7	1	0	0	FPNITNLCPF	S	0.550445	129.6	0.1377	<= SB
366	HLA-B*15:31	SVLYNSASF	SVLYNSASF	0	0	0	0	0	SVLYNSASF	S	0.544577	138	0.1478	<= SB
160	HLA-B*15:31	YSSANNCTF	YSSANNCTF	0	0	0	0	0	YSSANNCTF	S	0.536039	151.4	0.1656	<= SB
84	HLA-B*15:31	LPFNDGVYF	LPFNDGVYF	0	0	0	0	0	LPFNDGVYF	S	0.526401	168	0.1855	<= SB
699	HLA-B*15:31	LGAENSVAY	LGAENSVAY	0	0	0	0	0	LGAENSVAY	S	0.524303	171.9	0.1897	<= SB
869	HLA-B*15:31	MIAQYTSAL	MIAQYTSAL	0	0	0	0	0	MIAQYTSAL	S	0.524231	172	0.1898	<= SB
240	HLA-B*15:31	TLLALHRSY	TLLALHRSY	0	0	0	0	0	TLLALHRSY	S	0.521567	177.1	0.1951	<= SB
369	HLA-B*15:31	YNSASFSTF	YNSASFSTF	0	0	0	0	0	YNSASFSTF	S	0.519235	181.6	0.1998	<= SB
894	HLA-B*15:31	LQIPFAMQM	LQIPFAMQM	0	0	0	0	0	LQIPFAMQM	S	0.518029	184	0.2034	<= SB
1095	HLA-B*15:31	FVSNGTHWF	FVSNGTHWF	0	0	0	0	0	FVSNGTHWF	S	0.516876	186.3	0.207	<= SB
343	HLA-B*15:31	NATRFASVY	NATRFASVY	0	0	0	0	0	NATRFASVY	S	0.516071	187.9	0.2095	<= SB
51	HLA-B*15:31	LVKPSFYVY	LVKPSFYVY	0	0	0	0	0	LVKPSFYVY	E	0.518887	182.3	0.2007	<= SB
39	HLA-B*15:31	YANRNRFLY	YANRNRFLY	0	0	0	0	0	YANRNRFLY	M	0.589192	85.2	0.0858	<= SB
18	HLA-B*15:31	EQWNLVIGF	EQWNLVIGF	0	0	0	0	0	EQWNLVIGF	M	0.570735	104	0.1075	<= SB
92	HLA-B*15:31	WLSYFIASF	WLSYFIASF	0	0	0	0	0	WLSYFIASF	M	0.546735	134.9	0.1441	<= SB
352	HLA-B*15:31	LLNKHIDAY	LLNKHIDAY	0	0	0	0	0	LLNKHIDAY	N	0.536851	150.1	0.1639	<= SB
266	HLA-B*15:31	KAYNVTQAF	KAYNVTQAF	0	0	0	0	0	KAYNVTQAF	N	0.536766	150.2	0.164	<= SB
305	HLA-B*15:31	AQFAPSASAF	AQFAPSAAF	0	7	1	0	0	AQFAPSASAF	N	0.517324	185.4	0.2056	<= SB
327	HLA-C*07:17	VRFPNITNL	VRFPNITNL	0	0	0	0	0	VRFPNITNL	S	0.645887	46.1	0.0161	<= SB
236	HLA-C*07:17	TRFQTLLAL	TRFQTLLAL	0	0	0	0	0	TRFQTLLAL	S	0.644626	46.8	0.0164	<= SB
505	HLA-C*07:17	YQPYRVVVL	YQPYRVVVL	0	0	0	0	0	YQPYRVVVL	S	0.555673	122.4	0.0662	<= SB
453	HLA-C*07:17	YRLFRKSNL	YRLFRKSNL	0	0	0	0	0	YRLFRKSNL	S	0.555117	123.2	0.0668	<= SB
[truncated: 10,282 more rows]

## Sheet: Caucasian
Pos	HLA	Peptide	Core	Of	Gp	Gl	Ip	Il	Icore	Identity	Score	Aff(nM)	%Rank	BindLevel
1208	HLA-A*24:03	QYIKWPWYI	QYIKWPWYI	0	0	0	0	0	QYIKWPWYI	S	0.886126	3.4	0.0095	<= SB
368	HLA-A*24:03	LYNSASFSTF	LYNSASFTF	0	7	1	0	0	LYNSASFSTF	S	0.876787	3.8	0.0121	<= SB
1211	HLA-A*24:03	KWPWYIWLGF	KWPWYIWLF	0	8	1	0	0	KWPWYIWLGF	S	0.872271	4	0.0153	<= SB
265	HLA-A*24:03	YYVGYLQPRTF	YYVGYLQTF	0	7	2	0	0	YYVGYLQPRTF	S	0.835179	5.9	0.0588	<= SB
488	HLA-A*24:03	CYFPLQSYGF	CYFPLSYGF	0	5	1	0	0	CYFPLQSYGF	S	0.83166	6.2	0.0627	<= SB
489	HLA-A*24:03	YFPLQSYGF	YFPLQSYGF	0	0	0	0	0	YFPLQSYGF	S	0.82368	6.7	0.0738	<= SB
448	HLA-A*24:03	NYNYLYRLF	NYNYLYRLF	0	0	0	0	0	NYNYLYRLF	S	0.82166	6.9	0.0782	<= SB
159	HLA-A*24:03	VYSSANNCTF	VYSSANNTF	0	7	1	0	0	VYSSANNCTF	S	0.815372	7.4	0.087	<= SB
328	HLA-A*24:03	RFPNITNLCPF	RFPNITNLF	0	8	2	0	0	RFPNITNLCPF	S	0.811497	7.7	0.0914	<= SB
635	HLA-A*24:03	VYSTGSNVF	VYSTGSNVF	0	0	0	0	0	VYSTGSNVF	S	0.807141	8.1	0.0953	<= SB
1208	HLA-A*24:03	QYIKWPWYIW	QYIKPWYIW	0	4	1	0	0	QYIKWPWYIW	S	0.798939	8.8	0.1047	<= SB
268	HLA-A*24:03	GYLQPRTFLL	GYLPRTFLL	0	3	1	0	0	GYLQPRTFLL	S	0.781086	10.7	0.1369	<= SB
1066	HLA-A*24:03	TYVPAQEKNF	TYVPAQENF	0	7	1	0	0	TYVPAQEKNF	S	0.752452	14.6	0.1987	<= SB
312	HLA-A*24:03	IYQTSNFRV	IYQTSNFRV	0	0	0	0	0	IYQTSNFRV	S	0.750911	14.8	0.2019	<= SB
144	HLA-A*24:03	YYHKNNKSW	YYHKNNKSW	0	0	0	0	0	YYHKNNKSW	S	0.745707	15.7	0.2122	<= SB
1101	HLA-A*24:03	HWFVTQRNF	HWFVTQRNF	0	0	0	0	0	HWFVTQRNF	S	0.734999	17.6	0.2335	<= SB
1205	HLA-A*24:03	KYEQYIKWPW	KYQYIKWPW	0	2	1	0	0	KYEQYIKWPW	S	0.727412	19.1	0.2486	<= SB
78	HLA-A*24:03	RFDNPVLPF	RFDNPVLPF	0	0	0	0	0	RFDNPVLPF	S	0.718964	20.9	0.2694	<= SB
634	HLA-A*24:03	RVYSTGSNVF	RYSTGSNVF	0	1	1	0	0	RVYSTGSNVF	S	0.716084	21.6	0.2767	<= SB
367	HLA-A*24:03	VLYNSASFSTF	LYNSASFTF	1	7	1	0	0	LYNSASFSTF	S	0.712443	22.5	0.2858	<= SB
1206	HLA-A*24:03	YEQYIKWPWYI	YYIKWPWYI	0	1	2	0	0	YEQYIKWPWYI	S	0.709028	23.3	0.2943	<= SB
755	HLA-A*24:03	QYGSFCTQL	QYGSFCTQL	0	0	0	0	0	QYGSFCTQL	S	0.706063	24.1	0.3022	<= SB
1094	HLA-A*24:03	VFVSNGTHWF	VFVSNTHWF	0	5	1	0	0	VFVSNGTHWF	S	0.693978	27.4	0.3402	<= SB
268	HLA-A*24:03	GYLQPRTFL	GYLQPRTFL	0	0	0	0	0	GYLQPRTFL	S	0.682501	31	0.3763	<= SB
447	HLA-A*24:03	GNYNYLYRLF	GYNYLYRLF	0	1	1	0	0	GNYNYLYRLF	S	0.682256	31.1	0.377	<= SB
558	HLA-A*24:03	KFLPFQQF	KFLP-FQQF	0	0	0	4	1	KFLPFQQF	S	0.681687	31.3	0.3788	<= SB
346	HLA-A*24:03	RFASVYAW	RFASV-YAW	0	0	0	5	1	RFASVYAW	S	0.668502	36.1	0.422	<= SB
1207	HLA-A*24:03	EQYIKWPWYI	QYIKWPWYI	1	0	0	0	0	QYIKWPWYI	S	0.66735	36.6	0.4259	<= SB
788	HLA-A*24:03	IYKTPPIKDF	IYKTPPIKF	0	8	1	0	0	IYKTPPIKDF	S	0.666902	36.7	0.4274	<= SB
1211	HLA-A*24:03	KWPWYIWLGFI	KWPWYIWLI	0	8	2	0	0	KWPWYIWLGFI	S	0.666679	36.8	0.4282	<= SB
151	HLA-A*24:03	SWMESEFRV	SWMESEFRV	0	0	0	0	0	SWMESEFRV	S	0.665474	37.3	0.4323	<= SB
168	HLA-A*24:03	FEYVSQPFLM	FYVSQPFLM	0	1	1	0	0	FEYVSQPFLM	S	0.665118	37.5	0.4335	<= SB
706	HLA-A*24:03	AYSNNSIAI	AYSNNSIAI	0	0	0	0	0	AYSNNSIAI	S	0.664968	37.5	0.434	<= SB
1208	HLA-A*24:03	QYIKWPWYIWL	QYIKWPWYL	0	8	2	0	0	QYIKWPWYIWL	S	0.664352	37.8	0.4361	<= SB
193	HLA-A*24:03	VFKNIDGYF	VFKNIDGYF	0	0	0	0	0	VFKNIDGYF	S	0.659074	40	0.4541	<= SB
368	HLA-A*24:03	LYNSASFSTFK	LYNSASFTF	0	7	1	0	0	LYNSASFSTF	S	0.658417	40.3	0.4563	<= SB
1216	HLA-A*24:03	IWLGFIAGL	IWLGFIAGL	0	0	0	0	0	IWLGFIAGL	S	0.654861	41.9	0.4685	<= SB
1094	HLA-A*24:03	VFVSNGTHW	VFVSNGTHW	0	0	0	0	0	VFVSNGTHW	S	0.650798	43.7	0.4823	<= SB
1211	HLA-A*24:03	KWPWYIWL	KWPWYIW-L	0	0	0	7	1	KWPWYIWL	S	0.650545	43.9	0.4832	<= SB
1211	HLA-A*24:03	KWPWYIWLG	KWPWYIWLG	0	0	0	0	0	KWPWYIWLG	S	0.646227	46	0.4979	<= SB
203	HLA-A*24:03	IYSKHTPINL	IYSKHTINL	0	6	1	0	0	IYSKHTPINL	S	0.645699	46.2	0.4997	<= SB
57	HLA-A*24:03	PFFSNVTWF	PFFSNVTWF	0	0	0	0	0	PFFSNVTWF	S	0.645426	46.4	0.5007	<= WB
167	HLA-A*24:03	TFEYVSQPF	TFEYVSQPF	0	0	0	0	0	TFEYVSQPF	S	0.644032	47.1	0.5064	<= WB
143	HLA-A*24:03	VYYHKNNKSW	VYYHKNNSW	0	7	1	0	0	VYYHKNNKSW	S	0.635963	51.4	0.5394	<= WB
1216	HLA-A*24:03	IWLGFIAGLI	IWLGFIALI	0	7	1	0	0	IWLGFIAGLI	S	0.629419	55.1	0.5662	<= WB
90	HLA-A*24:03	VYFASTEKSNI	VYFASTENI	0	7	2	0	0	VYFASTEKSNI	S	0.626947	56.6	0.5763	<= WB
507	HLA-A*24:03	PYRVVVLSF	PYRVVVLSF	0	0	0	0	0	PYRVVVLSF	S	0.625982	57.2	0.5802	<= WB
266	HLA-A*24:03	YVGYLQPRTFL	YYLQPRTFL	0	1	2	0	0	YVGYLQPRTFL	S	0.619634	61.3	0.6075	<= WB
379	HLA-A*24:03	CYGVSPTKL	CYGVSPTKL	0	0	0	0	0	CYGVSPTKL	S	0.61709	63	0.6202	<= WB
898	HLA-A*24:03	FAMQMAYRF	FAMQMAYRF	0	0	0	0	0	FAMQMAYRF	S	0.615026	64.4	0.6305	<= WB
169	HLA-A*24:03	EYVSQPFLM	EYVSQPFLM	0	0	0	0	0	EYVSQPFLM	S	0.60622	70.9	0.6745	<= WB
504	HLA-A*24:03	GYQPYRVVVL	GYQPYVVVL	0	5	1	0	0	GYQPYRVVVL	S	0.605049	71.8	0.6804	<= WB
487	HLA-A*24:03	NCYFPLQSYGF	CYFPQSYGF	1	4	1	0	0	CYFPLQSYGF	S	0.604327	72.3	0.684	<= WB
267	HLA-A*24:03	VGYLQPRTFL	VYLQPRTFL	0	1	1	0	0	VGYLQPRTFL	S	0.603925	72.6	0.686	<= WB
1210	HLA-A*24:03	IKWPWYIWLGF	KWPWYIWLF	1	8	1	0	0	KWPWYIWLGF	S	0.603191	73.2	0.6896	<= WB
158	HLA-A*24:03	RVYSSANNCTF	VYSSANNTF	1	7	1	0	0	VYSSANNCTF	S	0.601325	74.7	0.699	<= WB
816	HLA-A*24:03	SFIEDLLF	SFIEDL-LF	0	0	0	6	1	SFIEDLLF	S	0.599787	76	0.7068	<= WB
395	HLA-A*24:03	VYADSFVI	VYAD-SFVI	0	0	0	4	1	VYADSFVI	S	0.598222	77.3	0.7148	<= WB
269	HLA-A*24:03	YLQPRTFLL	YLQPRTFLL	0	0	0	0	0	YLQPRTFLL	S	0.598211	77.3	0.7149	<= WB
1100	HLA-A*24:03	THWFVTQRNF	TWFVTQRNF	0	1	1	0	0	THWFVTQRNF	S	0.597694	77.7	0.7175	<= WB
58	HLA-A*24:03	FFSNVTWF	FFSNVTW-F	0	0	0	7	1	FFSNVTWF	S	0.584892	89.2	0.7832	<= WB
504	HLA-A*24:03	GYQPYRVVV	GYQPYRVVV	0	0	0	0	0	GYQPYRVVV	S	0.582684	91.4	0.7945	<= WB
391	HLA-A*24:03	CFTNVYADSF	CFTNVYASF	0	7	1	0	0	CFTNVYADSF	S	0.581848	92.2	0.7988	<= WB
350	HLA-A*24:03	VYAWNRKRI	VYAWNRKRI	0	0	0	0	0	VYAWNRKRI	S	0.578515	95.6	0.8141	<= WB
1137	HLA-A*24:03	VYDPLQPEL	VYDPLQPEL	0	0	0	0	0	VYDPLQPEL	S	0.577997	96.2	0.8165	<= WB
897	HLA-A*24:03	PFAMQMAYRF	PFMQMAYRF	0	2	1	0	0	PFAMQMAYRF	S	0.576221	98	0.8246	<= WB
633	HLA-A*24:03	WRVYSTGSNVF	WYSTGSNVF	0	1	2	0	0	WRVYSTGSNVF	S	0.575337	99	0.8286	<= WB
54	HLA-A*24:03	LFLPFFSNVTW	LFLPFFSTW	0	7	2	0	0	LFLPFFSNVTW	S	0.573606	100.8	0.8365	<= WB
36	HLA-A*24:03	VYYPDKVF	VYYPDK-VF	0	0	0	6	1	VYYPDKVF	S	0.569026	106	0.8574	<= WB
369	HLA-A*24:03	YNSASFSTF	YNSASFSTF	0	0	0	0	0	YNSASFSTF	S	0.561821	114.5	0.8902	<= WB
56	HLA-A*24:03	LPFFSNVTWF	LFFSNVTWF	0	1	1	0	0	LPFFSNVTWF	S	0.559954	116.9	0.8987	<= WB
446	HLA-A*24:03	GGNYNYLYRLF	GYNYLYRLF	0	1	2	0	0	GGNYNYLYRLF	S	0.558633	118.6	0.9064	<= WB
872	HLA-A*24:03	QYTSALLAGTI	QYTSALLTI	0	7	2	0	0	QYTSALLAGTI	S	0.554653	123.8	0.9309	<= WB
50	HLA-A*24:03	STQDLFLPF	STQDLFLPF	0	0	0	0	0	STQDLFLPF	S	0.54169	142.4	1.01	<= WB
1147	HLA-A*24:03	SFKEELDKYF	SFKEELDYF	0	7	1	0	0	SFKEELDKYF	S	0.541491	142.7	1.0112	<= WB
506	HLA-A*24:03	QPYRVVVLSF	QYRVVVLSF	0	1	1	0	0	QPYRVVVLSF	S	0.540639	144.1	1.0162	<= WB
754	HLA-A*24:03	LQYGSFCTQL	LYGSFCTQL	0	1	1	0	0	LQYGSFCTQL	S	0.537636	148.8	1.0337	<= WB
37	HLA-A*24:03	YYPDKVFRSSV	YYPDKVFSV	0	7	2	0	0	YYPDKVFRSSV	S	0.52922	163	1.0827	<= WB
488	HLA-A*24:03	CYFPLQSYGFQ	CYFPQSYGF	0	4	1	0	0	CYFPLQSYGF	S	0.527997	165.2	1.0898	<= WB
167	HLA-A*24:03	TFEYVSQPFLM	TYVSQPFLM	0	1	2	0	0	TFEYVSQPFLM	S	0.527271	166.5	1.0941	<= WB
1209	HLA-A*24:03	YIKWPWYI	-YIKWPWYI	0	0	0	0	1	YIKWPWYI	S	0.523147	174.1	1.1254	<= WB
159	HLA-A*24:03	VYSSANNCTFE	VYSSANNTF	0	7	1	0	0	VYSSANNCTF	S	0.523052	174.2	1.1262	<= WB
505	HLA-A*24:03	YQPYRVVVLSF	YYRVVVLSF	0	1	2	0	0	YQPYRVVVLSF	S	0.523033	174.3	1.1263	<= WB
268	HLA-A*24:03	GYLQPRTF	GYLQPR-TF	0	0	0	6	1	GYLQPRTF	S	0.518224	183.6	1.1657	<= WB
56	HLA-A*24:03	FYVYSRVKNL	FYVYSRVNL	0	7	1	0	0	FYVYSRVKNL	E	0.56009	116.7	0.8981	<= WB
41	HLA-A*24:03	AYCCNIVNV	AYCCNIVNV	0	0	0	0	0	AYCCNIVNV	E	0.528875	163.6	1.0847	<= WB
95	HLA-A*24:03	YFIASFRLF	YFIASFRLF	0	0	0	0	0	YFIASFRLF	M	0.901126	2.9	0.0082	<= SB
94	HLA-A*24:03	SYFIASFRLF	SYIASFRLF	0	2	1	0	0	SYFIASFRLF	M	0.89884	3	0.0084	<= SB
94	HLA-A*24:03	SYFIASFRL	SYFIASFRL	0	0	0	0	0	SYFIASFRL	M	0.871776	4	0.0159	<= SB
91	HLA-A*24:03	MWLSYFIASF	MWLSYFASF	0	6	1	0	0	MWLSYFIASF	M	0.838213	5.8	0.056	<= SB
198	HLA-A*24:03	RYRIGNYKL	RYRIGNYKL	0	0	0	0	0	RYRIGNYKL	M	0.790932	9.6	0.1179	<= SB
57	HLA-A*24:03	LWPVTLACF	LWPVTLACF	0	0	0	0	0	LWPVTLACF	M	0.785936	10.1	0.1265	<= SB
93	HLA-A*24:03	LSYFIASFRLF	SYFASFRLF	1	3	1	0	0	SYFIASFRLF	M	0.743791	16	0.2161	<= SB
54	HLA-A*24:03	LWLLWPVTL	LWLLWPVTL	0	0	0	0	0	LWLLWPVTL	M	0.730702	18.4	0.2421	<= SB
19	HLA-A*24:03	QWNLVIGFLF	QWNVIGFLF	0	3	1	0	0	QWNLVIGFLF	M	0.718078	21.1	0.2717	<= SB
93	HLA-A*24:03	LSYFIASFRL	LYFIASFRL	0	1	1	0	0	LSYFIASFRL	M	0.711945	22.6	0.287	<= SB
94	HLA-A*24:03	SYFIASFRLFA	SYFASFRLF	0	3	1	0	0	SYFIASFRLF	M	0.69595	26.8	0.334	<= SB
44	HLA-A*24:03	RFLYIIKLIF	RFLYIIKLF	0	8	1	0	0	RFLYIIKLIF	M	0.673334	34.3	0.4055	<= SB
95	HLA-A*24:03	YFIASFRLFA	YFIASFRLF	0	0	0	0	0	YFIASFRLF	M	0.658395	40.3	0.4564	<= SB
44	HLA-A*24:03	RFLYIIKLI	RFLYIIKLI	0	0	0	0	0	RFLYIIKLI	M	0.6574	40.7	0.4598	<= SB
46	HLA-A*24:03	LYIIKLIFLW	LYIKLIFLW	0	2	1	0	0	LYIIKLIFLW	M	0.642881	47.7	0.5111	<= WB
38	HLA-A*24:03	AYANRNRFL	AYANRNRFL	0	0	0	0	0	AYANRNRFL	M	0.641027	48.6	0.5187	<= WB
56	HLA-A*24:03	LLWPVTLACF	LWPVTLACF	0	1	1	0	0	LLWPVTLACF	M	0.628714	55.5	0.569	<= WB
46	HLA-A*24:03	LYIIKLIFL	LYIIKLIFL	0	0	0	0	0	LYIIKLIFL	M	0.615091	64.4	0.6302	<= WB
178	HLA-A*24:03	YYKLGASQRV	YYLGASQRV	0	2	1	0	0	YYKLGASQRV	M	0.609849	68.1	0.6564	<= WB
102	HLA-A*24:03	LFARTRSMW	LFARTRSMW	0	0	0	0	0	LFARTRSMW	M	0.606381	70.7	0.6737	<= WB
111	HLA-A*24:03	SFNPETNIL	SFNPETNIL	0	0	0	0	0	SFNPETNIL	M	0.577813	96.3	0.8173	<= WB
95	HLA-A*24:03	YFIASFRL	YFI-ASFRL	0	0	0	3	1	YFIASFRL	M	0.569402	105.5	0.8557	<= WB
196	HLA-A*24:03	YSRYRIGNYKL	YYRIGNYKL	0	1	2	0	0	YSRYRIGNYKL	M	0.564576	111.2	0.8777	<= WB
53	HLA-A*24:03	FLWLLWPVTL	FWLLWPVTL	0	1	1	0	0	FLWLLWPVTL	M	0.556641	121.2	0.9187	<= WB
102	HLA-A*24:03	LFARTRSMWSF	LFARTRWSF	0	6	2	0	0	LFARTRSMWSF	M	0.547043	134.4	0.9777	<= WB
90	HLA-A*24:03	LMWLSYFIASF	MWLSYFASF	1	6	1	0	0	MWLSYFIASF	M	0.54303	140.4	1.0022	<= WB
92	HLA-A*24:03	WLSYFIASFRL	SYFIASFRL	2	0	0	0	0	SYFIASFRL	M	0.541907	142.1	1.0088	<= WB
30	HLA-A*24:03	TWICLLQF	TWIC-LLQF	0	0	0	4	1	TWICLLQF	M	0.54186	142.2	1.0091	<= WB
36	HLA-A*24:03	QFAYANRNRF	QFAYANNRF	0	6	1	0	0	QFAYANRNRF	M	0.537739	148.6	1.0331	<= WB
197	HLA-A*24:03	SRYRIGNYKL	SYRIGNYKL	0	1	1	0	0	SRYRIGNYKL	M	0.527432	166.2	1.0931	<= WB
109	HLA-A*24:03	MWSFNPETNI	MWSFNPETI	0	8	1	0	0	MWSFNPETNI	M	0.520877	178.4	1.144	<= WB
38	HLA-A*24:03	AYANRNRFLYI	AYANRFLYI	0	3	2	0	0	AYANRNRFLYI	M	0.51772	184.6	1.1698	<= WB
19	HLA-A*24:03	QWNLVIGFL	QWNLVIGFL	0	0	0	0	0	QWNLVIGFL	M	0.516401	187.2	1.1806	<= WB
306	HLA-A*24:03	QFAPSASAFF	QFAPASAFF	0	4	1	0	0	QFAPSASAFF	N	0.733852	17.8	0.2358	<= SB
86	HLA-A*24:03	YYRRATRRI	YYRRATRRI	0	0	0	0	0	YYRRATRRI	N	0.691136	28.3	0.3491	<= SB
306	HLA-A*24:03	QFAPSASAF	QFAPSASAF	0	0	0	0	0	QFAPSASAF	N	0.682086	31.2	0.3776	<= SB
329	HLA-A*24:03	TWLTYTGAI	TWLTYTGAI	0	0	0	0	0	TWLTYTGAI	N	0.660404	39.4	0.4496	<= SB
267	HLA-A*24:03	AYNVTQAF	AY-NVTQAF	0	0	0	2	1	AYNVTQAF	N	0.642667	47.8	0.512	<= WB
111	HLA-A*24:03	YYLGTGPEAGL	YYLGTGPEL	0	8	2	0	0	YYLGTGPEAGL	N	0.623072	59	0.5921	<= WB
300	HLA-A*24:03	HWPQIAQF	HWPQI-AQF	0	0	0	5	1	HWPQIAQF	N	0.613899	65.2	0.6362	<= WB
299	HLA-A*24:03	KHWPQIAQF	KHWPQIAQF	0	0	0	0	0	KHWPQIAQF	N	0.580198	93.9	0.8065	<= WB
307	HLA-A*24:03	FAPSASAFF	FAPSASAFF	0	0	0	0	0	FAPSASAFF	N	0.571103	103.6	0.8479	<= WB
304	HLA-A*24:03	IAQFAPSASAF	IFAPSASAF	0	1	2	0	0	IAQFAPSASAF	N	0.560883	115.7	0.8945	<= WB
355	HLA-A*24:03	KHIDAYKTF	KHIDAYKTF	0	0	0	0	0	KHIDAYKTF	N	0.546857	134.7	0.9788	<= WB
100	HLA-A*24:03	KMKDLSPRWYF	KMLSPRWYF	0	2	2	0	0	KMKDLSPRWYF	N	0.534277	154.3	1.0532	<= WB
305	HLA-A*24:03	AQFAPSASAF	AFAPSASAF	0	1	1	0	0	AQFAPSASAF	N	0.530546	160.7	1.075	<= WB
258	HLA-A*30:04	WTAGAAAYY	WTAGAAAYY	0	0	0	0	0	WTAGAAAYY	S	0.580912	93.2	0.0169	<= SB
161	HLA-A*30:04	SSANNCTFEY	SSANCTFEY	0	3	1	0	0	SSANNCTFEY	S	0.563474	112.5	0.0256	<= SB
28	HLA-A*30:04	YTNSFTRGVY	YTNSFTGVY	0	6	1	0	0	YTNSFTRGVY	S	0.562975	113.1	0.0258	<= SB
444	HLA-A*30:04	KVGGNYNYLY	KVGNYNYLY	0	2	1	0	0	KVGGNYNYLY	S	0.556566	121.3	0.0279	<= SB
666	HLA-A*30:04	IGAGICASY	IGAGICASY	0	0	0	0	0	IGAGICASY	S	0.554619	123.8	0.0286	<= SB
162	HLA-A*30:04	SANNCTFEY	SANNCTFEY	0	0	0	0	0	SANNCTFEY	S	0.549347	131.1	0.0309	<= SB
257	HLA-A*30:04	GWTAGAAAYY	GTAGAAAYY	0	1	1	0	0	GWTAGAAAYY	S	0.527667	165.8	0.0485	<= SB
361	HLA-A*30:04	CVADYSVLY	CVADYSVLY	0	0	0	0	0	CVADYSVLY	S	0.515653	188.8	0.0649	<= SB
51	HLA-A*30:04	LVKPSFYVY	LVKPSFYVY	0	0	0	0	0	LVKPSFYVY	E	0.515333	189.4	0.0655	<= SB
171	HLA-A*30:04	ATSRTLSYY	ATSRTLSYY	0	0	0	0	0	ATSRTLSYY	M	0.609976	68	0.0098	<= SB
39	HLA-A*30:04	YANRNRFLY	YANRNRFLY	0	0	0	0	0	YANRNRFLY	M	0.571875	102.7	0.0194	<= SB
191	HLA-A*30:04	SGFAAYSRY	SGFAAYSRY	0	0	0	0	0	SGFAAYSRY	M	0.567055	108.2	0.023	<= SB
38	HLA-A*30:04	AYANRNRFLY	AYANNRFLY	0	4	1	0	0	AYANRNRFLY	M	0.540532	144.2	0.0387	<= SB
104	HLA-A*30:04	LSPRWYFYY	LSPRWYFYY	0	0	0	0	0	LSPRWYFYY	N	0.590479	84	0.0141	<= SB
894	HLA-B*15:03	LQIPFAMQM	LQIPFAMQM	0	0	0	0	0	LQIPFAMQM	S	0.892637	3.2	0.0145	<= SB
369	HLA-B*15:03	YNSASFSTF	YNSASFSTF	0	0	0	0	0	YNSASFSTF	S	0.849676	5.1	0.0456	<= SB
894	HLA-B*15:03	LQIPFAMQMAY	LQFAMQMAY	0	2	2	0	0	LQIPFAMQMAY	S	0.825296	6.6	0.0789	<= SB
557	HLA-B*15:03	KKFLPFQQF	KKFLPFQQF	0	0	0	0	0	KKFLPFQQF	S	0.813584	7.5	0.0951	<= SB
634	HLA-B*15:03	RVYSTGSNVF	RVYSTGSVF	0	7	1	0	0	RVYSTGSNVF	S	0.809417	7.9	0.1034	<= SB
133	HLA-B*15:03	FQFCNDPF	FQF-CNDPF	0	0	0	3	1	FQFCNDPF	S	0.788541	9.9	0.1516	<= SB
786	HLA-B*15:03	KQIYKTPPI	KQIYKTPPI	0	0	0	0	0	KQIYKTPPI	S	0.779208	10.9	0.1736	<= SB
77	HLA-B*15:03	KRFDNPVLPF	KRFNPVLPF	0	3	1	0	0	KRFDNPVLPF	S	0.779024	10.9	0.174	<= SB
898	HLA-B*15:03	FAMQMAYRF	FAMQMAYRF	0	0	0	0	0	FAMQMAYRF	S	0.776053	11.3	0.1809	<= SB
1044	HLA-B*15:03	GKGYHLMSF	GKGYHLMSF	0	0	0	0	0	GKGYHLMSF	S	0.775714	11.3	0.1817	<= SB
754	HLA-B*15:03	LQYGSFCTQL	LQYGSFCTL	0	8	1	0	0	LQYGSFCTQL	S	0.771701	11.8	0.1911	<= SB
689	HLA-B*15:03	SQSIIAYTM	SQSIIAYTM	0	0	0	0	0	SQSIIAYTM	S	0.769996	12	0.1951	<= SB
1054	HLA-B*15:03	QSAPHGVVF	QSAPHGVVF	0	0	0	0	0	QSAPHGVVF	S	0.768221	12.3	0.1992	<= SB
186	HLA-B*15:03	FKNLREFVF	FKNLREFVF	0	0	0	0	0	FKNLREFVF	S	0.767226	12.4	0.2023	<= SB
160	HLA-B*15:03	YSSANNCTF	YSSANNCTF	0	0	0	0	0	YSSANNCTF	S	0.756942	13.9	0.2378	<= SB
1004	HLA-B*15:03	LQTYVTQQL	LQTYVTQQL	0	0	0	0	0	LQTYVTQQL	S	0.753878	14.3	0.2483	<= SB
687	HLA-B*15:03	VASQSIIAY	VASQSIIAY	0	0	0	0	0	VASQSIIAY	S	0.753102	14.5	0.251	<= SB
893	HLA-B*15:03	ALQIPFAMQM	AQIPFAMQM	0	1	1	0	0	ALQIPFAMQM	S	0.752567	14.5	0.2529	<= SB
815	HLA-B*15:03	RSFIEDLLF	RSFIEDLLF	0	0	0	0	0	RSFIEDLLF	S	0.743317	16.1	0.2854	<= SB
152	HLA-B*15:03	WMESEFRVY	WMESEFRVY	0	0	0	0	0	WMESEFRVY	S	0.7345	17.7	0.318	<= SB
852	HLA-B*15:03	AQKFNGLTVL	AQFNGLTVL	0	2	1	0	0	AQKFNGLTVL	S	0.733299	17.9	0.3226	<= SB
50	HLA-B*15:03	STQDLFLPF	STQDLFLPF	0	0	0	0	0	STQDLFLPF	S	0.727235	19.1	0.346	<= SB
270	HLA-B*15:03	LQPRTFLLKY	LQRTFLLKY	0	2	1	0	0	LQPRTFLLKY	S	0.727233	19.1	0.346	<= SB
240	HLA-B*15:03	TLLALHRSY	TLLALHRSY	0	0	0	0	0	TLLALHRSY	S	0.723747	19.9	0.3594	<= SB
365	HLA-B*15:03	YSVLYNSASF	YSLYNSASF	0	2	1	0	0	YSVLYNSASF	S	0.723265	20	0.3612	<= SB
238	HLA-B*15:03	FQTLLALHRSY	FQLALHRSY	0	2	2	0	0	FQTLLALHRSY	S	0.717279	21.3	0.3843	<= SB
366	HLA-B*15:03	SVLYNSASF	SVLYNSASF	0	0	0	0	0	SVLYNSASF	S	0.712627	22.4	0.4027	<= SB
22	HLA-B*15:03	TQLPPAYTNSF	TQLAYTNSF	0	3	2	0	0	TQLPPAYTNSF	S	0.711076	22.8	0.4098	<= SB
853	HLA-B*15:03	QKFNGLTVL	QKFNGLTVL	0	0	0	0	0	QKFNGLTVL	S	0.707769	23.6	0.4251	<= SB
133	HLA-B*15:03	FQFCNDPFL	FQFCNDPFL	0	0	0	0	0	FQFCNDPFL	S	0.700596	25.5	0.4583	<= SB
1087	HLA-B*15:03	AHFPREGVF	AHFPREGVF	0	0	0	0	0	AHFPREGVF	S	0.69621	26.8	0.4785	<= SB
168	HLA-B*15:03	FEYVSQPF	FEY-VSQPF	0	0	0	3	1	FEYVSQPF	S	0.695933	26.8	0.4798	<= SB
871	HLA-B*15:03	AQYTSALLA	AQYTSALLA	0	0	0	0	0	AQYTSALLA	S	0.69392	27.4	0.4891	<= SB
896	HLA-B*15:03	IPFAMQMAY	IPFAMQMAY	0	0	0	0	0	IPFAMQMAY	S	0.688929	29	0.5187	<= WB
372	HLA-B*15:03	ASFSTFKCY	ASFSTFKCY	0	0	0	0	0	ASFSTFKCY	S	0.688214	29.2	0.5238	<= WB
182	HLA-B*15:03	KQGNFKNLREF	KQFKNLREF	0	2	2	0	0	KQGNFKNLREF	S	0.683346	30.8	0.5584	<= WB
261	HLA-B*15:03	GAAAYYVGY	GAAAYYVGY	0	0	0	0	0	GAAAYYVGY	S	0.677008	32.9	0.6033	<= WB
505	HLA-B*15:03	YQPYRVVVLSF	YQRVVVLSF	0	2	2	0	0	YQPYRVVVLSF	S	0.676121	33.3	0.6093	<= WB
886	HLA-B*15:03	WTFGAGAAL	WTFGAGAAL	0	0	0	0	0	WTFGAGAAL	S	0.673941	34.1	0.6242	<= WB
367	HLA-B*15:03	VLYNSASF	VLY-NSASF	0	0	0	3	1	VLYNSASF	S	0.673289	34.3	0.6286	<= WB
962	HLA-B*15:03	LVKQLSSNF	LVKQLSSNF	0	0	0	0	0	LVKQLSSNF	S	0.668142	36.3	0.6637	<= WB
408	HLA-B*15:03	RQIAPGQTG	RQIAPGQTG	0	0	0	0	0	RQIAPGQTG	S	0.664064	37.9	0.6915	<= WB
497	HLA-B*15:03	FQPTNGVGY	FQPTNGVGY	0	0	0	0	0	FQPTNGVGY	S	0.66313	38.3	0.6979	<= WB
236	HLA-B*15:03	TRFQTLLAL	TRFQTLLAL	0	0	0	0	0	TRFQTLLAL	S	0.660123	39.5	0.7178	<= WB
643	HLA-B*15:03	FQTRAGCLI	FQTRAGCLI	0	0	0	0	0	FQTRAGCLI	S	0.659543	39.8	0.7216	<= WB
890	HLA-B*15:03	AGAALQIPF	AGAALQIPF	0	0	0	0	0	AGAALQIPF	S	0.657814	40.5	0.7331	<= WB
47	HLA-B*15:03	VLHSTQDLF	VLHSTQDLF	0	0	0	0	0	VLHSTQDLF	S	0.656779	41	0.7399	<= WB
869	HLA-B*15:03	MIAQYTSAL	MIAQYTSAL	0	0	0	0	0	MIAQYTSAL	S	0.656067	41.3	0.7446	<= WB
367	HLA-B*15:03	VLYNSASFSTF	VLYNSFSTF	0	4	2	0	0	VLYNSASFSTF	S	0.655011	41.8	0.7516	<= WB
443	HLA-B*15:03	SKVGGNYNY	SKVGGNYNY	0	0	0	0	0	SKVGGNYNY	S	0.653258	42.6	0.7632	<= WB
699	HLA-B*15:03	LGAENSVAY	LGAENSVAY	0	0	0	0	0	LGAENSVAY	S	0.650756	43.8	0.7797	<= WB
320	HLA-B*15:03	VQPTESIVRF	VQTESIVRF	0	2	1	0	0	VQPTESIVRF	S	0.648289	44.9	0.796	<= WB
51	HLA-B*15:03	TQDLFLPF	TQ-DLFLPF	0	0	0	2	1	TQDLFLPF	S	0.647234	45.5	0.8032	<= WB
919	HLA-B*15:03	NQKLIANQF	NQKLIANQF	0	0	0	0	0	NQKLIANQF	S	0.645899	46.1	0.8128	<= WB
584	HLA-B*15:03	ILDITPCSF	ILDITPCSF	0	0	0	0	0	ILDITPCSF	S	0.645769	46.2	0.8137	<= WB
413	HLA-B*15:03	GQTGKIADY	GQTGKIADY	0	0	0	0	0	GQTGKIADY	S	0.644277	46.9	0.8244	<= WB
342	HLA-B*15:03	FNATRFASVY	FATRFASVY	0	1	1	0	0	FNATRFASVY	S	0.641537	48.4	0.844	<= WB
368	HLA-B*15:03	LYNSASFSTF	LNSASFSTF	0	1	1	0	0	LYNSASFSTF	S	0.638951	49.7	0.8625	<= WB
456	HLA-B*15:03	FRKSNLKPF	FRKSNLKPF	0	0	0	0	0	FRKSNLKPF	S	0.636813	50.9	0.8777	<= WB
158	HLA-B*15:03	RVYSSANNCTF	RVYSSNCTF	0	5	2	0	0	RVYSSANNCTF	S	0.631565	53.9	0.9185	<= WB
192	HLA-B*15:03	FVFKNIDGY	FVFKNIDGY	0	0	0	0	0	FVFKNIDGY	S	0.630818	54.3	0.925	<= WB
1130	HLA-B*15:03	IGIVNNTVY	IGIVNNTVY	0	0	0	0	0	IGIVNNTVY	S	0.630794	54.3	0.9252	<= WB
267	HLA-B*15:03	VGYLQPRTF	VGYLQPRTF	0	0	0	0	0	VGYLQPRTF	S	0.630259	54.6	0.9298	<= WB
49	HLA-B*15:03	HSTQDLFLPF	HSQDLFLPF	0	2	1	0	0	HSTQDLFLPF	S	0.626912	56.6	0.9588	<= WB
356	HLA-B*15:03	KRISNCVADY	KRISNCVAY	0	8	1	0	0	KRISNCVADY	S	0.626838	56.7	0.9595	<= WB
505	HLA-B*15:03	YQPYRVVVL	YQPYRVVVL	0	0	0	0	0	YQPYRVVVL	S	0.626357	57	0.9636	<= WB
310	HLA-B*15:03	KGIYQTSNF	KGIYQTSNF	0	0	0	0	0	KGIYQTSNF	S	0.625476	57.5	0.9713	<= WB
871	HLA-B*15:03	AQYTSALL	AQY-TSALL	0	0	0	3	1	AQYTSALL	S	0.624872	57.9	0.9765	<= WB
392	HLA-B*15:03	FTNVYADSF	FTNVYADSF	0	0	0	0	0	FTNVYADSF	S	0.624802	57.9	0.9771	<= WB
852	HLA-B*15:03	AQKFNGLTV	AQKFNGLTV	0	0	0	0	0	AQKFNGLTV	S	0.624677	58	0.9782	<= WB
892	HLA-B*15:03	AALQIPFAM	AALQIPFAM	0	0	0	0	0	AALQIPFAM	S	0.623518	58.8	0.9882	<= WB
162	HLA-B*15:03	SANNCTFEY	SANNCTFEY	0	0	0	0	0	SANNCTFEY	S	0.622779	59.2	0.9946	<= WB
166	HLA-B*15:03	CTFEYVSQPF	CTFEYSQPF	0	5	1	0	0	CTFEYVSQPF	S	0.620716	60.6	1.0131	<= WB
964	HLA-B*15:03	KQLSSNFGAI	KQLSSFGAI	0	5	1	0	0	KQLSSNFGAI	S	0.620482	60.7	1.0153	<= WB
666	HLA-B*15:03	IGAGICASY	IGAGICASY	0	0	0	0	0	IGAGICASY	S	0.619967	61.1	1.02	<= WB
628	HLA-B*15:03	QLTPTWRVY	QLTPTWRVY	0	0	0	0	0	QLTPTWRVY	S	0.61804	62.3	1.0375	<= WB
1086	HLA-B*15:03	KAHFPREGVF	KAFPREGVF	0	2	1	0	0	KAHFPREGVF	S	0.616675	63.3	1.05	<= WB
900	HLA-B*15:03	MQMAYRFNGI	MQMAYFNGI	0	5	1	0	0	MQMAYRFNGI	S	0.615975	63.8	1.0564	<= WB
1206	HLA-B*15:03	YEQYIKWPWY	YQYIKWPWY	0	1	1	0	0	YEQYIKWPWY	S	0.614757	64.6	1.0675	<= WB
83	HLA-B*15:03	VLPFNDGVYF	VLFNDGVYF	0	2	1	0	0	VLPFNDGVYF	S	0.61229	66.3	1.0899	<= WB
894	HLA-B*15:03	LQIPFAMQMA	LQIPFAMQM	0	0	0	0	0	LQIPFAMQM	S	0.611917	66.6	1.0933	<= WB
900	HLA-B*15:03	MQMAYRFNG	MQMAYRFNG	0	0	0	0	0	MQMAYRFNG	S	0.610457	67.7	1.1056	<= WB
689	HLA-B*15:03	SQSIIAYTMSL	SQIAYTMSL	0	2	2	0	0	SQSIIAYTMSL	S	0.605213	71.6	1.1457	<= WB
35	HLA-B*15:03	GVYYPDKVF	GVYYPDKVF	0	0	0	0	0	GVYYPDKVF	S	0.603712	72.8	1.1572	<= WB
999	HLA-B*15:03	GRLQSLQTY	GRLQSLQTY	0	0	0	0	0	GRLQSLQTY	S	0.603	73.4	1.1626	<= WB
184	HLA-B*15:03	GNFKNLREF	GNFKNLREF	0	0	0	0	0	GNFKNLREF	S	0.601249	74.8	1.176	<= WB
754	HLA-B*15:03	LQYGSFCTQ	LQYGSFCTQ	0	0	0	0	0	LQYGSFCTQ	S	0.597244	78.1	1.2084	<= WB
464	HLA-B*15:03	FERDISTEIY	FERDISTIY	0	7	1	0	0	FERDISTEIY	S	0.595275	79.8	1.2275	<= WB
789	HLA-B*15:03	YKTPPIKDF	YKTPPIKDF	0	0	0	0	0	YKTPPIKDF	S	0.594867	80.1	1.2315	<= WB
691	HLA-B*15:03	SIIAYTMSL	SIIAYTMSL	0	0	0	0	0	SIIAYTMSL	S	0.594567	80.4	1.2344	<= WB
892	HLA-B*15:03	AALQIPFAMQM	AQIPFAMQM	0	1	2	0	0	AALQIPFAMQM	S	0.594431	80.5	1.2357	<= WB
28	HLA-B*15:03	YTNSFTRGVY	YTNSFTGVY	0	6	1	0	0	YTNSFTRGVY	S	0.594257	80.6	1.2374	<= WB
688	HLA-B*15:03	ASQSIIAYTM	AQSIIAYTM	0	1	1	0	0	ASQSIIAYTM	S	0.593892	81	1.2409	<= WB
454	HLA-B*15:03	RLFRKSNLKPF	RLFRKSNPF	0	7	2	0	0	RLFRKSNLKPF	S	0.591267	83.3	1.2664	<= WB
1200	HLA-B*15:03	LQELGKYEQY	LQLGKYEQY	0	2	1	0	0	LQELGKYEQY	S	0.589885	84.6	1.2798	<= WB
794	HLA-B*15:03	IKDFGGFNF	IKDFGGFNF	0	0	0	0	0	IKDFGGFNF	S	0.589245	85.1	1.286	<= WB
34	HLA-B*15:03	RGVYYPDKVF	RVYYPDKVF	0	1	1	0	0	RGVYYPDKVF	S	0.588397	85.9	1.2942	<= WB
329	HLA-B*15:03	FPNITNLCPF	FNITNLCPF	0	1	1	0	0	FPNITNLCPF	S	0.588161	86.1	1.2965	<= WB
258	HLA-B*15:03	WTAGAAAYY	WTAGAAAYY	0	0	0	0	0	WTAGAAAYY	S	0.584863	89.3	1.3255	<= WB
30	HLA-B*15:03	NSFTRGVYY	NSFTRGVYY	0	0	0	0	0	NSFTRGVYY	S	0.583928	90.2	1.3336	<= WB
1225	HLA-B*15:03	IAIVMVTIM	IAIVMVTIM	0	0	0	0	0	IAIVMVTIM	S	0.5818	92.3	1.352	<= WB
880	HLA-B*15:03	GTITSGWTF	GTITSGWTF	0	0	0	0	0	GTITSGWTF	S	0.581617	92.5	1.3536	<= WB
297	HLA-B*15:03	SETKCTLKSF	SETKCTLSF	0	7	1	0	0	SETKCTLKSF	S	0.580729	93.4	1.3613	<= WB
266	HLA-B*15:03	YVGYLQPRTF	YVYLQPRTF	0	2	1	0	0	YVGYLQPRTF	S	0.579357	94.8	1.3732	<= WB
256	HLA-B*15:03	SGWTAGAAAY	SGWAGAAAY	0	3	1	0	0	SGWTAGAAAY	S	0.578593	95.5	1.3798	<= WB
1095	HLA-B*15:03	FVSNGTHWF	FVSNGTHWF	0	0	0	0	0	FVSNGTHWF	S	0.574899	99.4	1.4132	<= WB
553	HLA-B*15:03	TESNKKFLPF	TENKKFLPF	0	2	1	0	0	TESNKKFLPF	S	0.574343	100	1.4187	<= WB
1113	HLA-B*15:03	QIITTDNTF	QIITTDNTF	0	0	0	0	0	QIITTDNTF	S	0.5723	102.3	1.4386	<= WB
814	HLA-B*15:03	KRSFIEDLLF	KRSFIDLLF	0	5	1	0	0	KRSFIEDLLF	S	0.571759	102.9	1.4438	<= WB
192	HLA-B*15:03	FVFKNIDGYF	FVFKNIGYF	0	6	1	0	0	FVFKNIDGYF	S	0.569721	105.2	1.4637	<= WB
343	HLA-B*15:03	NATRFASVY	NATRFASVY	0	0	0	0	0	NATRFASVY	S	0.569532	105.4	1.4655	<= WB
1050	HLA-B*15:03	MSFPQSAPH	MSFPQSAPH	0	0	0	0	0	MSFPQSAPH	S	0.56929	105.7	1.4679	<= WB
421	HLA-B*15:03	YNYKLPDDF	YNYKLPDDF	0	0	0	0	0	YNYKLPDDF	S	0.565533	110	1.5052	<= WB
633	HLA-B*15:03	WRVYSTGSNVF	RVYSTGSVF	1	7	1	0	0	RVYSTGSNVF	S	0.564668	111.1	1.5149	<= WB
131	HLA-B*15:03	CEFQFCNDPF	CEFQFCNPF	0	7	1	0	0	CEFQFCNDPF	S	0.563875	112	1.5238	<= WB
102	HLA-B*15:03	RGWIFGTTL	RGWIFGTTL	0	0	0	0	0	RGWIFGTTL	S	0.562751	113.4	1.5364	<= WB
76	HLA-B*15:03	TKRFDNPVLPF	TKRNPVLPF	0	3	2	0	0	TKRFDNPVLPF	S	0.562604	113.6	1.538	<= WB
84	HLA-B*15:03	LPFNDGVYF	LPFNDGVYF	0	0	0	0	0	LPFNDGVYF	S	0.561416	115.1	1.5513	<= WB
334	HLA-B*15:03	NLCPFGEVF	NLCPFGEVF	0	0	0	0	0	NLCPFGEVF	S	0.560813	115.8	1.5581	<= WB
871	HLA-B*15:03	AQYTSALLAG	AQYSALLAG	0	3	1	0	0	AQYTSALLAG	S	0.559033	118.1	1.5781	<= WB
1000	HLA-B*15:03	RLQSLQTY	RLQ-SLQTY	0	0	0	3	1	RLQSLQTY	S	0.558644	118.6	1.5824	<= WB
710	HLA-B*15:03	NSIAIPTNF	NSIAIPTNF	0	0	0	0	0	NSIAIPTNF	S	0.558432	118.8	1.5848	<= WB
486	HLA-B*15:03	FNCYFPLQSY	FNYFPLQSY	0	2	1	0	0	FNCYFPLQSY	S	0.557133	120.5	1.5994	<= WB
361	HLA-B*15:03	CVADYSVLY	CVADYSVLY	0	0	0	0	0	CVADYSVLY	S	0.557098	120.6	1.5998	<= WB
212	HLA-B*15:03	LVRDLPQGF	LVRDLPQGF	0	0	0	0	0	LVRDLPQGF	S	0.555588	122.5	1.6165	<= WB
534	HLA-B*15:03	VKNKCVNFNF	VKNCVNFNF	0	3	1	0	0	VKNKCVNFNF	S	0.555544	122.6	1.617	<= WB
168	HLA-B*15:03	FEYVSQPFLM	FEYSQPFLM	0	3	1	0	0	FEYVSQPFLM	S	0.553795	124.9	1.6365	<= WB
201	HLA-B*15:03	FKIYSKHTPI	FKIYSHTPI	0	5	1	0	0	FKIYSKHTPI	S	0.552213	127.1	1.6541	<= WB
20	HLA-B*15:03	TRTQLPPAY	TRTQLPPAY	0	0	0	0	0	TRTQLPPAY	S	0.549732	130.6	1.6816	<= WB
554	HLA-B*15:03	ESNKKFLPF	ESNKKFLPF	0	0	0	0	0	ESNKKFLPF	S	0.547152	134.3	1.7126	<= WB
277	HLA-B*15:03	LKYNENGTI	LKYNENGTI	0	0	0	0	0	LKYNENGTI	S	0.546827	134.7	1.717	<= WB
751	HLA-B*15:03	NLLLQYGSF	NLLLQYGSF	0	0	0	0	0	NLLLQYGSF	S	0.546154	135.7	1.7262	<= WB
78	HLA-B*15:03	RFDNPVLPF	RFDNPVLPF	0	0	0	0	0	RFDNPVLPF	S	0.544884	137.6	1.7434	<= WB
1053	HLA-B*15:03	PQSAPHGVVF	PQAPHGVVF	0	2	1	0	0	PQSAPHGVVF	S	0.544268	138.5	1.7518	<= WB
345	HLA-B*15:03	TRFASVYAW	TRFASVYAW	0	0	0	0	0	TRFASVYAW	S	0.541867	142.2	1.7844	<= WB
686	HLA-B*15:03	SVASQSIIAY	SASQSIIAY	0	1	1	0	0	SVASQSIIAY	S	0.540906	143.6	1.7974	<= WB
685	HLA-B*15:03	RSVASQSIIAY	RSVASIIAY	0	4	2	0	0	RSVASQSIIAY	S	0.540465	144.3	1.8035	<= WB
235	HLA-B*15:03	ITRFQTLLAL	IRFQTLLAL	0	1	1	0	0	ITRFQTLLAL	S	0.539997	145.1	1.8099	<= WB
923	HLA-B*15:03	IANQFNSAI	IANQFNSAI	0	0	0	0	0	IANQFNSAI	S	0.53854	147.4	1.8301	<= WB
895	HLA-B*15:03	QIPFAMQMAY	QIFAMQMAY	0	2	1	0	0	QIPFAMQMAY	S	0.535488	152.3	1.8724	<= WB
260	HLA-B*15:03	AGAAAYYVGY	AAAAYYVGY	0	1	1	0	0	AGAAAYYVGY	S	0.534735	153.6	1.8828	<= WB
357	HLA-B*15:03	RISNCVADY	RISNCVADY	0	0	0	0	0	RISNCVADY	S	0.533463	155.7	1.9004	<= WB
556	HLA-B*15:03	NKKFLPFQQF	KKFLPFQQF	1	0	0	0	0	KKFLPFQQF	S	0.533361	155.9	1.9019	<= WB
1052	HLA-B*15:03	FPQSAPHGVVF	FSAPHGVVF	0	1	2	0	0	FPQSAPHGVVF	S	0.533183	156.2	1.9045	<= WB
339	HLA-B*15:03	GEVFNATRF	GEVFNATRF	0	0	0	0	0	GEVFNATRF	S	0.532127	158	1.9199	<= WB
168	HLA-B*15:03	FEYVSQPFL	FEYVSQPFL	0	0	0	0	0	FEYVSQPFL	S	0.531851	158.4	1.9239	<= WB
355	HLA-B*15:03	RKRISNCVADY	RKRISNCVY	0	8	2	0	0	RKRISNCVADY	S	0.528522	164.2	1.9724	<= WB
455	HLA-B*15:03	LFRKSNLKPF	LFRKSNLPF	0	7	1	0	0	LFRKSNLKPF	S	0.528375	164.5	1.9746	<= WB
1045	HLA-B*15:03	KGYHLMSF	KGY-HLMSF	0	0	0	3	1	KGYHLMSF	S	0.52757	165.9	1.9863	<= WB
698	HLA-B*15:03	SLGAENSVAY	SLAENSVAY	0	2	1	0	0	SLGAENSVAY	S	0.526641	167.6	1.9999	<= WB
697	HLA-B*15:03	MSLGAENSVAY	MSLGASVAY	0	5	2	0	0	MSLGAENSVAY	S	0.523492	173.4	2.0476
1043	HLA-B*15:03	CGKGYHLMSF	CKGYHLMSF	0	1	1	0	0	CGKGYHLMSF	S	0.521129	177.9	2.0834
51	HLA-B*15:03	TQDLFLPFF	TQDLFLPFF	0	0	0	0	0	TQDLFLPFF	S	0.52042	179.3	2.0942
153	HLA-B*15:03	MESEFRVY	MESEFR-VY	0	0	0	6	1	MESEFRVY	S	0.519516	181	2.1079
1207	HLA-B*15:03	EQYIKWPWY	EQYIKWPWY	0	0	0	0	0	EQYIKWPWY	S	0.519068	181.9	2.1147
408	HLA-B*15:03	RQIAPGQTGKI	RQIAPGQTI	0	8	2	0	0	RQIAPGQTGKI	S	0.517331	185.4	2.141
870	HLA-B*15:03	IAQYTSALL	IAQYTSALL	0	0	0	0	0	IAQYTSALL	S	0.517205	185.6	2.1429
327	HLA-B*15:03	VRFPNITNL	VRFPNITNL	0	0	0	0	0	VRFPNITNL	S	0.517139	185.8	2.1439
917	HLA-B*15:03	YENQKLIANQF	YQKLIANQF	0	1	2	0	0	YENQKLIANQF	S	0.516526	187	2.1532
1073	HLA-B*15:03	KNFTTAPAI	KNFTTAPAI	0	0	0	0	0	KNFTTAPAI	S	0.515081	189.9	2.1751
1264	HLA-B*15:03	VLKGVKLHY	VLKGVKLHY	0	0	0	0	0	VLKGVKLHY	S	0.514553	191	2.1831
813	HLA-B*15:03	SKRSFIEDLLF	SKRSFDLLF	0	5	2	0	0	SKRSFIEDLLF	S	0.513092	194.1	2.2053
508	HLA-B*15:03	YRVVVLSF	YRV-VVLSF	0	0	0	3	1	YRVVVLSF	S	0.511585	197.3	2.2281
371	HLA-B*15:03	SASFSTFKCY	SAFSTFKCY	0	2	1	0	0	SASFSTFKCY	S	0.511567	197.3	2.2284
12	HLA-B*15:03	LIVNSVLLF	LIVNSVLLF	0	0	0	0	0	LIVNSVLLF	E	0.711882	22.6	0.4061	<= SB
18	HLA-B*15:03	LLFLAFVVF	LLFLAFVVF	0	0	0	0	0	LLFLAFVVF	E	0.68783	29.3	0.5266	<= WB
51	HLA-B*15:03	LVKPSFYVY	LVKPSFYVY	0	0	0	0	0	LVKPSFYVY	E	0.674579	33.8	0.6199	<= WB
15	HLA-B*15:03	NSVLLFLAF	NSVLLFLAF	0	0	0	0	0	NSVLLFLAF	E	0.624262	58.3	0.9818	<= WB
50	HLA-B*15:03	SLVKPSFYVY	SLVPSFYVY	0	3	1	0	0	SLVKPSFYVY	E	0.609928	68.1	1.1096	<= WB
34	HLA-B*15:03	LTALRLCAY	LTALRLCAY	0	0	0	0	0	LTALRLCAY	E	0.572428	102.1	1.4373	<= WB
33	HLA-B*15:03	ILTALRLCAY	ILTALRLAY	0	7	1	0	0	ILTALRLCAY	E	0.565367	110.2	1.507	<= WB
14	HLA-B*15:03	VNSVLLFLAF	VNSVLFLAF	0	4	1	0	0	VNSVLLFLAF	E	0.518415	183.2	2.1246
11	HLA-B*15:03	TLIVNSVLLF	TLINSVLLF	0	3	1	0	0	TLIVNSVLLF	E	0.515292	189.5	2.1719
184	HLA-B*15:03	SQRVAGDSGF	SQRVAGDSF	0	8	1	0	0	SQRVAGDSGF	M	0.807677	8	0.1072	<= SB
101	HLA-B*15:03	RLFARTRSM	RLFARTRSM	0	0	0	0	0	RLFARTRSM	M	0.801618	8.6	0.1205	<= SB
37	HLA-B*15:03	FAYANRNRF	FAYANRNRF	0	0	0	0	0	FAYANRNRF	M	0.797183	9	0.1308	<= SB
92	HLA-B*15:03	WLSYFIASF	WLSYFIASF	0	0	0	0	0	WLSYFIASF	M	0.757286	13.8	0.2366	<= SB
35	HLA-B*15:03	LQFAYANRNRF	LQFAYANRF	0	6	2	0	0	LQFAYANRNRF	M	0.756589	13.9	0.239	<= SB
170	HLA-B*15:03	VATSRTLSY	VATSRTLSY	0	0	0	0	0	VATSRTLSY	M	0.709799	23.1	0.4157	<= SB
191	HLA-B*15:03	SGFAAYSRY	SGFAAYSRY	0	0	0	0	0	SGFAAYSRY	M	0.676986	32.9	0.6034	<= WB
83	HLA-B*15:03	AMACLVGLM	AMACLVGLM	0	0	0	0	0	AMACLVGLM	M	0.672538	34.6	0.6338	<= WB
56	HLA-B*15:03	LLWPVTLACF	LLWPVTLAF	0	8	1	0	0	LLWPVTLACF	M	0.669856	35.6	0.652	<= WB
17	HLA-B*15:03	LEQWNLVIGF	LQWNLVIGF	0	1	1	0	0	LEQWNLVIGF	M	0.667851	36.4	0.6657	<= WB
39	HLA-B*15:03	YANRNRFLY	YANRNRFLY	0	0	0	0	0	YANRNRFLY	M	0.665879	37.2	0.6791	<= WB
91	HLA-B*15:03	MWLSYFIASF	MLSYFIASF	0	1	1	0	0	MWLSYFIASF	M	0.660734	39.3	0.7138	<= WB
18	HLA-B*15:03	EQWNLVIGF	EQWNLVIGF	0	0	0	0	0	EQWNLVIGF	M	0.654755	41.9	0.7533	<= WB
95	HLA-B*15:03	YFIASFRLF	YFIASFRLF	0	0	0	0	0	YFIASFRLF	M	0.654531	42	0.7548	<= WB
103	HLA-B*15:03	FARTRSMWSF	FARTRSMSF	0	7	1	0	0	FARTRSMWSF	M	0.642608	47.8	0.8363	<= WB
100	HLA-B*15:03	FRLFARTRSM	FLFARTRSM	0	1	1	0	0	FRLFARTRSM	M	0.624664	58	0.9783	<= WB
62	HLA-B*15:03	LACFVLAAVY	LAFVLAAVY	0	2	1	0	0	LACFVLAAVY	M	0.605299	71.6	1.145	<= WB
93	HLA-B*15:03	LSYFIASF	LSY-FIASF	0	0	0	3	1	LSYFIASF	M	0.592533	82.2	1.2541	<= WB
90	HLA-B*15:03	LMWLSYFIASF	LMSYFIASF	0	2	2	0	0	LMWLSYFIASF	M	0.591301	83.3	1.2661	<= WB
45	HLA-B*15:03	FLYIIKLIF	FLYIIKLIF	0	0	0	0	0	FLYIIKLIF	M	0.590422	84.1	1.2746	<= WB
104	HLA-B*15:03	ARTRSMWSF	ARTRSMWSF	0	0	0	0	0	ARTRSMWSF	M	0.577984	96.2	1.3851	<= WB
187	HLA-B*15:03	VAGDSGFAAY	VAGSGFAAY	0	3	1	0	0	VAGDSGFAAY	M	0.550463	129.5	1.6735	<= WB
196	HLA-B*15:03	YSRYRIGNY	YSRYRIGNY	0	0	0	0	0	YSRYRIGNY	M	0.53113	159.7	1.9344	<= WB
37	HLA-B*15:03	FAYANRNRFLY	FAYANRFLY	0	4	2	0	0	FAYANRNRFLY	M	0.529118	163.2	1.9638	<= WB
63	HLA-B*15:03	ACFVLAAVY	ACFVLAAVY	0	0	0	0	0	ACFVLAAVY	M	0.526905	167.1	1.996	<= WB
185	HLA-B*15:03	QRVAGDSGF	QRVAGDSGF	0	0	0	0	0	QRVAGDSGF	M	0.519521	181	2.1078
188	HLA-B*15:03	AGDSGFAAY	AGDSGFAAY	0	0	0	0	0	AGDSGFAAY	M	0.517912	184.2	2.1322
170	HLA-B*15:03	VATSRTLSYY	VATSRTLSY	0	8	1	0	0	VATSRTLSYY	M	0.510428	199.7	2.2457
305	HLA-B*15:03	AQFAPSASAF	AQFASASAF	0	4	1	0	0	AQFAPSASAF	N	0.936719	2	0.0063	<= SB
266	HLA-B*15:03	KAYNVTQAF	KAYNVTQAF	0	0	0	0	0	KAYNVTQAF	N	0.905754	2.8	0.0094	<= SB
305	HLA-B*15:03	AQFAPSASAFF	AQFAPSASF	0	8	2	0	0	AQFAPSASAFF	N	0.870619	4.1	0.0292	<= SB
259	HLA-B*15:03	RQKRTATKAY	RQKRTATAY	0	7	1	0	0	RQKRTATKAY	N	0.824201	6.7	0.0809	<= SB
159	HLA-B*15:03	LQLPQGTTL	LQLPQGTTL	0	0	0	0	0	LQLPQGTTL	N	0.810027	7.8	0.102	<= SB
304	HLA-B*15:03	IAQFAPSASAF	AQFAPSSAF	1	6	1	0	0	AQFAPSASAF	N	0.801679	8.5	0.1204	<= SB
265	HLA-B*15:03	TKAYNVTQAF	TKYNVTQAF	0	2	1	0	0	TKAYNVTQAF	N	0.791387	9.6	0.1447	<= SB
305	HLA-B*15:03	AQFAPSASA	AQFAPSASA	0	0	0	0	0	AQFAPSASA	N	0.753989	14.3	0.2479	<= SB
298	HLA-B*15:03	YKHWPQIAQF	YKHWPQIAF	0	8	1	0	0	YKHWPQIAQF	N	0.748835	15.1	0.266	<= SB
8	HLA-B*15:03	NQRNAPRITF	NQRNAPITF	0	6	1	0	0	NQRNAPRITF	N	0.725985	19.4	0.3508	<= SB
352	HLA-B*15:03	LLNKHIDAY	LLNKHIDAY	0	0	0	0	0	LLNKHIDAY	N	0.707476	23.7	0.4265	<= SB
299	HLA-B*15:03	KHWPQIAQF	KHWPQIAQF	0	0	0	0	0	KHWPQIAQF	N	0.68627	29.8	0.5376	<= WB
355	HLA-B*15:03	KHIDAYKTF	KHIDAYKTF	0	0	0	0	0	KHIDAYKTF	N	0.672038	34.8	0.6372	<= WB
266	HLA-B*15:03	KAYNVTQAFG	KAYNVTQAF	0	0	0	0	0	KAYNVTQAF	N	0.628319	55.8	0.9466	<= WB
264	HLA-B*15:03	ATKAYNVTQAF	AAYNVTQAF	0	1	2	0	0	ATKAYNVTQAF	N	0.623734	58.6	0.9863	<= WB
57	HLA-B*15:03	TQHGKEDLKF	TQHGKDLKF	0	5	1	0	0	TQHGKEDLKF	N	0.612719	66	1.086	<= WB
385	HLA-B*15:03	RQKKQQTVTL	RQKQQTVTL	0	2	1	0	0	RQKKQQTVTL	N	0.608335	69.3	1.1218	<= WB
158	HLA-B*15:03	VLQLPQGTTL	VQLPQGTTL	0	1	1	0	0	VLQLPQGTTL	N	0.604345	72.3	1.1523	<= WB
387	HLA-B*15:03	KKQQTVTLL	KKQQTVTLL	0	0	0	0	0	KKQQTVTLL	N	0.60249	73.8	1.1665	<= WB
101	HLA-B*15:03	MKDLSPRWYF	MKLSPRWYF	0	2	1	0	0	MKDLSPRWYF	N	0.599258	76.4	1.1912	<= WB
260	HLA-B*15:03	QKRTATKAY	QKRTATKAY	0	0	0	0	0	QKRTATKAY	N	0.598998	76.6	1.1932	<= WB
307	HLA-B*15:03	FAPSASAFF	FAPSASAFF	0	0	0	0	0	FAPSASAFF	N	0.59869	76.9	1.1956	<= WB
9	HLA-B*15:03	QRNAPRITF	QRNAPRITF	0	0	0	0	0	QRNAPRITF	N	0.597376	78	1.2071	<= WB
374	HLA-B*15:03	KKADETQAL	KKADETQAL	0	0	0	0	0	KKADETQAL	N	0.588973	85.4	1.2887	<= WB
351	HLA-B*15:03	ILLNKHIDAY	ILLNKHIAY	0	7	1	0	0	ILLNKHIDAY	N	0.577122	97.1	1.3925	<= WB
403	HLA-B*15:03	FSKQLQQSM	FSKQLQQSM	0	0	0	0	0	FSKQLQQSM	N	0.572649	101.9	1.4352	<= WB
306	HLA-B*15:03	QFAPSASAF	QFAPSASAF	0	0	0	0	0	QFAPSASAF	N	0.567092	108.2	1.4893	<= WB
304	HLA-B*15:03	IAQFAPSASA	IQFAPSASA	0	1	1	0	0	IAQFAPSASA	N	0.562706	113.5	1.5369	<= WB
100	HLA-B*15:03	KMKDLSPRWY	KMKDLSPRY	0	8	1	0	0	KMKDLSPRWY	N	0.538169	148	1.8353	<= WB
258	HLA-B*15:03	PRQKRTATKAY	RQRTATKAY	1	2	1	0	0	RQKRTATKAY	N	0.533978	154.8	1.8933	<= WB
226	HLA-B*15:03	RLNQLESKM	RLNQLESKM	0	0	0	0	0	RLNQLESKM	N	0.526948	167.1	1.9954	<= WB
267	HLA-B*15:03	AYNVTQAF	A-YNVTQAF	0	0	0	1	1	AYNVTQAF	N	0.513049	194.2	2.206
777	HLA-A*69:01	NTQEVFAQV	NTQEVFAQV	0	0	0	0	0	NTQEVFAQV	S	0.81636	7.3	0.0143	<= SB
718	HLA-A*69:01	FTISVTTEI	FTISVTTEI	0	0	0	0	0	FTISVTTEI	S	0.802505	8.5	0.0172	<= SB
258	HLA-A*69:01	WTAGAAAYYV	WTAGAAYYV	0	4	1	0	0	WTAGAAAYYV	S	0.749521	15	0.0507	<= SB
28	HLA-A*69:01	YTNSFTRGV	YTNSFTRGV	0	0	0	0	0	YTNSFTRGV	S	0.735298	17.5	0.0611	<= SB
1095	HLA-A*69:01	FVSNGTHWFV	FVSGTHWFV	0	3	1	0	0	FVSNGTHWFV	S	0.709188	23.3	0.0817	<= SB
902	HLA-A*69:01	MAYRFNGIGV	MAYRFNIGV	0	6	1	0	0	MAYRFNGIGV	S	0.707796	23.6	0.0827	<= SB
886	HLA-A*69:01	WTFGAGAAL	WTFGAGAAL	0	0	0	0	0	WTFGAGAAL	S	0.700016	25.7	0.0881	<= SB
1060	HLA-A*69:01	VVFLHVTYV	VVFLHVTYV	0	0	0	0	0	VVFLHVTYV	S	0.694551	27.2	0.0917	<= SB
394	HLA-A*69:01	NVYADSFVI	NVYADSFVI	0	0	0	0	0	NVYADSFVI	S	0.692985	27.7	0.0927	<= SB
61	HLA-A*69:01	NVTWFHAIHV	NTWFHAIHV	0	1	1	0	0	NVTWFHAIHV	S	0.692151	28	0.0932	<= SB
62	HLA-A*69:01	VTWFHAIHV	VTWFHAIHV	0	0	0	0	0	VTWFHAIHV	S	0.681239	31.5	0.1	<= SB
1220	HLA-A*69:01	FIAGLIAIV	FIAGLIAIV	0	0	0	0	0	FIAGLIAIV	S	0.678532	32.4	0.1032	<= SB
734	HLA-A*69:01	TSVDCTMYI	TSVDCTMYI	0	0	0	0	0	TSVDCTMYI	S	0.673961	34	0.1088	<= SB
691	HLA-A*69:01	SIIAYTMSL	SIIAYTMSL	0	0	0	0	0	SIIAYTMSL	S	0.663532	38.1	0.1215	<= SB
1168	HLA-A*69:01	DISGINASV	DISGINASV	0	0	0	0	0	DISGINASV	S	0.663256	38.2	0.1218	<= SB
340	HLA-A*69:01	EVFNATRFASV	EVFNAFASV	0	5	2	0	0	EVFNATRFASV	S	0.660599	39.3	0.1251	<= SB
658	HLA-A*69:01	NSYECDIPI	NSYECDIPI	0	0	0	0	0	NSYECDIPI	S	0.645303	46.4	0.153	<= SB
340	HLA-A*69:01	EVFNATRFA	EVFNATRFA	0	0	0	0	0	EVFNATRFA	S	0.636759	50.9	0.1685	<= SB
392	HLA-A*69:01	FTNVYADSFV	FTVYADSFV	0	2	1	0	0	FTNVYADSFV	S	0.629821	54.9	0.1818	<= SB
869	HLA-A*69:01	MIAQYTSAL	MIAQYTSAL	0	0	0	0	0	MIAQYTSAL	S	0.61342	65.5	0.2187	<= SB
721	HLA-A*69:01	SVTTEILPV	SVTTEILPV	0	0	0	0	0	SVTTEILPV	S	0.611933	66.6	0.2225	<= SB
873	HLA-A*69:01	YTSALLAGTI	YTSALLAGI	0	8	1	0	0	YTSALLAGTI	S	0.609514	68.4	0.2285	<= SB
568	HLA-A*69:01	DIADTTDAV	DIADTTDAV	0	0	0	0	0	DIADTTDAV	S	0.605679	71.3	0.2381	<= SB
614	HLA-A*69:01	DVNCTEVPV	DVNCTEVPV	0	0	0	0	0	DVNCTEVPV	S	0.60314	73.3	0.2445	<= SB
259	HLA-A*69:01	TAGAAAYYV	TAGAAAYYV	0	0	0	0	0	TAGAAAYYV	S	0.600337	75.5	0.2516	<= SB
717	HLA-A*69:01	NFTISVTTEI	NTISVTTEI	0	1	1	0	0	NFTISVTTEI	S	0.595245	79.8	0.2653	<= SB
374	HLA-A*69:01	FSTFKCYGV	FSTFKCYGV	0	0	0	0	0	FSTFKCYGV	S	0.586587	87.6	0.2885	<= SB
882	HLA-A*69:01	ITSGWTFGA	ITSGWTFGA	0	0	0	0	0	ITSGWTFGA	S	0.584466	89.7	0.2942	<= SB
695	HLA-A*69:01	YTMSLGAENSV	YTMSLGASV	0	7	2	0	0	YTMSLGAENSV	S	0.582356	91.7	0.2999	<= SB
122	HLA-A*69:01	NATNVVIKV	NATNVVIKV	0	0	0	0	0	NATNVVIKV	S	0.575554	98.7	0.324	<= SB
697	HLA-A*69:01	MSLGAENSV	MSLGAENSV	0	0	0	0	0	MSLGAENSV	S	0.568062	107.1	0.3507	<= SB
1050	HLA-A*69:01	MSFPQSAPHGV	MSFPQSAPV	0	8	2	0	0	MSFPQSAPHGV	S	0.564159	111.7	0.3646	<= SB
718	HLA-A*69:01	FTISVTTEIL	FTISVTTEL	0	8	1	0	0	FTISVTTEIL	S	0.556056	121.9	0.3935	<= SB
1136	HLA-A*69:01	TVYDPLQPEL	TVYDPLQPL	0	8	1	0	0	TVYDPLQPEL	S	0.553231	125.7	0.4039	<= SB
967	HLA-A*69:01	SSNFGAISSV	SSFGAISSV	0	2	1	0	0	SSNFGAISSV	S	0.547399	133.9	0.4271	<= SB
53	HLA-A*69:01	DLFLPFFSNV	DLFLPFFSV	0	8	1	0	0	DLFLPFFSNV	S	0.543861	139.1	0.4411	<= SB
1096	HLA-A*69:01	VSNGTHWFV	VSNGTHWFV	0	0	0	0	0	VSNGTHWFV	S	0.541619	142.5	0.45	<= SB
495	HLA-A*69:01	YGFQPTNGV	YGFQPTNGV	0	0	0	0	0	YGFQPTNGV	S	0.540321	144.5	0.4552	<= SB
81	HLA-A*69:01	NPVLPFNDGV	NVLPFNDGV	0	1	1	0	0	NPVLPFNDGV	S	0.537019	149.8	0.4683	<= SB
2	HLA-A*69:01	FVFLVLLPLV	FVFLVLLPV	0	8	1	0	0	FVFLVLLPLV	S	0.533956	154.9	0.4804	<= SB
704	HLA-A*69:01	SVAYSNNSI	SVAYSNNSI	0	0	0	0	0	SVAYSNNSI	S	0.528247	164.7	0.5035	<= WB
587	HLA-A*69:01	ITPCSFGGV	ITPCSFGGV	0	0	0	0	0	ITPCSFGGV	S	0.522932	174.5	0.5271	<= WB
484	HLA-A*69:01	EGFNCYFPL	EGFNCYFPL	0	0	0	0	0	EGFNCYFPL	S	0.522307	175.7	0.5298	<= WB
516	HLA-A*69:01	ELLHAPATV	ELLHAPATV	0	0	0	0	0	ELLHAPATV	S	0.521119	177.9	0.5351	<= WB
873	HLA-A*69:01	YTSALLAGT	YTSALLAGT	0	0	0	0	0	YTSALLAGT	S	0.517471	185.1	0.5513	<= WB
869	HLA-A*69:01	MIAQYTSALL	MIAYTSALL	0	3	1	0	0	MIAQYTSALL	S	0.515737	188.6	0.559	<= WB
2	HLA-A*69:01	FVFLVLLPL	FVFLVLLPL	0	0	0	0	0	FVFLVLLPL	S	0.514786	190.5	0.5632	<= WB
1128	HLA-A*69:01	VVIGIVNNTV	VVIGIVNNV	0	8	1	0	0	VVIGIVNNTV	S	0.512738	194.8	0.5723	<= WB
16	HLA-A*69:01	SVLLFLAFV	SVLLFLAFV	0	0	0	0	0	SVLLFLAFV	E	0.666098	37.1	0.1183	<= SB
50	HLA-A*69:01	SLVKPSFYV	SLVKPSFYV	0	0	0	0	0	SLVKPSFYV	E	0.658277	40.3	0.1293	<= SB
15	HLA-A*69:01	NSVLLFLAFV	NSVLFLAFV	0	3	1	0	0	NSVLLFLAFV	E	0.610719	67.5	0.2255	<= SB
8	HLA-A*69:01	ETGTLIVNSV	ETTLIVNSV	0	2	1	0	0	ETGTLIVNSV	E	0.549181	131.3	0.42	<= SB
48	HLA-A*69:01	NVSLVKPSFYV	NVVKPSFYV	0	2	2	0	0	NVSLVKPSFYV	E	0.540206	144.7	0.4556	<= SB
65	HLA-A*69:01	FVLAAVYRI	FVLAAVYRI	0	0	0	0	0	FVLAAVYRI	M	0.733498	17.9	0.0624	<= SB
115	HLA-A*69:01	ETNILLNVPL	ETILLNVPL	0	2	1	0	0	ETNILLNVPL	M	0.61024	67.8	0.2267	<= SB
193	HLA-A*69:01	FAAYSRYRI	FAAYSRYRI	0	0	0	0	0	FAAYSRYRI	M	0.580249	93.8	0.3073	<= SB
61	HLA-A*69:01	TLACFVLAAV	TLAFVLAAV	0	3	1	0	0	TLACFVLAAV	M	0.578375	95.8	0.314	<= SB
96	HLA-A*69:01	FIASFRLFA	FIASFRLFA	0	0	0	0	0	FIASFRLFA	M	0.567644	107.6	0.3522	<= SB
51	HLA-A*69:01	LIFLWLLWPV	LIFWLLWPV	0	3	1	0	0	LIFLWLLWPV	M	0.523704	173	0.5236	<= WB
48	HLA-A*69:01	NTASWFTAL	NTASWFTAL	0	0	0	0	0	NTASWFTAL	N	0.781241	10.7	0.03	<= SB
165	HLA-A*69:01	TTLPKGFYA	TTLPKGFYA	0	0	0	0	0	TTLPKGFYA	N	0.603597	72.9	0.2434	<= SB
47	HLA-A*69:01	NNTASWFTAL	NTASWFTAL	0	1	1	0	0	NNTASWFTAL	N	0.560851	115.8	0.3764	<= SB
312	HLA-A*69:01	SAFFGMSRI	SAFFGMSRI	0	0	0	0	0	SAFFGMSRI	N	0.549842	130.4	0.4174	<= SB
49	HLA-A*69:01	TASWFTALT	TASWFTALT	0	0	0	0	0	TASWFTALT	N	0.540344	144.5	0.4551	<= SB
48	HLA-A*69:01	NTASWFTALT	NTAWFTALT	0	3	1	0	0	NTASWFTALT	N	0.538726	147.1	0.4615	<= SB
390	HLA-A*69:01	QTVTLLPAA	QTVTLLPAA	0	0	0	0	0	QTVTLLPAA	N	0.514829	190.5	0.5631	<= WB
258	HLA-A*26:08	WTAGAAAYY	WTAGAAAYY	0	0	0	0	0	WTAGAAAYY	S	0.762905	13	0.0071	<= SB
361	HLA-A*26:08	CVADYSVLY	CVADYSVLY	0	0	0	0	0	CVADYSVLY	S	0.678153	32.5	0.0097	<= SB
192	HLA-A*26:08	FVFKNIDGY	FVFKNIDGY	0	0	0	0	0	FVFKNIDGY	S	0.650401	43.9	0.0133	<= SB
28	HLA-A*26:08	YTNSFTRGVY	YTNSFTGVY	0	6	1	0	0	YTNSFTRGVY	S	0.598853	76.7	0.0329	<= SB
360	HLA-A*26:08	NCVADYSVLY	NVADYSVLY	0	1	1	0	0	NCVADYSVLY	S	0.557948	119.5	0.0541	<= SB
686	HLA-A*26:08	SVASQSIIAY	SVASQIIAY	0	5	1	0	0	SVASQSIIAY	S	0.545187	137.1	0.0645	<= SB
50	HLA-A*26:08	STQDLFLPF	STQDLFLPF	0	0	0	0	0	STQDLFLPF	S	0.5365	150.7	0.0728	<= SB
191	HLA-A*26:08	EFVFKNIDGY	EVFKNIDGY	0	1	1	0	0	EFVFKNIDGY	S	0.531341	159.3	0.0774	<= SB
1095	HLA-A*26:08	FVSNGTHWF	FVSNGTHWF	0	0	0	0	0	FVSNGTHWF	S	0.524118	172.2	0.0834	<= SB
34	HLA-A*26:08	LTALRLCAY	LTALRLCAY	0	0	0	0	0	LTALRLCAY	E	0.510677	199.2	0.095	<= SB
171	HLA-A*26:08	ATSRTLSYY	ATSRTLSYY	0	0	0	0	0	ATSRTLSYY	M	0.55666	121.1	0.055	<= SB
169	HLA-A*26:08	TVATSRTLSY	TVASRTLSY	0	3	1	0	0	TVATSRTLSY	M	0.541949	142	0.0677	<= SB
48	HLA-A*26:08	NTASWFTAL	NTASWFTAL	0	0	0	0	0	NTASWFTAL	N	0.578562	95.6	0.0416	<= SB
290	HLA-A*26:08	ELIRQGTDY	ELIRQGTDY	0	0	0	0	0	ELIRQGTDY	N	0.519055	181.9	0.0873	<= SB
103	HLA-A*26:08	DLSPRWYFY	DLSPRWYFY	0	0	0	0	0	DLSPRWYFY	N	0.511881	196.6	0.0938	<= SB
370	HLA-A*34:02	NSASFSTFK	NSASFSTFK	0	0	0	0	0	NSASFSTFK	S	0.726335	19.3	0.0096	<= SB
1237	HLA-A*34:02	MTSCCSCLK	MTSCCSCLK	0	0	0	0	0	MTSCCSCLK	S	0.65895	40	0.0382	<= SB
369	HLA-A*34:02	YNSASFSTFK	YSASFSTFK	0	1	1	0	0	YNSASFSTFK	S	0.648953	44.6	0.0464	<= SB
725	HLA-A*34:02	EILPVSMTK	EILPVSMTK	0	0	0	0	0	EILPVSMTK	S	0.643965	47.1	0.0512	<= SB
104	HLA-A*34:02	WIFGTTLDSK	WIFGTTLSK	0	7	1	0	0	WIFGTTLDSK	S	0.62628	57	0.0757	<= SB
349	HLA-A*34:02	SVYAWNRKR	SVYAWNRKR	0	0	0	0	0	SVYAWNRKR	S	0.62402	58.4	0.0781	<= SB
88	HLA-A*34:02	DGVYFASTEK	DVYFASTEK	0	1	1	0	0	DGVYFASTEK	S	0.622782	59.2	0.0794	<= SB
1064	HLA-A*34:02	HVTYVPAQEK	HTYVPAQEK	0	1	1	0	0	HVTYVPAQEK	S	0.619122	61.6	0.0854	<= SB
89	HLA-A*34:02	GVYFASTEK	GVYFASTEK	0	0	0	0	0	GVYFASTEK	S	0.613407	65.6	0.0945	<= SB
302	HLA-A*34:02	TLKSFTVEK	TLKSFTVEK	0	0	0	0	0	TLKSFTVEK	S	0.605055	71.8	0.1096	<= SB
1065	HLA-A*34:02	VTYVPAQEK	VTYVPAQEK	0	0	0	0	0	VTYVPAQEK	S	0.601419	74.6	0.1173	<= SB
724	HLA-A*34:02	TEILPVSMTK	TILPVSMTK	0	1	1	0	0	TEILPVSMTK	S	0.59879	76.8	0.1228	<= SB
780	HLA-A*34:02	EVFAQVKQIYK	EVFAQQIYK	0	5	2	0	0	EVFAQVKQIYK	S	0.584018	90.1	0.1497	<= SB
32	HLA-A*34:02	FTRGVYYPDK	FTRGVYYPK	0	8	1	0	0	FTRGVYYPDK	S	0.583898	90.2	0.15	<= SB
301	HLA-A*34:02	CTLKSFTVEK	CTLSFTVEK	0	3	1	0	0	CTLKSFTVEK	S	0.570423	104.4	0.1845	<= SB
258	HLA-A*34:02	WTAGAAAYY	WTAGAAAYY	0	0	0	0	0	WTAGAAAYY	S	0.563607	112.4	0.203	<= SB
30	HLA-A*34:02	NSFTRGVYY	NSFTRGVYY	0	0	0	0	0	NSFTRGVYY	S	0.558403	118.9	0.2186	<= SB
142	HLA-A*34:02	GVYYHKNNK	GVYYHKNNK	0	0	0	0	0	GVYYHKNNK	S	0.557965	119.4	0.2199	<= SB
782	HLA-A*34:02	FAQVKQIYK	FAQVKQIYK	0	0	0	0	0	FAQVKQIYK	S	0.5577	119.8	0.2207	<= SB
787	HLA-A*34:02	QIYKTPPIK	QIYKTPPIK	0	0	0	0	0	QIYKTPPIK	S	0.552911	126.1	0.2351	<= SB
394	HLA-A*34:02	NVYADSFVIR	NVYDSFVIR	0	3	1	0	0	NVYADSFVIR	S	0.547579	133.6	0.2514	<= SB
361	HLA-A*34:02	CVADYSVLY	CVADYSVLY	0	0	0	0	0	CVADYSVLY	S	0.541322	143	0.2757	<= SB
87	HLA-A*34:02	NDGVYFASTEK	NVYFASTEK	0	1	2	0	0	NDGVYFASTEK	S	0.539669	145.6	0.2821	<= SB
777	HLA-A*34:02	NTQEVFAQVK	NTQEVFAQK	0	8	1	0	0	NTQEVFAQVK	S	0.538635	147.2	0.2862	<= SB
192	HLA-A*34:02	FVFKNIDGYFK	FVFKNGYFK	0	5	2	0	0	FVFKNIDGYFK	S	0.534757	153.5	0.3012	<= SB
269	HLA-A*34:02	YLQPRTFLLK	YLQPRTLLK	0	6	1	0	0	YLQPRTFLLK	S	0.533789	155.1	0.3049	<= SB
1050	HLA-A*34:02	MSFPQSAPH	MSFPQSAPH	0	0	0	0	0	MSFPQSAPH	S	0.530236	161.2	0.3186	<= SB
519	HLA-A*34:02	HAPATVCGPK	HAATVCGPK	0	2	1	0	0	HAPATVCGPK	S	0.529482	162.5	0.3215	<= SB
975	HLA-A*34:02	SVLNDILSR	SVLNDILSR	0	0	0	0	0	SVLNDILSR	S	0.527313	166.4	0.3299	<= SB
409	HLA-A*34:02	QIAPGQTGK	QIAPGQTGK	0	0	0	0	0	QIAPGQTGK	S	0.524507	171.5	0.3407	<= SB
453	HLA-A*34:02	YRLFRKSNLK	YLFRKSNLK	0	1	1	0	0	YRLFRKSNLK	S	0.523857	172.7	0.3432	<= SB
827	HLA-A*34:02	TLADAGFIK	TLADAGFIK	0	0	0	0	0	TLADAGFIK	S	0.521159	177.9	0.3536	<= SB
69	HLA-A*34:02	HVSGTNGTK	HVSGTNGTK	0	0	0	0	0	HVSGTNGTK	S	0.520177	179.8	0.3574	<= SB
35	HLA-A*34:02	GVYYPDKVFR	GVYYPKVFR	0	5	1	0	0	GVYYPDKVFR	S	0.520088	179.9	0.3577	<= SB
311	HLA-A*34:02	GIYQTSNFR	GIYQTSNFR	0	0	0	0	0	GIYQTSNFR	S	0.519666	180.7	0.3594	<= SB
141	HLA-A*34:02	LGVYYHKNNK	LVYYHKNNK	0	1	1	0	0	LGVYYHKNNK	S	0.518412	183.2	0.3642	<= SB
1099	HLA-A*34:02	GTHWFVTQR	GTHWFVTQR	0	0	0	0	0	GTHWFVTQR	S	0.514055	192.1	0.381	<= SB
45	HLA-A*34:02	NIVNVSLVK	NIVNVSLVK	0	0	0	0	0	NIVNVSLVK	E	0.569802	105.1	0.1862	<= SB
30	HLA-A*34:02	TLAILTALR	TLAILTALR	0	0	0	0	0	TLAILTALR	E	0.519589	180.9	0.3597	<= SB
29	HLA-A*34:02	VTLAILTALR	VTLAITALR	0	5	1	0	0	VTLAILTALR	E	0.515165	189.8	0.3767	<= SB
93	HLA-A*34:02	LSYFIASFR	LSYFIASFR	0	0	0	0	0	LSYFIASFR	M	0.71272	22.4	0.0106	<= SB
196	HLA-A*34:02	YSRYRIGNYK	YSYRIGNYK	0	2	1	0	0	YSRYRIGNYK	M	0.657292	40.8	0.0394	<= SB
96	HLA-A*34:02	FIASFRLFAR	FIASFRLFR	0	8	1	0	0	FIASFRLFAR	M	0.641895	48.2	0.0541	<= SB
92	HLA-A*34:02	WLSYFIASFR	WSYFIASFR	0	1	1	0	0	WLSYFIASFR	M	0.617169	62.9	0.0889	<= SB
172	HLA-A*34:02	TSRTLSYYK	TSRTLSYYK	0	0	0	0	0	TSRTLSYYK	M	0.597225	78.1	0.126	<= SB
91	HLA-A*34:02	MWLSYFIASFR	MSYFIASFR	0	1	2	0	0	MWLSYFIASFR	M	0.574172	100.2	0.1746	<= SB
171	HLA-A*34:02	ATSRTLSYYK	ATSTLSYYK	0	3	1	0	0	ATSRTLSYYK	M	0.568635	106.4	0.1893	<= SB
138	HLA-A*34:02	LVIGAVILR	LVIGAVILR	0	0	0	0	0	LVIGAVILR	M	0.514694	190.7	0.3785	<= SB
97	HLA-A*34:02	IASFRLFAR	IASFRLFAR	0	0	0	0	0	IASFRLFAR	M	0.513325	193.6	0.3838	<= SB
169	HLA-A*34:02	TVATSRTLSY	TVASRTLSY	0	3	1	0	0	TVATSRTLSY	M	0.5133	193.6	0.3839	<= SB
150	HLA-A*34:02	RIAGHHLGR	RIAGHHLGR	0	0	0	0	0	RIAGHHLGR	M	0.512732	194.8	0.3861	<= SB
53	HLA-A*34:02	FTALTQHGK	FTALTQHGK	0	0	0	0	0	FTALTQHGK	N	0.641328	48.5	0.0549	<= SB
360	HLA-A*34:02	YKTFPPTEPK	YTFPPTEPK	0	1	1	0	0	YKTFPPTEPK	N	0.627536	56.3	0.0744	<= SB
310	HLA-A*34:02	SASAFFGMSR	SASAFFMSR	0	6	1	0	0	SASAFFGMSR	N	0.594688	80.3	0.1305	<= SB
311	HLA-A*34:02	ASAFFGMSR	ASAFFGMSR	0	0	0	0	0	ASAFFGMSR	N	0.557088	120.6	0.2226	<= SB
361	HLA-A*34:02	KTFPPTEPK	KTFPPTEPK	0	0	0	0	0	KTFPPTEPK	N	0.555454	122.7	0.2275	<= SB
291	HLA-A*34:02	LIRQGTDYK	LIRQGTDYK	0	0	0	0	0	LIRQGTDYK	N	0.541596	142.6	0.2747	<= SB
290	HLA-A*34:02	ELIRQGTDYK	ELIRQGTYK	0	7	1	0	0	ELIRQGTDYK	N	0.51716	185.7	0.369	<= SB
269	HLA-A*02:02	YLQPRTFLL	YLQPRTFLL	0	0	0	0	0	YLQPRTFLL	S	0.883801	3.5	0.0187	<= SB
1220	HLA-A*02:02	FIAGLIAIV	FIAGLIAIV	0	0	0	0	0	FIAGLIAIV	S	0.867485	4.2	0.0344	<= SB
976	HLA-A*02:02	VLNDILSRL	VLNDILSRL	0	0	0	0	0	VLNDILSRL	S	0.866918	4.2	0.035	<= SB
1095	HLA-A*02:02	FVSNGTHWFV	FVSNGTWFV	0	6	1	0	0	FVSNGTHWFV	S	0.842783	5.5	0.0658	<= SB
417	HLA-A*02:02	KIADYNYKL	KIADYNYKL	0	0	0	0	0	KIADYNYKL	S	0.835135	6	0.0779	<= SB
386	HLA-A*02:02	KLNDLCFTNV	KLNDLFTNV	0	5	1	0	0	KLNDLCFTNV	S	0.819743	7	0.0989	<= SB
869	HLA-A*02:02	MIAQYTSAL	MIAQYTSAL	0	0	0	0	0	MIAQYTSAL	S	0.816904	7.3	0.1051	<= SB
133	HLA-A*02:02	FQFCNDPFL	FQFCNDPFL	0	0	0	0	0	FQFCNDPFL	S	0.797959	8.9	0.1562	<= SB
1000	HLA-A*02:02	RLQSLQTYV	RLQSLQTYV	0	0	0	0	0	RLQSLQTYV	S	0.79643	9	0.1605	<= SB
821	HLA-A*02:02	LLFNKVTLA	LLFNKVTLA	0	0	0	0	0	LLFNKVTLA	S	0.778611	11	0.2217	<= SB
691	HLA-A*02:02	SIIAYTMSL	SIIAYTMSL	0	0	0	0	0	SIIAYTMSL	S	0.769222	12.1	0.2669	<= SB
1047	HLA-A*02:02	YHLMSFPQSA	YLMSFPQSA	0	1	1	0	0	YHLMSFPQSA	S	0.767507	12.4	0.274	<= SB
975	HLA-A*02:02	SVLNDILSRL	SLNDILSRL	0	1	1	0	0	SVLNDILSRL	S	0.763919	12.9	0.2889	<= SB
515	HLA-A*02:02	FELLHAPATV	FLLHAPATV	0	1	1	0	0	FELLHAPATV	S	0.753881	14.3	0.3319	<= SB
424	HLA-A*02:02	KLPDDFTGCV	KLPDDFTGV	0	8	1	0	0	KLPDDFTGCV	S	0.743378	16.1	0.3775	<= SB
241	HLA-A*02:02	LLALHRSYL	LLALHRSYL	0	0	0	0	0	LLALHRSYL	S	0.742536	16.2	0.3811	<= SB
1062	HLA-A*02:02	FLHVTYVPA	FLHVTYVPA	0	0	0	0	0	FLHVTYVPA	S	0.736185	17.4	0.4114	<= SB
869	HLA-A*02:02	MIAQYTSALL	MIAQYTALL	0	6	1	0	0	MIAQYTSALL	S	0.732368	18.1	0.433	<= SB
1060	HLA-A*02:02	VVFLHVTYV	VVFLHVTYV	0	0	0	0	0	VVFLHVTYV	S	0.732186	18.1	0.434	<= SB
718	HLA-A*02:02	FTISVTTEI	FTISVTTEI	0	0	0	0	0	FTISVTTEI	S	0.731399	18.3	0.4384	<= SB
1048	HLA-A*02:02	HLMSFPQSA	HLMSFPQSA	0	0	0	0	0	HLMSFPQSA	S	0.717525	21.2	0.5205	<= WB
1219	HLA-A*02:02	GFIAGLIAIV	FIAGLIAIV	1	0	0	0	0	FIAGLIAIV	S	0.706353	24	0.597	<= WB
900	HLA-A*02:02	MQMAYRFNGI	MQMAYFNGI	0	5	1	0	0	MQMAYRFNGI	S	0.699193	25.9	0.6452	<= WB
55	HLA-A*02:02	FLPFFSNV	FL-PFFSNV	0	0	0	2	1	FLPFFSNV	S	0.69504	27.1	0.6731	<= WB
1220	HLA-A*02:02	FIAGLIAIVMV	FIAGLIAMV	0	7	2	0	0	FIAGLIAIVMV	S	0.691141	28.3	0.6993	<= WB
268	HLA-A*02:02	GYLQPRTFLL	YLQPRTFLL	1	0	0	0	0	YLQPRTFLL	S	0.689925	28.6	0.7078	<= WB
1215	HLA-A*02:02	YIWLGFIAGL	YILGFIAGL	0	2	1	0	0	YIWLGFIAGL	S	0.689234	28.9	0.7127	<= WB
999	HLA-A*02:02	GRLQSLQTYV	GLQSLQTYV	0	1	1	0	0	GRLQSLQTYV	S	0.686623	29.7	0.731	<= WB
1185	HLA-A*02:02	RLNEVAKNL	RLNEVAKNL	0	0	0	0	0	RLNEVAKNL	S	0.684502	30.4	0.7458	<= WB
1192	HLA-A*02:02	NLNESLIDL	NLNESLIDL	0	0	0	0	0	NLNESLIDL	S	0.68188	31.2	0.7642	<= WB
55	HLA-A*02:02	FLPFFSNVT	FLPFFSNVT	0	0	0	0	0	FLPFFSNVT	S	0.681737	31.3	0.7652	<= WB
937	HLA-A*02:02	SLSSTASAL	SLSSTASAL	0	0	0	0	0	SLSSTASAL	S	0.674527	33.8	0.8178	<= WB
133	HLA-A*02:02	FQFCNDPFLGV	FQFDPFLGV	0	3	2	0	0	FQFCNDPFLGV	S	0.67187	34.8	0.8387	<= WB
1121	HLA-A*02:02	FVSGNCDVV	FVSGNCDVV	0	0	0	0	0	FVSGNCDVV	S	0.66784	36.4	0.8706	<= WB
817	HLA-A*02:02	FIEDLLFNKV	FIEDLLFNV	0	8	1	0	0	FIEDLLFNKV	S	0.662564	38.5	0.9157	<= WB
1220	HLA-A*02:02	FIAGLIAIVM	FIAGLIAIV	0	0	0	0	0	FIAGLIAIV	S	0.66149	39	0.9265	<= WB
873	HLA-A*02:02	YTSALLAGTI	YTSALLAGI	0	8	1	0	0	YTSALLAGTI	S	0.659186	39.9	0.9497	<= WB
857	HLA-A*02:02	GLTVLPPLL	GLTVLPPLL	0	0	0	0	0	GLTVLPPLL	S	0.65664	41.1	0.9754	<= WB
983	HLA-A*02:02	RLDKVEAEV	RLDKVEAEV	0	0	0	0	0	RLDKVEAEV	S	0.652885	42.8	1.0111	<= WB
974	HLA-A*02:02	SSVLNDILSRL	SLNDILSRL	0	1	2	0	0	SSVLNDILSRL	S	0.650276	44	1.0331	<= WB
762	HLA-A*02:02	QLNRALTGI	QLNRALTGI	0	0	0	0	0	QLNRALTGI	S	0.645108	46.5	1.0767	<= WB
269	HLA-A*02:02	YLQPRTFLLK	YLQPRTFLL	0	0	0	0	0	YLQPRTFLL	S	0.645013	46.6	1.0775	<= WB
512	HLA-A*02:02	VLSFELLHA	VLSFELLHA	0	0	0	0	0	VLSFELLHA	S	0.644702	46.7	1.0801	<= WB
240	HLA-A*02:02	TLLALHRSYL	TLLALHSYL	0	6	1	0	0	TLLALHRSYL	S	0.639161	49.6	1.1281	<= WB
416	HLA-A*02:02	GKIADYNYKL	GIADYNYKL	0	1	1	0	0	GKIADYNYKL	S	0.63704	50.8	1.1468	<= WB
1003	HLA-A*02:02	SLQTYVTQQL	SLTYVTQQL	0	2	1	0	0	SLQTYVTQQL	S	0.635725	51.5	1.1584	<= WB
47	HLA-A*02:02	VLHSTQDLFL	VLSTQDLFL	0	2	1	0	0	VLHSTQDLFL	S	0.635019	51.9	1.1646	<= WB
1217	HLA-A*02:02	WLGFIAGLI	WLGFIAGLI	0	0	0	0	0	WLGFIAGLI	S	0.632603	53.3	1.186	<= WB
718	HLA-A*02:02	FTISVTTEIL	FTISVTTEL	0	8	1	0	0	FTISVTTEIL	S	0.622103	59.7	1.2797	<= WB
258	HLA-A*02:02	WTAGAAAYYV	WTAAAAYYV	0	3	1	0	0	WTAGAAAYYV	S	0.619497	61.4	1.3035	<= WB
958	HLA-A*02:02	ALNTLVKQL	ALNTLVKQL	0	0	0	0	0	ALNTLVKQL	S	0.61754	62.7	1.3236	<= WB
83	HLA-A*02:02	VLPFNDGVYFA	VLNDGVYFA	0	2	2	0	0	VLPFNDGVYFA	S	0.612799	66	1.3722	<= WB
7	HLA-A*02:02	LLPLVSSQCV	LLPLVSSQV	0	8	1	0	0	LLPLVSSQCV	S	0.609551	68.3	1.406	<= WB
2	HLA-A*02:02	FVFLVLLPLV	FVFLVLLPV	0	8	1	0	0	FVFLVLLPLV	S	0.608301	69.3	1.4201	<= WB
392	HLA-A*02:02	FTNVYADSFV	FTNYADSFV	0	3	1	0	0	FTNVYADSFV	S	0.607257	70.1	1.4319	<= WB
1114	HLA-A*02:02	IITTDNTFV	IITTDNTFV	0	0	0	0	0	IITTDNTFV	S	0.607067	70.2	1.434	<= WB
855	HLA-A*02:02	FNGLTVLPPLL	FLTVLPPLL	0	1	2	0	0	FNGLTVLPPLL	S	0.606186	70.9	1.444	<= WB
901	HLA-A*02:02	QMAYRFNGI	QMAYRFNGI	0	0	0	0	0	QMAYRFNGI	S	0.605832	71.2	1.448	<= WB
713	HLA-A*02:02	AIPTNFTISV	AITNFTISV	0	2	1	0	0	AIPTNFTISV	S	0.602887	73.5	1.4812	<= WB
976	HLA-A*02:02	VLNDILSRLD	VLNDILSRL	0	0	0	0	0	VLNDILSRL	S	0.601256	74.8	1.4996	<= WB
612	HLA-A*02:02	YQDVNCTEV	YQDVNCTEV	0	0	0	0	0	YQDVNCTEV	S	0.600177	75.6	1.5122	<= WB
170	HLA-A*02:02	YVSQPFLMDL	YVSPFLMDL	0	3	1	0	0	YVSQPFLMDL	S	0.599076	76.5	1.5252	<= WB
28	HLA-A*02:02	YTNSFTRGV	YTNSFTRGV	0	0	0	0	0	YTNSFTRGV	S	0.598862	76.7	1.5277	<= WB
4	HLA-A*02:02	FLVLLPLV	FLV-LLPLV	0	0	0	3	1	FLVLLPLV	S	0.594665	80.3	1.577	<= WB
995	HLA-A*02:02	RLITGRLQSL	RLITGLQSL	0	5	1	0	0	RLITGRLQSL	S	0.594227	80.7	1.5821	<= WB
1223	HLA-A*02:02	GLIAIVMVTI	GLIAIVMTI	0	7	1	0	0	GLIAIVMVTI	S	0.589856	84.6	1.6377	<= WB
1059	HLA-A*02:02	GVVFLHVTYV	GVFLHVTYV	0	1	1	0	0	GVVFLHVTYV	S	0.589157	85.2	1.6469	<= WB
1196	HLA-A*02:02	SLIDLQEL	SLID-LQEL	0	0	0	4	1	SLIDLQEL	S	0.587989	86.3	1.6623	<= WB
1167	HLA-A*02:02	GDISGINASV	GISGINASV	0	1	1	0	0	GDISGINASV	S	0.58709	87.1	1.6742	<= WB
696	HLA-A*02:02	TMSLGAENSV	TMSLAENSV	0	4	1	0	0	TMSLGAENSV	S	0.587064	87.2	1.6746	<= WB
109	HLA-A*02:02	TLDSKTQSL	TLDSKTQSL	0	0	0	0	0	TLDSKTQSL	S	0.586421	87.8	1.6831	<= WB
374	HLA-A*02:02	FSTFKCYGV	FSTFKCYGV	0	0	0	0	0	FSTFKCYGV	S	0.585423	88.7	1.6962	<= WB
1217	HLA-A*02:02	WLGFIAGL	WL-GFIAGL	0	0	0	2	1	WLGFIAGL	S	0.58387	90.2	1.7187	<= WB
1191	HLA-A*02:02	KNLNESLIDL	KLNESLIDL	0	1	1	0	0	KNLNESLIDL	S	0.583445	90.7	1.725	<= WB
2	HLA-A*02:02	FVFLVLLPL	FVFLVLLPL	0	0	0	0	0	FVFLVLLPL	S	0.581798	92.3	1.7492	<= WB
117	HLA-A*02:02	LLIVNNATNV	LLINNATNV	0	3	1	0	0	LLIVNNATNV	S	0.577089	97.1	1.8172	<= WB
473	HLA-A*02:02	YQAGSTPCNGV	YQAGSTPGV	0	7	2	0	0	YQAGSTPCNGV	S	0.576675	97.5	1.8228	<= WB
921	HLA-A*02:02	KLIANQFNSA	KLANQFNSA	0	2	1	0	0	KLIANQFNSA	S	0.575963	98.3	1.8325	<= WB
972	HLA-A*02:02	AISSVLNDI	AISSVLNDI	0	0	0	0	0	AISSVLNDI	S	0.571298	103.4	1.8959	<= WB
922	HLA-A*02:02	LIANQFNSAI	LIANFNSAI	0	4	1	0	0	LIANQFNSAI	S	0.56609	109.4	1.9677	<= WB
201	HLA-A*02:02	FKIYSKHTPI	FIYSKHTPI	0	1	1	0	0	FKIYSKHTPI	S	0.559833	117	2.0574
223	HLA-A*02:02	LEPLVDLPIGI	LLVDLPIGI	0	1	2	0	0	LEPLVDLPIGI	S	0.55864	118.6	2.0749
567	HLA-A*02:02	RDIADTTDAV	RIADTTDAV	0	1	1	0	0	RDIADTTDAV	S	0.558106	119.2	2.0827
1094	HLA-A*02:02	VFVSNGTHWFV	FVSNGTWFV	1	6	1	0	0	FVSNGTHWFV	S	0.557789	119.7	2.0873
944	HLA-A*02:02	ALGKLQDVV	ALGKLQDVV	0	0	0	0	0	ALGKLQDVV	S	0.556627	121.2	2.1043
1121	HLA-A*02:02	FVSGNCDVVI	FVSNCDVVI	0	3	1	0	0	FVSGNCDVVI	S	0.55633	121.6	2.1087
451	HLA-A*02:02	YLYRLFRKSNL	YLYRLFSNL	0	6	2	0	0	YLYRLFRKSNL	S	0.555454	122.7	2.1215
947	HLA-A*02:02	KLQDVVNQNA	KLQDVVNNA	0	7	1	0	0	KLQDVVNQNA	S	0.554728	123.7	2.1322
275	HLA-A*02:02	FLLKYNENGTI	FLLKYNETI	0	7	2	0	0	FLLKYNENGTI	S	0.552744	126.4	2.1612
559	HLA-A*02:02	FLPFQQFGRDI	FLPFQQFGI	0	8	2	0	0	FLPFQQFGRDI	S	0.551535	128	2.1789
868	HLA-A*02:02	EMIAQYTSAL	MIAQYTSAL	1	0	0	0	0	MIAQYTSAL	S	0.550431	129.6	2.1951
1004	HLA-A*02:02	LQTYVTQQL	LQTYVTQQL	0	0	0	0	0	LQTYVTQQL	S	0.549533	130.8	2.2082
721	HLA-A*02:02	SVTTEILPV	SVTTEILPV	0	0	0	0	0	SVTTEILPV	S	0.549142	131.4	2.214
840	HLA-A*02:02	CLGDIAARDL	CLGDIAARL	0	8	1	0	0	CLGDIAARDL	S	0.545521	136.6	2.267
58	HLA-A*02:02	FFSNVTWFHA	FFSNVTWFA	0	8	1	0	0	FFSNVTWFHA	S	0.543618	139.5	2.2949
915	HLA-A*02:02	VLYENQKLI	VLYENQKLI	0	0	0	0	0	VLYENQKLI	S	0.540215	144.7	2.3447
1236	HLA-A*02:02	CMTSCCSCL	CMTSCCSCL	0	0	0	0	0	CMTSCCSCL	S	0.539839	145.3	2.3502
424	HLA-A*02:02	KLPDDFTGC	KLPDDFTGC	0	0	0	0	0	KLPDDFTGC	S	0.537861	148.4	2.3792
893	HLA-A*02:02	ALQIPFAMQM	ALIPFAMQM	0	2	1	0	0	ALQIPFAMQM	S	0.537245	149.4	2.3882
269	HLA-A*02:02	YLQPRTFL	YLQPRTF-L	0	0	0	7	1	YLQPRTFL	S	0.535175	152.8	2.4185
922	HLA-A*02:02	LIANQFNSA	LIANQFNSA	0	0	0	0	0	LIANQFNSA	S	0.53507	153	2.4201
610	HLA-A*02:02	VLYQDVNCTEV	VLYQDVTEV	0	6	2	0	0	VLYQDVNCTEV	S	0.533736	155.2	2.4396
753	HLA-A*02:02	LLQYGSFCTQL	LLQYGSFQL	0	7	2	0	0	LLQYGSFCTQL	S	0.533295	156	2.4461
873	HLA-A*02:02	YTSALLAGT	YTSALLAGT	0	0	0	0	0	YTSALLAGT	S	0.530832	160.2	2.4822
786	HLA-A*02:02	KQIYKTPPI	KQIYKTPPI	0	0	0	0	0	KQIYKTPPI	S	0.52926	162.9	2.5063
921	HLA-A*02:02	KLIANQFNSAI	KLIAFNSAI	0	4	2	0	0	KLIANQFNSAI	S	0.52897	163.4	2.5115
1166	HLA-A*02:02	LGDISGINASV	LISGINASV	0	1	2	0	0	LGDISGINASV	S	0.528899	163.6	2.5128
998	HLA-A*02:02	TGRLQSLQTYV	TLQSLQTYV	0	1	2	0	0	TGRLQSLQTYV	S	0.526192	168.4	2.561
1046	HLA-A*02:02	GYHLMSFPQSA	YLMSFPQSA	1	1	1	0	0	YHLMSFPQSA	S	0.525751	169.2	2.5689
433	HLA-A*02:02	VIAWNSNNL	VIAWNSNNL	0	0	0	0	0	VIAWNSNNL	S	0.525503	169.7	2.5733
334	HLA-A*02:02	NLCPFGEVFNA	NLFGEVFNA	0	2	2	0	0	NLCPFGEVFNA	S	0.52542	169.8	2.5748
820	HLA-A*02:02	DLLFNKVTLA	LLFNKVTLA	1	0	0	0	0	LLFNKVTLA	S	0.523928	172.6	2.6014
690	HLA-A*02:02	QSIIAYTMSL	QIIAYTMSL	0	1	1	0	0	QSIIAYTMSL	S	0.523693	173	2.6056
1224	HLA-A*02:02	LIAIVMVTI	LIAIVMVTI	0	0	0	0	0	LIAIVMVTI	S	0.523585	173.2	2.6075
754	HLA-A*02:02	LQYGSFCTQL	LQYGFCTQL	0	4	1	0	0	LQYGSFCTQL	S	0.51845	183.1	2.6991
821	HLA-A*02:02	LLFNKVTLADA	LLFNKVTLA	0	8	2	0	0	LLFNKVTLADA	S	0.518238	183.6	2.7029
965	HLA-A*02:02	QLSSNFGAI	QLSSNFGAI	0	0	0	0	0	QLSSNFGAI	S	0.517012	186	2.7248
222	HLA-A*02:02	ALEPLVDLPI	ALPLVDLPI	0	2	1	0	0	ALEPLVDLPI	S	0.515906	188.3	2.7445
1223	HLA-A*02:02	GLIAIVMVT	GLIAIVMVT	0	0	0	0	0	GLIAIVMVT	S	0.515859	188.3	2.7454
1218	HLA-A*02:02	LGFIAGLIAIV	FIAGLIAIV	2	0	0	0	0	FIAGLIAIV	S	0.515675	188.7	2.7486
606	HLA-A*02:02	NQVAVLYQDV	NQVAVLYQV	0	8	1	0	0	NQVAVLYQDV	S	0.514263	191.6	2.7738
1220	HLA-A*02:02	FIAGLIAI	FIAGLIA-I	0	0	0	7	1	FIAGLIAI	S	0.513343	193.5	2.7902
508	HLA-A*02:02	YRVVVLSFEL	YVVVLSFEL	0	1	1	0	0	YRVVVLSFEL	S	0.512225	195.9	2.8102
132	HLA-A*02:02	EFQFCNDPFL	FQFCNDPFL	1	0	0	0	0	FQFCNDPFL	S	0.512198	196	2.8107
733	HLA-A*02:02	KTSVDCTMYI	KTSDCTMYI	0	3	1	0	0	KTSVDCTMYI	S	0.510997	198.5	2.8321
20	HLA-A*02:02	FLAFVVFLL	FLAFVVFLL	0	0	0	0	0	FLAFVVFLL	E	0.888746	3.3	0.0162	<= SB
50	HLA-A*02:02	SLVKPSFYV	SLVKPSFYV	0	0	0	0	0	SLVKPSFYV	E	0.802924	8.4	0.1428	<= SB
20	HLA-A*02:02	FLAFVVFLLV	FLAFVVFLV	0	7	1	0	0	FLAFVVFLLV	E	0.781825	10.6	0.2046	<= SB
19	HLA-A*02:02	LFLAFVVFLL	FLAFVVFLL	1	0	0	0	0	FLAFVVFLL	E	0.778822	10.9	0.2206	<= SB
20	HLA-A*02:02	FLAFVVFL	FLAFVV-FL	0	0	0	6	1	FLAFVVFL	E	0.765118	12.7	0.2839	<= SB
4	HLA-A*02:02	FVSEETGTL	FVSEETGTL	0	0	0	0	0	FVSEETGTL	E	0.730887	18.4	0.4413	<= SB
26	HLA-A*02:02	FLLVTLAIL	FLLVTLAIL	0	0	0	0	0	FLLVTLAIL	E	0.715007	21.8	0.5377	<= WB
30	HLA-A*02:02	TLAILTALRL	TLAILTALL	0	8	1	0	0	TLAILTALRL	E	0.713322	22.2	0.5493	<= WB
13	HLA-A*02:02	IVNSVLLFL	IVNSVLLFL	0	0	0	0	0	IVNSVLLFL	E	0.675744	33.4	0.8081	<= WB
16	HLA-A*02:02	SVLLFLAFV	SVLLFLAFV	0	0	0	0	0	SVLLFLAFV	E	0.634918	51.9	1.1655	<= WB
38	HLA-A*02:02	RLCAYCCNIV	RLAYCCNIV	0	2	1	0	0	RLCAYCCNIV	E	0.630305	54.6	1.2063	<= WB
4	HLA-A*02:02	FVSEETGTLI	FVSEETTLI	0	6	1	0	0	FVSEETGTLI	E	0.630102	54.7	1.2081	<= WB
18	HLA-A*02:02	LLFLAFVVFL	LLFAFVVFL	0	3	1	0	0	LLFLAFVVFL	E	0.628409	55.7	1.2233	<= WB
38	HLA-A*02:02	RLCAYCCNI	RLCAYCCNI	0	0	0	0	0	RLCAYCCNI	E	0.618782	61.8	1.3108	<= WB
11	HLA-A*02:02	TLIVNSVLL	TLIVNSVLL	0	0	0	0	0	TLIVNSVLL	E	0.60338	73.1	1.4756	<= WB
49	HLA-A*02:02	VSLVKPSFYV	VLVKPSFYV	0	1	1	0	0	VSLVKPSFYV	E	0.603066	73.3	1.4792	<= WB
12	HLA-A*02:02	LIVNSVLLFL	LINSVLLFL	0	2	1	0	0	LIVNSVLLFL	E	0.598147	77.3	1.5361	<= WB
17	HLA-A*02:02	VLLFLAFVV	VLLFLAFVV	0	0	0	0	0	VLLFLAFVV	E	0.593638	81.2	1.5891	<= WB
18	HLA-A*02:02	LLFLAFVVFLL	FLAFVVFLL	2	0	0	0	0	FLAFVVFLL	E	0.584915	89.2	1.7033	<= WB
11	HLA-A*02:02	TLIVNSVLLFL	TLNSVLLFL	0	2	2	0	0	TLIVNSVLLFL	E	0.566815	108.5	1.9577	<= WB
16	HLA-A*02:02	SVLLFLAFVV	SLLFLAFVV	0	1	1	0	0	SVLLFLAFVV	E	0.564186	111.7	1.994	<= WB
23	HLA-A*02:02	FVVFLLVTL	FVVFLLVTL	0	0	0	0	0	FVVFLLVTL	E	0.556044	121.9	2.1129
26	HLA-A*02:02	FLLVTLAILT	FLLVTLALT	0	7	1	0	0	FLLVTLAILT	E	0.550573	129.4	2.193
27	HLA-A*02:02	LLVTLAILTA	LLVTAILTA	0	4	1	0	0	LLVTLAILTA	E	0.543788	139.2	2.2924
25	HLA-A*02:02	VFLLVTLAIL	FLLVTLAIL	1	0	0	0	0	FLLVTLAIL	E	0.535385	152.5	2.4155
27	HLA-A*02:02	LLVTLAILTAL	LLVAILTAL	0	3	2	0	0	LLVTLAILTAL	E	0.530504	160.7	2.487
20	HLA-A*02:02	FLAFVVFLLVT	FLAFVVFLL	0	0	0	0	0	FLAFVVFLL	E	0.518022	184	2.7068
30	HLA-A*02:02	TLAILTAL	TLA-ILTAL	0	0	0	3	1	TLAILTAL	E	0.515803	188.5	2.7464
89	HLA-A*02:02	GLMWLSYFI	GLMWLSYFI	0	0	0	0	0	GLMWLSYFI	M	0.86737	4.2	0.0345	<= SB
61	HLA-A*02:02	TLACFVLAAV	TLACFLAAV	0	5	1	0	0	TLACFVLAAV	M	0.84434	5.4	0.0633	<= SB
53	HLA-A*02:02	FLWLLWPV	FL-WLLWPV	0	0	0	2	1	FLWLLWPV	M	0.769977	12	0.2638	<= SB
96	HLA-A*02:02	FIASFRLFA	FIASFRLFA	0	0	0	0	0	FIASFRLFA	M	0.762498	13.1	0.2948	<= SB
61	HLA-A*02:02	TLACFVLAA	TLACFVLAA	0	0	0	0	0	TLACFVLAA	M	0.758921	13.6	0.3101	<= SB
15	HLA-A*02:02	KLLEQWNLV	KLLEQWNLV	0	0	0	0	0	KLLEQWNLV	M	0.740418	16.6	0.3903	<= SB
26	HLA-A*02:02	FLFLTWICLL	FLFTWICLL	0	3	1	0	0	FLFLTWICLL	M	0.73481	17.6	0.4191	<= SB
65	HLA-A*02:02	FVLAAVYRI	FVLAAVYRI	0	0	0	0	0	FVLAAVYRI	M	0.730416	18.5	0.444	<= SB
88	HLA-A*02:02	VGLMWLSYFI	VLMWLSYFI	0	1	1	0	0	VGLMWLSYFI	M	0.714433	22	0.5417	<= WB
89	HLA-A*02:02	GLMWLSYFIA	GLMWLSYFA	0	8	1	0	0	GLMWLSYFIA	M	0.714059	22.1	0.5442	<= WB
51	HLA-A*02:02	LIFLWLLWPV	LIFWLLWPV	0	3	1	0	0	LIFLWLLWPV	M	0.702656	25	0.6219	<= WB
53	HLA-A*02:02	FLWLLWPVTL	FLWLLPVTL	0	5	1	0	0	FLWLLWPVTL	M	0.700839	25.5	0.6341	<= WB
83	HLA-A*02:02	AMACLVGLM	AMACLVGLM	0	0	0	0	0	AMACLVGLM	M	0.689278	28.8	0.7124	<= WB
133	HLA-A*02:02	LLESELVIGA	LLSELVIGA	0	2	1	0	0	LLESELVIGA	M	0.688738	29	0.7161	<= WB
50	HLA-A*02:02	KLIFLWLLWPV	KLIWLLWPV	0	3	2	0	0	KLIFLWLLWPV	M	0.680343	31.8	0.775	<= WB
28	HLA-A*02:02	FLTWICLL	FLTWI-CLL	0	0	0	5	1	FLTWICLL	M	0.67847	32.4	0.7881	<= WB
45	HLA-A*02:02	FLYIIKLIFL	FLYIKLIFL	0	3	1	0	0	FLYIIKLIFL	M	0.674776	33.7	0.8158	<= WB
92	HLA-A*02:02	WLSYFIASFRL	WLSYFIASL	0	8	2	0	0	WLSYFIASFRL	M	0.670074	35.5	0.8529	<= WB
81	HLA-A*02:02	AIAMACLVGL	AIAACLVGL	0	3	1	0	0	AIAMACLVGL	M	0.666557	36.9	0.8807	<= WB
28	HLA-A*02:02	FLTWICLLQFA	FLTWILQFA	0	5	2	0	0	FLTWICLLQFA	M	0.655511	41.6	0.9868	<= WB
55	HLA-A*02:02	WLLWPVTLA	WLLWPVTLA	0	0	0	0	0	WLLWPVTLA	M	0.648745	44.7	1.046	<= WB
56	HLA-A*02:02	LLWPVTLACFV	LLWPVTCFV	0	6	2	0	0	LLWPVTLACFV	M	0.612474	66.2	1.3755	<= WB
60	HLA-A*02:02	VTLACFVLAA	VLACFVLAA	0	1	1	0	0	VTLACFVLAA	M	0.60742	69.9	1.4301	<= WB
83	HLA-A*02:02	AMACLVGLMWL	AMACGLMWL	0	4	2	0	0	AMACLVGLMWL	M	0.602143	74	1.4896	<= WB
83	HLA-A*02:02	AMACLVGL	AMA-CLVGL	0	0	0	3	1	AMACLVGL	M	0.600298	75.5	1.5108	<= WB
95	HLA-A*02:02	YFIASFRLFA	YIASFRLFA	0	1	1	0	0	YFIASFRLFA	M	0.597498	77.9	1.5437	<= WB
79	HLA-A*02:02	GIAIAMACLV	GIAAMACLV	0	3	1	0	0	GIAIAMACLV	M	0.592425	82.3	1.6037	<= WB
60	HLA-A*02:02	VTLACFVLAAV	TLAFVLAAV	1	3	1	0	0	TLACFVLAAV	M	0.587395	86.9	1.6702	<= WB
47	HLA-A*02:02	YIIKLIFLWL	YIIKLIFLL	0	8	1	0	0	YIIKLIFLWL	M	0.58722	87	1.6725	<= WB
92	HLA-A*02:02	WLSYFIASF	WLSYFIASF	0	0	0	0	0	WLSYFIASF	M	0.578094	96.1	1.8035	<= WB
26	HLA-A*02:02	FLFLTWICL	FLFLTWICL	0	0	0	0	0	FLFLTWICL	M	0.575336	99	1.841	<= WB
71	HLA-A*02:02	YRINWITGGI	YINWITGGI	0	1	1	0	0	YRINWITGGI	M	0.568463	106.6	1.935	<= WB
82	HLA-A*02:02	IAMACLVGL	IAMACLVGL	0	0	0	0	0	IAMACLVGL	M	0.561269	115.2	2.0364
21	HLA-A*02:02	NLVIGFLFLT	NLIGFLFLT	0	2	1	0	0	NLVIGFLFLT	M	0.555654	122.5	2.1186
82	HLA-A*02:02	IAMACLVGLM	IMACLVGLM	0	1	1	0	0	IAMACLVGLM	M	0.554999	123.3	2.1282
72	HLA-A*02:02	RINWITGGI	RINWITGGI	0	0	0	0	0	RINWITGGI	M	0.55277	126.3	2.1608
79	HLA-A*02:02	GIAIAMACL	GIAIAMACL	0	0	0	0	0	GIAIAMACL	M	0.545495	136.7	2.2674
119	HLA-A*02:02	LLNVPLHGTI	LLNPLHGTI	0	3	1	0	0	LLNVPLHGTI	M	0.539651	145.6	2.353
15	HLA-A*02:02	KLLEQWNLVI	KLLEWNLVI	0	4	1	0	0	KLLEQWNLVI	M	0.53924	146.3	2.359
53	HLA-A*02:02	FLWLLWPVTLA	FLLWPVTLA	0	1	2	0	0	FLWLLWPVTLA	M	0.53264	157.1	2.4557
87	HLA-A*02:02	LVGLMWLSYFI	LLMWLSYFI	0	1	2	0	0	LVGLMWLSYFI	M	0.532416	157.5	2.459
62	HLA-A*02:02	LACFVLAAV	LACFVLAAV	0	0	0	0	0	LACFVLAAV	M	0.531288	159.4	2.4755
14	HLA-A*02:02	KKLLEQWNLV	KLLEQWNLV	0	1	1	0	0	KKLLEQWNLV	M	0.522753	174.8	2.6224
108	HLA-A*02:02	SMWSFNPET	SMWSFNPET	0	0	0	0	0	SMWSFNPET	M	0.518971	182.1	2.6898
91	HLA-A*02:02	MWLSYFIASF	MLSYFIASF	0	1	1	0	0	MWLSYFIASF	M	0.51777	184.5	2.7113
108	HLA-A*02:02	SMWSFNPETNI	SMWSFNTNI	0	6	2	0	0	SMWSFNPETNI	M	0.517316	185.4	2.7194
315	HLA-A*02:02	FGMSRIGMEV	FMSRIGMEV	0	1	1	0	0	FGMSRIGMEV	N	0.811839	7.7	0.1193	<= SB
222	HLA-A*02:02	LLLDRLNQL	LLLDRLNQL	0	0	0	0	0	LLLDRLNQL	N	0.805739	8.2	0.1356	<= SB
316	HLA-A*02:02	GMSRIGMEV	GMSRIGMEV	0	0	0	0	0	GMSRIGMEV	N	0.762105	13.1	0.2964	<= SB
112	HLA-A*02:02	YLGTGPEAGL	YLGTGPAGL	0	6	1	0	0	YLGTGPEAGL	N	0.699908	25.7	0.6404	<= WB
314	HLA-A*02:02	FFGMSRIGMEV	FMSRIGMEV	0	1	2	0	0	FFGMSRIGMEV	N	0.695911	26.8	0.6673	<= WB
330	HLA-A*02:02	WLTYTGAIKL	WLYTGAIKL	0	2	1	0	0	WLTYTGAIKL	N	0.646533	45.8	1.0647	<= WB
218	HLA-A*02:02	ALALLLLDRL	ALALLLDRL	0	3	1	0	0	ALALLLLDRL	N	0.622142	59.6	1.2794	<= WB
221	HLA-A*02:02	LLLLDRLNQL	LLLDRLNQL	0	1	1	0	0	LLLLDRLNQL	N	0.608422	69.2	1.4187	<= WB
209	HLA-A*02:02	RMAGNGGDAAL	RMAGGDAAL	0	3	2	0	0	RMAGNGGDAAL	N	0.520037	180	2.6708
48	HLA-A*02:02	NTASWFTAL	NTASWFTAL	0	0	0	0	0	NTASWFTAL	N	0.513455	193.3	2.7882
718	HLA-C*16:04	FTISVTTEI	FTISVTTEI	0	0	0	0	0	FTISVTTEI	S	0.774629	11.5	0.0147	<= SB
886	HLA-C*16:04	WTFGAGAAL	WTFGAGAAL	0	0	0	0	0	WTFGAGAAL	S	0.715222	21.8	0.0432	<= SB
160	HLA-C*16:04	YSSANNCTF	YSSANNCTF	0	0	0	0	0	YSSANNCTF	S	0.693428	27.6	0.069	<= SB
869	HLA-C*16:04	MIAQYTSAL	MIAQYTSAL	0	0	0	0	0	MIAQYTSAL	S	0.690801	28.4	0.0709	<= SB
898	HLA-C*16:04	FAMQMAYRF	FAMQMAYRF	0	0	0	0	0	FAMQMAYRF	S	0.685299	30.1	0.074	<= SB
712	HLA-C*16:04	IAIPTNFTI	IAIPTNFTI	0	0	0	0	0	IAIPTNFTI	S	0.684135	30.5	0.0747	<= SB
691	HLA-C*16:04	SIIAYTMSL	SIIAYTMSL	0	0	0	0	0	SIIAYTMSL	S	0.670063	35.5	0.0884	<= SB
923	HLA-C*16:04	IANQFNSAI	IANQFNSAI	0	0	0	0	0	IANQFNSAI	S	0.655883	41.4	0.1075	<= SB
392	HLA-C*16:04	FTNVYADSF	FTNVYADSF	0	0	0	0	0	FTNVYADSF	S	0.632885	53.1	0.1394	<= SB
192	HLA-C*16:04	FVFKNIDGY	FVFKNIDGY	0	0	0	0	0	FVFKNIDGY	S	0.625032	57.8	0.1523	<= SB
590	HLA-C*16:04	CSFGGVSVI	CSFGGVSVI	0	0	0	0	0	CSFGGVSVI	S	0.61671	63.3	0.1706	<= SB
1060	HLA-C*16:04	VVFLHVTYV	VVFLHVTYV	0	0	0	0	0	VVFLHVTYV	S	0.614126	65	0.1764	<= SB
892	HLA-C*16:04	AALQIPFAM	AALQIPFAM	0	0	0	0	0	AALQIPFAM	S	0.613333	65.6	0.1782	<= SB
1054	HLA-C*16:04	QSAPHGVVF	QSAPHGVVF	0	0	0	0	0	QSAPHGVVF	S	0.610547	67.6	0.1846	<= SB
262	HLA-C*16:04	AAAYYVGYL	AAAYYVGYL	0	0	0	0	0	AAAYYVGYL	S	0.607871	69.6	0.1908	<= SB
495	HLA-C*16:04	YGFQPTNGV	YGFQPTNGV	0	0	0	0	0	YGFQPTNGV	S	0.607221	70.1	0.1923	<= SB
204	HLA-C*16:04	YSKHTPINL	YSKHTPINL	0	0	0	0	0	YSKHTPINL	S	0.598924	76.7	0.214	<= SB
1095	HLA-C*16:04	FVSNGTHWF	FVSNGTHWF	0	0	0	0	0	FVSNGTHWF	S	0.596161	79	0.2218	<= SB
894	HLA-C*16:04	LQIPFAMQM	LQIPFAMQM	0	0	0	0	0	LQIPFAMQM	S	0.590607	83.9	0.2375	<= SB
1225	HLA-C*16:04	IAIVMVTIM	IAIVMVTIM	0	0	0	0	0	IAIVMVTIM	S	0.584347	89.8	0.2579	<= SB
28	HLA-C*16:04	YTNSFTRGV	YTNSFTRGV	0	0	0	0	0	YTNSFTRGV	S	0.584082	90	0.2591	<= SB
687	HLA-C*16:04	VASQSIIAY	VASQSIIAY	0	0	0	0	0	VASQSIIAY	S	0.583629	90.5	0.2611	<= SB
870	HLA-C*16:04	IAQYTSALL	IAQYTSALL	0	0	0	0	0	IAQYTSALL	S	0.575448	98.8	0.2967	<= SB
258	HLA-C*16:04	WTAGAAAYY	WTAGAAAYY	0	0	0	0	0	WTAGAAAYY	S	0.575256	99.1	0.2976	<= SB
30	HLA-C*16:04	NSFTRGVYY	NSFTRGVYY	0	0	0	0	0	NSFTRGVYY	S	0.563858	112.1	0.3322	<= SB
2	HLA-C*16:04	FVFLVLLPL	FVFLVLLPL	0	0	0	0	0	FVFLVLLPL	S	0.563335	112.7	0.3338	<= SB
734	HLA-C*16:04	TSVDCTMYI	TSVDCTMYI	0	0	0	0	0	TSVDCTMYI	S	0.557569	119.9	0.3509	<= SB
699	HLA-C*16:04	LGAENSVAY	LGAENSVAY	0	0	0	0	0	LGAENSVAY	S	0.552469	126.7	0.3661	<= SB
133	HLA-C*16:04	FQFCNDPFL	FQFCNDPFL	0	0	0	0	0	FQFCNDPFL	S	0.550805	129	0.371	<= SB
951	HLA-C*16:04	VVNQNAQAL	VVNQNAQAL	0	0	0	0	0	VVNQNAQAL	S	0.549781	130.5	0.374	<= SB
162	HLA-C*16:04	SANNCTFEY	SANNCTFEY	0	0	0	0	0	SANNCTFEY	S	0.544583	138	0.3895	<= SB
888	HLA-C*16:04	FGAGAALQI	FGAGAALQI	0	0	0	0	0	FGAGAALQI	S	0.543751	139.3	0.392	<= SB
269	HLA-C*16:04	YLQPRTFLL	YLQPRTFLL	0	0	0	0	0	YLQPRTFLL	S	0.540448	144.4	0.4027	<= SB
710	HLA-C*16:04	NSIAIPTNF	NSIAIPTNF	0	0	0	0	0	NSIAIPTNF	S	0.53593	151.6	0.4229	<= SB
119	HLA-C*16:04	IVNNATNVV	IVNNATNVV	0	0	0	0	0	IVNNATNVV	S	0.533657	155.4	0.433	<= SB
50	HLA-C*16:04	STQDLFLPF	STQDLFLPF	0	0	0	0	0	STQDLFLPF	S	0.532796	156.8	0.4369	<= SB
1055	HLA-C*16:04	SAPHGVVFL	SAPHGVVFL	0	0	0	0	0	SAPHGVVFL	S	0.532655	157.1	0.4375	<= SB
267	HLA-C*16:04	VGYLQPRTF	VGYLQPRTF	0	0	0	0	0	VGYLQPRTF	S	0.528504	164.3	0.4561	<= SB
718	HLA-C*16:04	FTISVTTEIL	FTISVTTEL	0	8	1	0	0	FTISVTTEIL	S	0.528278	164.7	0.4571	<= SB
369	HLA-C*16:04	YNSASFSTF	YNSASFSTF	0	0	0	0	0	YNSASFSTF	S	0.520082	179.9	0.4937	<= SB
505	HLA-C*16:04	YQPYRVVVL	YQPYRVVVL	0	0	0	0	0	YQPYRVVVL	S	0.518079	183.9	0.5036	<= WB
1021	HLA-C*16:04	SANLAATKM	SANLAATKM	0	0	0	0	0	SANLAATKM	S	0.517641	184.8	0.5063	<= WB
658	HLA-C*16:04	NSYECDIPI	NSYECDIPI	0	0	0	0	0	NSYECDIPI	S	0.512343	195.7	0.5388	<= WB
221	HLA-C*16:04	SALEPLVDL	SALEPLVDL	0	0	0	0	0	SALEPLVDL	S	0.511132	198.2	0.5462	<= WB
57	HLA-C*16:04	YVYSRVKNL	YVYSRVKNL	0	0	0	0	0	YVYSRVKNL	E	0.685829	29.9	0.0737	<= SB
4	HLA-C*16:04	FVSEETGTL	FVSEETGTL	0	0	0	0	0	FVSEETGTL	E	0.640485	48.9	0.1274	<= SB
29	HLA-C*16:04	VTLAILTAL	VTLAILTAL	0	0	0	0	0	VTLAILTAL	E	0.569738	105.1	0.3147	<= SB
31	HLA-C*16:04	LAILTALRL	LAILTALRL	0	0	0	0	0	LAILTALRL	E	0.555695	122.4	0.3565	<= SB
13	HLA-C*16:04	IVNSVLLFL	IVNSVLLFL	0	0	0	0	0	IVNSVLLFL	E	0.525918	168.9	0.4676	<= SB
37	HLA-C*16:04	FAYANRNRF	FAYANRNRF	0	0	0	0	0	FAYANRNRF	M	0.805928	8.2	0.0096	<= SB
39	HLA-C*16:04	YANRNRFLY	YANRNRFLY	0	0	0	0	0	YANRNRFLY	M	0.664463	37.7	0.0964	<= SB
193	HLA-C*16:04	FAAYSRYRI	FAAYSRYRI	0	0	0	0	0	FAAYSRYRI	M	0.634458	52.2	0.1369	<= SB
82	HLA-C*16:04	IAMACLVGL	IAMACLVGL	0	0	0	0	0	IAMACLVGL	M	0.632395	53.4	0.1401	<= SB
37	HLA-C*16:04	FAYANRNRFL	FAYANRNFL	0	7	1	0	0	FAYANRNRFL	M	0.631215	54.1	0.142	<= SB
212	HLA-C*16:04	SSSDNIALL	SSSDNIALL	0	0	0	0	0	SSSDNIALL	M	0.615312	64.2	0.1737	<= SB
101	HLA-C*16:04	RLFARTRSM	RLFARTRSM	0	0	0	0	0	RLFARTRSM	M	0.605958	71.1	0.1952	<= SB
80	HLA-C*16:04	IAIAMACLV	IAIAMACLV	0	0	0	0	0	IAIAMACLV	M	0.587394	86.9	0.2465	<= SB
170	HLA-C*16:04	VATSRTLSY	VATSRTLSY	0	0	0	0	0	VATSRTLSY	M	0.586457	87.7	0.2492	<= SB
168	HLA-C*16:04	ITVATSRTL	ITVATSRTL	0	0	0	0	0	ITVATSRTL	M	0.574103	100.3	0.3018	<= SB
266	HLA-C*16:04	KAYNVTQAF	KAYNVTQAF	0	0	0	0	0	KAYNVTQAF	N	0.788046	9.9	0.0119	<= SB
307	HLA-C*16:04	FAPSASAFF	FAPSASAFF	0	0	0	0	0	FAPSASAFF	N	0.661996	38.7	0.0997	<= SB
331	HLA-C*16:04	LTYTGAIKL	LTYTGAIKL	0	0	0	0	0	LTYTGAIKL	N	0.627278	56.4	0.1481	<= SB
403	HLA-C*16:04	FSKQLQQSM	FSKQLQQSM	0	0	0	0	0	FSKQLQQSM	N	0.620462	60.7	0.1624	<= SB
312	HLA-C*16:04	SAFFGMSRI	SAFFGMSRI	0	0	0	0	0	SAFFGMSRI	N	0.616333	63.5	0.1715	<= SB
48	HLA-C*16:04	NTASWFTAL	NTASWFTAL	0	0	0	0	0	NTASWFTAL	N	0.60507	71.7	0.1972	<= SB
265	HLA-C*16:04	TKAYNVTQAF	TAYNVTQAF	0	1	1	0	0	TKAYNVTQAF	N	0.537832	148.5	0.4144	<= SB
786	HLA-B*48:01	KQIYKTPPI	KQIYKTPPI	0	0	0	0	0	KQIYKTPPI	S	0.531862	158.4	0.0129	<= SB
815	HLA-B*57:03	RSFIEDLLF	RSFIEDLLF	0	0	0	0	0	RSFIEDLLF	S	0.773319	11.6	0.0098	<= SB
344	HLA-B*57:03	ATRFASVYAW	ATFASVYAW	0	2	1	0	0	ATRFASVYAW	S	0.744595	15.9	0.0189	<= SB
878	HLA-B*57:03	LAGTITSGW	LAGTITSGW	0	0	0	0	0	LAGTITSGW	S	0.675937	33.3	0.0631	<= SB
814	HLA-B*57:03	KRSFIEDLLF	KSFIEDLLF	0	1	1	0	0	KRSFIEDLLF	S	0.650032	44.1	0.0919	<= SB
712	HLA-B*57:03	IAIPTNFTI	IAIPTNFTI	0	0	0	0	0	IAIPTNFTI	S	0.643435	47.4	0.0982	<= SB
880	HLA-B*57:03	GTITSGWTF	GTITSGWTF	0	0	0	0	0	GTITSGWTF	S	0.632162	53.5	0.1133	<= SB
625	HLA-B*57:03	HADQLTPTW	HADQLTPTW	0	0	0	0	0	HADQLTPTW	S	0.627323	56.4	0.1202	<= SB
685	HLA-B*57:03	RSVASQSII	RSVASQSII	0	0	0	0	0	RSVASQSII	S	0.604143	72.5	0.1541	<= SB
898	HLA-B*57:03	FAMQMAYRF	FAMQMAYRF	0	0	0	0	0	FAMQMAYRF	S	0.596291	78.9	0.1685	<= SB
160	HLA-B*57:03	YSSANNCTF	YSSANNCTF	0	0	0	0	0	YSSANNCTF	S	0.561144	115.4	0.248	<= SB
97	HLA-B*57:03	KSNIIRGWIF	KSIIRGWIF	0	2	1	0	0	KSNIIRGWIF	S	0.558267	119	0.256	<= SB
343	HLA-B*57:03	NATRFASVYAW	NAFASVYAW	0	2	2	0	0	NATRFASVYAW	S	0.545844	136.2	0.2923	<= SB
1054	HLA-B*57:03	QSAPHGVVF	QSAPHGVVF	0	0	0	0	0	QSAPHGVVF	S	0.545293	137	0.2939	<= SB
879	HLA-B*57:03	AGTITSGWTF	ATITSGWTF	0	1	1	0	0	AGTITSGWTF	S	0.526001	168.8	0.3488	<= SB
624	HLA-B*57:03	IHADQLTPTW	IADQLTPTW	0	1	1	0	0	IHADQLTPTW	S	0.523351	173.7	0.3563	<= SB
67	HLA-B*57:03	LAAVYRINW	LAAVYRINW	0	0	0	0	0	LAAVYRINW	M	0.711347	22.7	0.0356	<= SB
84	HLA-B*57:03	MACLVGLMW	MACLVGLMW	0	0	0	0	0	MACLVGLMW	M	0.605283	71.6	0.152	<= SB
82	HLA-B*57:03	IAMACLVGLMW	IAMAVGLMW	0	4	2	0	0	IAMACLVGLMW	M	0.578408	95.7	0.2051	<= SB
66	HLA-B*57:03	VLAAVYRINW	VAAVYRINW	0	1	1	0	0	VLAAVYRINW	M	0.563988	111.9	0.2409	<= SB
105	HLA-B*57:03	RTRSMWSF	RT-RSMWSF	0	0	0	2	1	RTRSMWSF	M	0.531528	159	0.3331	<= SB
266	HLA-B*57:03	KAYNVTQAF	KAYNVTQAF	0	0	0	0	0	KAYNVTQAF	N	0.702867	24.9	0.0416	<= SB
320	HLA-B*57:03	IGMEVTPSGTW	IGMEVTPTW	0	7	2	0	0	IGMEVTPSGTW	N	0.547821	133.3	0.2865	<= SB
124	HLA-B*57:03	GANKDGIIW	GANKDGIIW	0	0	0	0	0	GANKDGIIW	N	0.5176	184.8	0.3727	<= SB
1206	HLA-B*44:04	YEQYIKWPW	YEQYIKWPW	0	0	0	0	0	YEQYIKWPW	S	0.666821	36.8	0.009	<= SB
297	HLA-B*44:04	SETKCTLKSF	SETKCTLSF	0	7	1	0	0	SETKCTLKSF	S	0.581684	92.4	0.028	<= SB
95	HLA-B*44:04	TEKSNIIRGW	TESNIIRGW	0	2	1	0	0	TEKSNIIRGW	S	0.56425	111.6	0.0374	<= SB
1206	HLA-B*44:04	YEQYIKWPWY	YEQYIKWPY	0	8	1	0	0	YEQYIKWPWY	S	0.534798	153.5	0.0584	<= SB
1205	HLA-B*44:04	KYEQYIKWPW	KEQYIKWPW	0	1	1	0	0	KYEQYIKWPW	S	0.532522	157.3	0.06	<= SB
747	HLA-B*44:04	TECSNLLLQY	TESNLLLQY	0	2	1	0	0	TECSNLLLQY	S	0.520629	178.9	0.0701	<= SB
131	HLA-B*44:04	CEFQFCNDPF	CEFQFCNPF	0	7	1	0	0	CEFQFCNDPF	S	0.511722	197	0.078	<= SB
11	HLA-B*44:04	EELKKLLEQW	EELKLLEQW	0	3	1	0	0	EELKKLLEQW	M	0.513857	192.5	0.0761	<= SB
322	HLA-B*44:04	MEVTPSGTW	MEVTPSGTW	0	0	0	0	0	MEVTPSGTW	N	0.644034	47.1	0.0096	<= SB
815	HLA-B*15:16	RSFIEDLLF	RSFIEDLLF	0	0	0	0	0	RSFIEDLLF	S	0.814744	7.4	0.0078	<= SB
590	HLA-B*15:16	CSFGGVSVI	CSFGGVSVI	0	0	0	0	0	CSFGGVSVI	S	0.722683	20.1	0.0284	<= SB
685	HLA-B*15:16	RSVASQSII	RSVASQSII	0	0	0	0	0	RSVASQSII	S	0.718414	21	0.0323	<= SB
712	HLA-B*15:16	IAIPTNFTI	IAIPTNFTI	0	0	0	0	0	IAIPTNFTI	S	0.712189	22.5	0.0363	<= SB
160	HLA-B*15:16	YSSANNCTF	YSSANNCTF	0	0	0	0	0	YSSANNCTF	S	0.701392	25.3	0.0447	<= SB
814	HLA-B*15:16	KRSFIEDLLF	KSFIEDLLF	0	1	1	0	0	KRSFIEDLLF	S	0.693162	27.7	0.0527	<= SB
166	HLA-B*15:16	CTFEYVSQPF	CTFEVSQPF	0	4	1	0	0	CTFEYVSQPF	S	0.670653	35.3	0.0794	<= SB
1005	HLA-B*15:16	QTYVTQQLI	QTYVTQQLI	0	0	0	0	0	QTYVTQQLI	S	0.643605	47.3	0.1316	<= SB
898	HLA-B*15:16	FAMQMAYRF	FAMQMAYRF	0	0	0	0	0	FAMQMAYRF	S	0.638987	49.7	0.1419	<= SB
718	HLA-B*15:16	FTISVTTEI	FTISVTTEI	0	0	0	0	0	FTISVTTEI	S	0.638431	50	0.1431	<= SB
365	HLA-B*15:16	YSVLYNSASF	YSLYNSASF	0	2	1	0	0	YSVLYNSASF	S	0.638329	50.1	0.1433	<= SB
344	HLA-B*15:16	ATRFASVYAW	ATFASVYAW	0	2	1	0	0	ATRFASVYAW	S	0.62656	56.9	0.1772	<= SB
1054	HLA-B*15:16	QSAPHGVVF	QSAPHGVVF	0	0	0	0	0	QSAPHGVVF	S	0.618565	62	0.1982	<= SB
634	HLA-B*15:16	RVYSTGSNVF	RVYSTGSVF	0	7	1	0	0	RVYSTGSNVF	S	0.611941	66.6	0.2159	<= SB
880	HLA-B*15:16	GTITSGWTF	GTITSGWTF	0	0	0	0	0	GTITSGWTF	S	0.602691	73.6	0.2407	<= SB
1004	HLA-B*15:16	LQTYVTQQLI	LTYVTQQLI	0	1	1	0	0	LQTYVTQQLI	S	0.599256	76.4	0.2499	<= SB
733	HLA-B*15:16	KTSVDCTMYI	KSVDCTMYI	0	1	1	0	0	KTSVDCTMYI	S	0.598867	76.7	0.2511	<= SB
158	HLA-B*15:16	RVYSSANNCTF	RVYSSACTF	0	6	2	0	0	RVYSSANNCTF	S	0.587186	87.1	0.2893	<= SB
304	HLA-B*15:16	KSFTVEKGIY	KSFTVEGIY	0	6	1	0	0	KSFTVEKGIY	S	0.583378	90.7	0.3026	<= SB
826	HLA-B*15:16	VTLADAGFI	VTLADAGFI	0	0	0	0	0	VTLADAGFI	S	0.58096	93.1	0.3146	<= SB
258	HLA-B*15:16	WTAGAAAYY	WTAGAAAYY	0	0	0	0	0	WTAGAAAYY	S	0.577192	97	0.3332	<= SB
392	HLA-B*15:16	FTNVYADSF	FTNVYADSF	0	0	0	0	0	FTNVYADSF	S	0.573414	101	0.3519	<= SB
734	HLA-B*15:16	TSVDCTMYI	TSVDCTMYI	0	0	0	0	0	TSVDCTMYI	S	0.570966	103.8	0.3641	<= SB
49	HLA-B*15:16	HSTQDLFLPF	HSTQLFLPF	0	4	1	0	0	HSTQDLFLPF	S	0.570266	104.5	0.3675	<= SB
304	HLA-B*15:16	KSFTVEKGI	KSFTVEKGI	0	0	0	0	0	KSFTVEKGI	S	0.563479	112.5	0.4012	<= SB
873	HLA-B*15:16	YTSALLAGTI	YTSALLATI	0	7	1	0	0	YTSALLAGTI	S	0.557961	119.4	0.4299	<= SB
731	HLA-B*15:16	MTKTSVDCTM	MTTSVDCTM	0	2	1	0	0	MTKTSVDCTM	S	0.556712	121.1	0.4365	<= SB
235	HLA-B*15:16	ITRFQTLLAL	ITFQTLLAL	0	2	1	0	0	ITRFQTLLAL	S	0.552664	126.5	0.4576	<= SB
97	HLA-B*15:16	KSNIIRGWIF	KSNIIGWIF	0	5	1	0	0	KSNIIRGWIF	S	0.548424	132.4	0.4797	<= SB
159	HLA-B*15:16	VYSSANNCTF	VSSANNCTF	0	1	1	0	0	VYSSANNCTF	S	0.547249	134.1	0.4858	<= SB
372	HLA-B*15:16	ASFSTFKCY	ASFSTFKCY	0	0	0	0	0	ASFSTFKCY	S	0.5421	141.8	0.5151	<= WB
815	HLA-B*15:16	RSFIEDLLFN	RSFIEDLLF	0	0	0	0	0	RSFIEDLLF	S	0.540068	144.9	0.5277	<= WB
59	HLA-B*15:16	FSNVTWFHAI	FSNVTWFHI	0	8	1	0	0	FSNVTWFHAI	S	0.533572	155.5	0.5682	<= WB
923	HLA-B*15:16	IANQFNSAI	IANQFNSAI	0	0	0	0	0	IANQFNSAI	S	0.52696	167	0.6099	<= WB
874	HLA-B*15:16	TSALLAGTI	TSALLAGTI	0	0	0	0	0	TSALLAGTI	S	0.526413	168	0.6134	<= WB
1086	HLA-B*15:16	KAHFPREGVF	KAFPREGVF	0	2	1	0	0	KAHFPREGVF	S	0.525449	169.8	0.6197	<= WB
878	HLA-B*15:16	LAGTITSGW	LAGTITSGW	0	0	0	0	0	LAGTITSGW	S	0.520768	178.6	0.6504	<= WB
813	HLA-B*15:16	SKRSFIEDLLF	SSFIEDLLF	0	1	2	0	0	SKRSFIEDLLF	S	0.519796	180.5	0.6567	<= WB
50	HLA-B*15:16	STQDLFLPF	STQDLFLPF	0	0	0	0	0	STQDLFLPF	S	0.51809	183.9	0.6679	<= WB
879	HLA-B*15:16	AGTITSGWTF	ATITSGWTF	0	1	1	0	0	AGTITSGWTF	S	0.514199	191.8	0.6933	<= WB
697	HLA-B*15:16	MSLGAENSV	MSLGAENSV	0	0	0	0	0	MSLGAENSV	S	0.512114	196.1	0.7086	<= WB
31	HLA-B*15:16	LAILTALRL	LAILTALRL	0	0	0	0	0	LAILTALRL	E	0.535196	152.8	0.5581	<= WB
93	HLA-B*15:16	LSYFIASFRLF	LSYASFRLF	0	3	2	0	0	LSYFIASFRLF	M	0.708688	23.4	0.0385	<= SB
93	HLA-B*15:16	LSYFIASFRL	LSYFASFRL	0	4	1	0	0	LSYFIASFRL	M	0.66155	38.9	0.0966	<= SB
168	HLA-B*15:16	ITVATSRTL	ITVATSRTL	0	0	0	0	0	ITVATSRTL	M	0.613918	65.2	0.2106	<= SB
110	HLA-B*15:16	WSFNPETNI	WSFNPETNI	0	0	0	0	0	WSFNPETNI	M	0.600334	75.5	0.247	<= SB
37	HLA-B*15:16	FAYANRNRF	FAYANRNRF	0	0	0	0	0	FAYANRNRF	M	0.583449	90.6	0.3023	<= SB
93	HLA-B*15:16	LSYFIASF	LSYFI-ASF	0	0	0	5	1	LSYFIASF	M	0.582656	91.4	0.3062	<= SB
109	HLA-B*15:16	MWSFNPETNI	MSFNPETNI	0	1	1	0	0	MWSFNPETNI	M	0.578155	96	0.3285	<= SB
80	HLA-B*15:16	IAIAMACLV	IAIAMACLV	0	0	0	0	0	IAIAMACLV	M	0.575965	98.3	0.3393	<= SB
171	HLA-B*15:16	ATSRTLSYY	ATSRTLSYY	0	0	0	0	0	ATSRTLSYY	M	0.564508	111.3	0.396	<= SB
103	HLA-B*15:16	FARTRSMWSF	FARRSMWSF	0	3	1	0	0	FARTRSMWSF	M	0.532294	157.7	0.5762	<= WB
29	HLA-B*15:16	LTWICLLQF	LTWICLLQF	0	0	0	0	0	LTWICLLQF	M	0.529091	163.2	0.5961	<= WB
39	HLA-B*15:16	YANRNRFLY	YANRNRFLY	0	0	0	0	0	YANRNRFLY	M	0.528397	164.5	0.6005	<= WB
84	HLA-B*15:16	MACLVGLMW	MACLVGLMW	0	0	0	0	0	MACLVGLMW	M	0.520333	179.4	0.6532	<= WB
82	HLA-B*15:16	IAMACLVGLM	IAMALVGLM	0	4	1	0	0	IAMACLVGLM	M	0.516805	186.4	0.6763	<= WB
67	HLA-B*15:16	LAAVYRINW	LAAVYRINW	0	0	0	0	0	LAAVYRINW	M	0.516286	187.5	0.6797	<= WB
266	HLA-B*15:16	KAYNVTQAF	KAYNVTQAF	0	0	0	0	0	KAYNVTQAF	N	0.708389	23.5	0.0387	<= SB
331	HLA-B*15:16	LTYTGAIKL	LTYTGAIKL	0	0	0	0	0	LTYTGAIKL	N	0.619251	61.5	0.1964	<= SB
312	HLA-B*15:16	SAFFGMSRI	SAFFGMSRI	0	0	0	0	0	SAFFGMSRI	N	0.59185	82.8	0.274	<= SB
311	HLA-B*15:16	ASAFFGMSRI	ASFFGMSRI	0	2	1	0	0	ASAFFGMSRI	N	0.576406	97.8	0.3371	<= SB
104	HLA-B*15:16	LSPRWYFYY	LSPRWYFYY	0	0	0	0	0	LSPRWYFYY	N	0.516142	187.8	0.6806	<= WB
634	HLA-B*15:07	RVYSTGSNVF	RVYSTGSVF	0	7	1	0	0	RVYSTGSNVF	S	0.732649	18	0.0118	<= SB
962	HLA-B*15:07	LVKQLSSNF	LVKQLSSNF	0	0	0	0	0	LVKQLSSNF	S	0.660868	39.2	0.0648	<= SB
894	HLA-B*15:07	LQIPFAMQMAY	LQFAMQMAY	0	2	2	0	0	LQIPFAMQMAY	S	0.624771	58	0.1209	<= SB
270	HLA-B*15:07	LQPRTFLLKY	LQRTFLLKY	0	2	1	0	0	LQPRTFLLKY	S	0.615172	64.3	0.1374	<= SB
365	HLA-B*15:07	YSVLYNSASF	YSVYNSASF	0	3	1	0	0	YSVLYNSASF	S	0.606485	70.7	0.1548	<= SB
28	HLA-B*15:07	YTNSFTRGVY	YTNSFTGVY	0	6	1	0	0	YTNSFTRGVY	S	0.598001	77.4	0.18	<= SB
894	HLA-B*15:07	LQIPFAMQM	LQIPFAMQM	0	0	0	0	0	LQIPFAMQM	S	0.585596	88.6	0.211	<= SB
50	HLA-B*15:07	STQDLFLPF	STQDLFLPF	0	0	0	0	0	STQDLFLPF	S	0.575966	98.3	0.2411	<= SB
372	HLA-B*15:07	ASFSTFKCY	ASFSTFKCY	0	0	0	0	0	ASFSTFKCY	S	0.556112	121.8	0.3113	<= SB
869	HLA-B*15:07	MIAQYTSAL	MIAQYTSAL	0	0	0	0	0	MIAQYTSAL	S	0.555877	122.2	0.3124	<= SB
961	HLA-B*15:07	TLVKQLSSNF	TLKQLSSNF	0	2	1	0	0	TLVKQLSSNF	S	0.555411	122.8	0.3145	<= SB
852	HLA-B*15:07	AQKFNGLTVL	AQFNGLTVL	0	2	1	0	0	AQKFNGLTVL	S	0.553051	126	0.3249	<= SB
166	HLA-B*15:07	CTFEYVSQPF	CTFYVSQPF	0	3	1	0	0	CTFEYVSQPF	S	0.553039	126	0.325	<= SB
240	HLA-B*15:07	TLLALHRSY	TLLALHRSY	0	0	0	0	0	TLLALHRSY	S	0.547362	133.9	0.3502	<= SB
686	HLA-B*15:07	SVASQSIIAY	SVASSIIAY	0	4	1	0	0	SVASQSIIAY	S	0.546672	135	0.3533	<= SB
366	HLA-B*15:07	SVLYNSASF	SVLYNSASF	0	0	0	0	0	SVLYNSASF	S	0.54658	135.1	0.3537	<= SB
895	HLA-B*15:07	QIPFAMQMAY	QIFAMQMAY	0	2	1	0	0	QIPFAMQMAY	S	0.541617	142.5	0.3757	<= SB
754	HLA-B*15:07	LQYGSFCTQL	LQYGSFCTL	0	8	1	0	0	LQYGSFCTQL	S	0.540154	144.8	0.3822	<= SB
367	HLA-B*15:07	VLYNSASFSTF	VLYASFSTF	0	3	2	0	0	VLYNSASFSTF	S	0.5379	148.4	0.3922	<= SB
192	HLA-B*15:07	FVFKNIDGYF	FVFKNIGYF	0	6	1	0	0	FVFKNIDGYF	S	0.532619	157.1	0.4188	<= SB
158	HLA-B*15:07	RVYSSANNCTF	RVYSSACTF	0	6	2	0	0	RVYSSANNCTF	S	0.527849	165.4	0.4442	<= SB
893	HLA-B*15:07	ALQIPFAMQM	AQIPFAMQM	0	1	1	0	0	ALQIPFAMQM	S	0.524572	171.4	0.4616	<= SB
49	HLA-B*15:07	HSTQDLFLPF	HTQDLFLPF	0	1	1	0	0	HSTQDLFLPF	S	0.522172	175.9	0.4744	<= SB
786	HLA-B*15:07	KQIYKTPPI	KQIYKTPPI	0	0	0	0	0	KQIYKTPPI	S	0.520957	178.2	0.4808	<= SB
687	HLA-B*15:07	VASQSIIAY	VASQSIIAY	0	0	0	0	0	VASQSIIAY	S	0.520647	178.8	0.4825	<= SB
1264	HLA-B*15:07	VLKGVKLHY	VLKGVKLHY	0	0	0	0	0	VLKGVKLHY	S	0.516633	186.8	0.5036	<= WB
258	HLA-B*15:07	WTAGAAAYY	WTAGAAAYY	0	0	0	0	0	WTAGAAAYY	S	0.514621	190.9	0.5136	<= WB
51	HLA-B*15:07	LVKPSFYVY	LVKPSFYVY	0	0	0	0	0	LVKPSFYVY	E	0.638147	50.2	0.0982	<= SB
50	HLA-B*15:07	SLVKPSFYVY	SLKPSFYVY	0	2	1	0	0	SLVKPSFYVY	E	0.621395	60.1	0.1266	<= SB
34	HLA-B*15:07	LTALRLCAY	LTALRLCAY	0	0	0	0	0	LTALRLCAY	E	0.591439	83.1	0.1948	<= SB
12	HLA-B*15:07	LIVNSVLLF	LIVNSVLLF	0	0	0	0	0	LIVNSVLLF	E	0.587731	86.5	0.2043	<= SB
33	HLA-B*15:07	ILTALRLCAY	ILTALRLAY	0	7	1	0	0	ILTALRLCAY	E	0.573302	101.2	0.2494	<= SB
101	HLA-B*15:07	RLFARTRSM	RLFARTRSM	0	0	0	0	0	RLFARTRSM	M	0.681678	31.3	0.0401	<= SB
184	HLA-B*15:07	SQRVAGDSGF	SQRVAGSGF	0	6	1	0	0	SQRVAGDSGF	M	0.657156	40.8	0.0681	<= SB
91	HLA-B*15:07	MWLSYFIASF	MLSYFIASF	0	1	1	0	0	MWLSYFIASF	M	0.604125	72.5	0.1624	<= SB
92	HLA-B*15:07	WLSYFIASF	WLSYFIASF	0	0	0	0	0	WLSYFIASF	M	0.587711	86.6	0.2044	<= SB
103	HLA-B*15:07	FARTRSMWSF	FARTRSMSF	0	7	1	0	0	FARTRSMWSF	M	0.575352	98.9	0.243	<= SB
83	HLA-B*15:07	AMACLVGLM	AMACLVGLM	0	0	0	0	0	AMACLVGLM	M	0.571743	102.9	0.2547	<= SB
186	HLA-B*15:07	RVAGDSGFAAY	RVASGFAAY	0	3	2	0	0	RVAGDSGFAAY	M	0.564355	111.5	0.2803	<= SB
196	HLA-B*15:07	YSRYRIGNY	YSRYRIGNY	0	0	0	0	0	YSRYRIGNY	M	0.559063	118	0.2986	<= SB
56	HLA-B*15:07	LLWPVTLACF	LLWPVTLAF	0	8	1	0	0	LLWPVTLACF	M	0.551467	128.1	0.332	<= SB
62	HLA-B*15:07	LACFVLAAVY	LAFVLAAVY	0	2	1	0	0	LACFVLAAVY	M	0.524806	171	0.4604	<= SB
169	HLA-B*15:07	TVATSRTLSY	TVATSTLSY	0	5	1	0	0	TVATSRTLSY	M	0.523664	173.1	0.4664	<= SB
100	HLA-B*15:07	FRLFARTRSM	FLFARTRSM	0	1	1	0	0	FRLFARTRSM	M	0.514336	191.5	0.5151	<= WB
305	HLA-B*15:07	AQFAPSASAF	AQFASASAF	0	4	1	0	0	AQFAPSASAF	N	0.79144	9.6	0.0079	<= SB
259	HLA-B*15:07	RQKRTATKAY	RQKRTATAY	0	7	1	0	0	RQKRTATKAY	N	0.709398	23.2	0.0247	<= SB
266	HLA-B*15:07	KAYNVTQAF	KAYNVTQAF	0	0	0	0	0	KAYNVTQAF	N	0.682982	30.9	0.0393	<= SB
305	HLA-B*15:07	AQFAPSASAFF	AQFAPSASF	0	8	2	0	0	AQFAPSASAFF	N	0.637769	50.4	0.0989	<= SB
352	HLA-B*15:07	LLNKHIDAY	LLNKHIDAY	0	0	0	0	0	LLNKHIDAY	N	0.59665	78.6	0.183	<= SB
100	HLA-B*15:07	KMKDLSPRWY	KMKDLSPRY	0	8	1	0	0	KMKDLSPRWY	N	0.586253	87.9	0.2089	<= SB
265	HLA-B*15:07	TKAYNVTQAF	TAYNVTQAF	0	1	1	0	0	TKAYNVTQAF	N	0.534025	154.7	0.4113	<= SB
269	HLA-A*02:17	YLQPRTFLL	YLQPRTFLL	0	0	0	0	0	YLQPRTFLL	S	0.768963	12.2	0.008	<= SB
691	HLA-A*02:17	SIIAYTMSL	SIIAYTMSL	0	0	0	0	0	SIIAYTMSL	S	0.569685	105.2	0.0873	<= SB
417	HLA-A*02:17	KIADYNYKL	KIADYNYKL	0	0	0	0	0	KIADYNYKL	S	0.56855	106.5	0.0885	<= SB
1215	HLA-A*02:17	YIWLGFIAGL	YIWGFIAGL	0	3	1	0	0	YIWLGFIAGL	S	0.546167	135.7	0.1279	<= SB
976	HLA-A*02:17	VLNDILSRL	VLNDILSRL	0	0	0	0	0	VLNDILSRL	S	0.532904	156.6	0.1511	<= SB
133	HLA-A*02:17	FQFCNDPFL	FQFCNDPFL	0	0	0	0	0	FQFCNDPFL	S	0.527243	166.5	0.164	<= SB
20	HLA-A*02:17	FLAFVVFLL	FLAFVVFLL	0	0	0	0	0	FLAFVVFLL	E	0.686201	29.8	0.016	<= SB
50	HLA-A*02:17	SLVKPSFYV	SLVKPSFYV	0	0	0	0	0	SLVKPSFYV	E	0.538904	146.8	0.1405	<= SB
26	HLA-A*02:17	FLLVTLAIL	FLLVTLAIL	0	0	0	0	0	FLLVTLAIL	E	0.531835	158.5	0.1536	<= SB
89	HLA-A*02:17	GLMWLSYFI	GLMWLSYFI	0	0	0	0	0	GLMWLSYFI	M	0.655252	41.7	0.0268	<= SB
53	HLA-A*02:17	FLWLLWPVTL	FLWLLWPTL	0	7	1	0	0	FLWLLWPVTL	M	0.594515	80.4	0.0634	<= SB
15	HLA-A*02:17	KLLEQWNLV	KLLEQWNLV	0	0	0	0	0	KLLEQWNLV	M	0.592569	82.1	0.0658	<= SB
53	HLA-A*02:17	FLWLLWPV	FLW-LLWPV	0	0	0	3	1	FLWLLWPV	M	0.580818	93.3	0.0765	<= SB
65	HLA-A*02:17	FVLAAVYRI	FVLAAVYRI	0	0	0	0	0	FVLAAVYRI	M	0.54212	141.8	0.1349	<= SB
26	HLA-A*02:17	FLFLTWICLL	FLFTWICLL	0	3	1	0	0	FLFLTWICLL	M	0.536853	150.1	0.144	<= SB
222	HLA-A*02:17	LLLDRLNQL	LLLDRLNQL	0	0	0	0	0	LLLDRLNQL	N	0.598234	77.2	0.0595	<= SB
718	HLA-C*08:01	FTISVTTEI	FTISVTTEI	0	0	0	0	0	FTISVTTEI	S	0.590165	84.3	0.0251	<= SB
712	HLA-C*08:01	IAIPTNFTI	IAIPTNFTI	0	0	0	0	0	IAIPTNFTI	S	0.55993	116.9	0.0366	<= SB
886	HLA-C*08:01	WTFGAGAAL	WTFGAGAAL	0	0	0	0	0	WTFGAGAAL	S	0.539878	145.2	0.0471	<= SB
285	HLA-C*08:01	ITDAVDCAL	ITDAVDCAL	0	0	0	0	0	ITDAVDCAL	S	0.534134	154.6	0.0506	<= SB
37	HLA-C*08:01	FAYANRNRF	FAYANRNRF	0	0	0	0	0	FAYANRNRF	M	0.515806	188.5	0.0643	<= SB
155	HLA-B*50:02	SEFRVYSSA	SEFRVYSSA	0	0	0	0	0	SEFRVYSSA	S	0.699305	25.9	0.0083	<= SB
1016	HLA-B*50:02	AEIRASANLA	AEIASANLA	0	3	1	0	0	AEIRASANLA	S	0.614053	65.1	0.0152	<= SB
1071	HLA-B*50:02	QEKNFTTAPA	QENFTTAPA	0	2	1	0	0	QEKNFTTAPA	S	0.523026	174.3	0.0586	<= SB
618	HLA-B*50:02	TEVPVAIHA	TEVPVAIHA	0	0	0	0	0	TEVPVAIHA	S	0.516491	187.1	0.0638	<= SB
136	HLA-B*50:02	SELVIGAVI	SELVIGAVI	0	0	0	0	0	SELVIGAVI	M	0.515661	188.8	0.0647	<= SB
454	HLA-A*74:03	RLFRKSNLK	RLFRKSNLK	0	0	0	0	0	RLFRKSNLK	S	0.588982	85.4	0.0258	<= SB
349	HLA-A*74:03	SVYAWNRKR	SVYAWNRKR	0	0	0	0	0	SVYAWNRKR	S	0.531081	159.7	0.0606	<= SB
1099	HLA-A*74:03	GTHWFVTQR	GTHWFVTQR	0	0	0	0	0	GTHWFVTQR	S	0.529768	162	0.0618	<= SB
93	HLA-A*74:03	LSYFIASFR	LSYFIASFR	0	0	0	0	0	LSYFIASFR	M	0.620973	60.4	0.0131	<= SB
150	HLA-A*74:03	RIAGHHLGR	RIAGHHLGR	0	0	0	0	0	RIAGHHLGR	M	0.570786	104	0.035	<= SB
96	HLA-A*74:03	FIASFRLFAR	FIASFRLFR	0	8	1	0	0	FIASFRLFAR	M	0.544596	138	0.0499	<= SB
92	HLA-A*74:03	WLSYFIASFR	WSYFIASFR	0	1	1	0	0	WLSYFIASFR	M	0.523927	172.6	0.067	<= SB
361	HLA-A*74:03	KTFPPTEPK	KTFPPTEPK	0	0	0	0	0	KTFPPTEPK	N	0.516623	186.8	0.076	<= SB
269	HLA-A*02:11	YLQPRTFLL	YLQPRTFLL	0	0	0	0	0	YLQPRTFLL	S	0.943851	1.8	0.0146	<= SB
1220	HLA-A*02:11	FIAGLIAIV	FIAGLIAIV	0	0	0	0	0	FIAGLIAIV	S	0.910695	2.6	0.0687	<= SB
1000	HLA-A*02:11	RLQSLQTYV	RLQSLQTYV	0	0	0	0	0	RLQSLQTYV	S	0.893292	3.2	0.1104	<= SB
821	HLA-A*02:11	LLFNKVTLA	LLFNKVTLA	0	0	0	0	0	LLFNKVTLA	S	0.886163	3.4	0.1345	<= SB
976	HLA-A*02:11	VLNDILSRL	VLNDILSRL	0	0	0	0	0	VLNDILSRL	S	0.884813	3.5	0.1392	<= SB
1095	HLA-A*02:11	FVSNGTHWFV	FVSNGTWFV	0	6	1	0	0	FVSNGTHWFV	S	0.876328	3.8	0.1666	<= SB
417	HLA-A*02:11	KIADYNYKL	KIADYNYKL	0	0	0	0	0	KIADYNYKL	S	0.874738	3.9	0.1716	<= SB
691	HLA-A*02:11	SIIAYTMSL	SIIAYTMSL	0	0	0	0	0	SIIAYTMSL	S	0.873258	3.9	0.1761	<= SB
386	HLA-A*02:11	KLNDLCFTNV	KLNDLFTNV	0	5	1	0	0	KLNDLCFTNV	S	0.867916	4.2	0.1906	<= SB
515	HLA-A*02:11	FELLHAPATV	FLLHAPATV	0	1	1	0	0	FELLHAPATV	S	0.857107	4.7	0.2279	<= SB
1060	HLA-A*02:11	VVFLHVTYV	VVFLHVTYV	0	0	0	0	0	VVFLHVTYV	S	0.856656	4.7	0.2296	<= SB
1062	HLA-A*02:11	FLHVTYVPA	FLHVTYVPA	0	0	0	0	0	FLHVTYVPA	S	0.848969	5.1	0.2625	<= SB
133	HLA-A*02:11	FQFCNDPFL	FQFCNDPFL	0	0	0	0	0	FQFCNDPFL	S	0.84249	5.5	0.2976	<= SB
1047	HLA-A*02:11	YHLMSFPQSA	YLMSFPQSA	0	1	1	0	0	YHLMSFPQSA	S	0.838512	5.7	0.3163	<= SB
983	HLA-A*02:11	RLDKVEAEV	RLDKVEAEV	0	0	0	0	0	RLDKVEAEV	S	0.8316	6.2	0.3481	<= SB
1048	HLA-A*02:11	HLMSFPQSA	HLMSFPQSA	0	0	0	0	0	HLMSFPQSA	S	0.828465	6.4	0.3626	<= SB
718	HLA-A*02:11	FTISVTTEI	FTISVTTEI	0	0	0	0	0	FTISVTTEI	S	0.827933	6.4	0.3651	<= SB
1215	HLA-A*02:11	YIWLGFIAGL	YIWGFIAGL	0	3	1	0	0	YIWLGFIAGL	S	0.795896	9.1	0.5354	<= WB
869	HLA-A*02:11	MIAQYTSAL	MIAQYTSAL	0	0	0	0	0	MIAQYTSAL	S	0.783387	10.4	0.607	<= WB
786	HLA-A*02:11	KQIYKTPPI	KQIYKTPPI	0	0	0	0	0	KQIYKTPPI	S	0.769501	12.1	0.7016	<= WB
133	HLA-A*02:11	FQFCNDPFLGV	FQFDPFLGV	0	3	2	0	0	FQFCNDPFLGV	S	0.76199	13.1	0.7501	<= WB
424	HLA-A*02:11	KLPDDFTGCV	KLPDDFTGV	0	8	1	0	0	KLPDDFTGCV	S	0.757987	13.7	0.776	<= WB
202	HLA-A*02:11	KIYSKHTPI	KIYSKHTPI	0	0	0	0	0	KIYSKHTPI	S	0.757442	13.8	0.7795	<= WB
2	HLA-A*02:11	FVFLVLLPL	FVFLVLLPL	0	0	0	0	0	FVFLVLLPL	S	0.753021	14.5	0.8084	<= WB
1192	HLA-A*02:11	NLNESLIDL	NLNESLIDL	0	0	0	0	0	NLNESLIDL	S	0.747871	15.3	0.8431	<= WB
55	HLA-A*02:11	FLPFFSNV	FL-PFFSNV	0	0	0	2	1	FLPFFSNV	S	0.744597	15.9	0.8651	<= WB
241	HLA-A*02:11	LLALHRSYL	LLALHRSYL	0	0	0	0	0	LLALHRSYL	S	0.744001	16	0.8691	<= WB
1185	HLA-A*02:11	RLNEVAKNL	RLNEVAKNL	0	0	0	0	0	RLNEVAKNL	S	0.738884	16.9	0.9038	<= WB
268	HLA-A*02:11	GYLQPRTFLL	YLQPRTFLL	1	0	0	0	0	YLQPRTFLL	S	0.738734	16.9	0.905	<= WB
62	HLA-A*02:11	VTWFHAIHV	VTWFHAIHV	0	0	0	0	0	VTWFHAIHV	S	0.733178	17.9	0.9464	<= WB
612	HLA-A*02:11	YQDVNCTEV	YQDVNCTEV	0	0	0	0	0	YQDVNCTEV	S	0.732301	18.1	0.9529	<= WB
817	HLA-A*02:11	FIEDLLFNKV	FIEDLLFNV	0	8	1	0	0	FIEDLLFNKV	S	0.731724	18.2	0.9572	<= WB
900	HLA-A*02:11	MQMAYRFNGI	MQMAYRFGI	0	7	1	0	0	MQMAYRFNGI	S	0.731685	18.2	0.9575	<= WB
999	HLA-A*02:11	GRLQSLQTYV	GLQSLQTYV	0	1	1	0	0	GRLQSLQTYV	S	0.728689	18.8	0.9798	<= WB
975	HLA-A*02:11	SVLNDILSRL	SLNDILSRL	0	1	1	0	0	SVLNDILSRL	S	0.721856	20.3	1.0348	<= WB
1220	HLA-A*02:11	FIAGLIAIVMV	FIAGLIAMV	0	7	2	0	0	FIAGLIAIVMV	S	0.721854	20.3	1.0348	<= WB
109	HLA-A*02:11	TLDSKTQSL	TLDSKTQSL	0	0	0	0	0	TLDSKTQSL	S	0.71667	21.4	1.0785	<= WB
83	HLA-A*02:11	VLPFNDGVYFA	VLNDGVYFA	0	2	2	0	0	VLPFNDGVYFA	S	0.714681	21.9	1.0953	<= WB
2	HLA-A*02:11	FVFLVLLPLV	FVFLVLLPV	0	8	1	0	0	FVFLVLLPLV	S	0.713132	22.3	1.1094	<= WB
915	HLA-A*02:11	VLYENQKLI	VLYENQKLI	0	0	0	0	0	VLYENQKLI	S	0.710801	22.9	1.1316	<= WB
762	HLA-A*02:11	QLNRALTGI	QLNRALTGI	0	0	0	0	0	QLNRALTGI	S	0.702604	25	1.2087	<= WB
4	HLA-A*02:11	FLVLLPLV	FLV-LLPLV	0	0	0	3	1	FLVLLPLV	S	0.69666	26.6	1.2594	<= WB
1209	HLA-A*02:11	YIKWPWYI	YI-KWPWYI	0	0	0	2	1	YIKWPWYI	S	0.695773	26.9	1.2669	<= WB
201	HLA-A*02:11	FKIYSKHTPI	FIYSKHTPI	0	1	1	0	0	FKIYSKHTPI	S	0.694044	27.4	1.2817	<= WB
6	HLA-A*02:11	VLLPLVSSQCV	VLLPLVSSV	0	8	2	0	0	VLLPLVSSQCV	S	0.692889	27.7	1.2915	<= WB
512	HLA-A*02:11	VLSFELLHA	VLSFELLHA	0	0	0	0	0	VLSFELLHA	S	0.689791	28.7	1.3202	<= WB
1209	HLA-A*02:11	YIKWPWYIWL	YIWPWYIWL	0	2	1	0	0	YIKWPWYIWL	S	0.689114	28.9	1.3267	<= WB
28	HLA-A*02:11	YTNSFTRGV	YTNSFTRGV	0	0	0	0	0	YTNSFTRGV	S	0.684549	30.4	1.3705	<= WB
610	HLA-A*02:11	VLYQDVNCTEV	VLYQDVTEV	0	6	2	0	0	VLYQDVNCTEV	S	0.683583	30.7	1.3798	<= WB
721	HLA-A*02:11	SVTTEILPV	SVTTEILPV	0	0	0	0	0	SVTTEILPV	S	0.681407	31.4	1.4008	<= WB
1219	HLA-A*02:11	GFIAGLIAIV	FIAGLIAIV	1	0	0	0	0	FIAGLIAIV	S	0.679731	32	1.4193	<= WB
921	HLA-A*02:11	KLIANQFNSAI	KLIANQFAI	0	7	2	0	0	KLIANQFNSAI	S	0.678125	32.5	1.437	<= WB
269	HLA-A*02:11	YLQPRTFLLK	YLQPRTFLL	0	0	0	0	0	YLQPRTFLL	S	0.676682	33.1	1.4529	<= WB
1223	HLA-A*02:11	GLIAIVMVTI	GLIAIVMTI	0	7	1	0	0	GLIAIVMVTI	S	0.673317	34.3	1.49	<= WB
995	HLA-A*02:11	RLITGRLQSL	RLITGLQSL	0	5	1	0	0	RLITGRLQSL	S	0.668296	36.2	1.5427	<= WB
240	HLA-A*02:11	TLLALHRSYL	TLLALHSYL	0	6	1	0	0	TLLALHRSYL	S	0.667038	36.7	1.5558	<= WB
1059	HLA-A*02:11	GVVFLHVTYV	GVFLHVTYV	0	1	1	0	0	GVVFLHVTYV	S	0.666673	36.8	1.5596	<= WB
1096	HLA-A*02:11	VSNGTHWFV	VSNGTHWFV	0	0	0	0	0	VSNGTHWFV	S	0.665738	37.2	1.5693	<= WB
857	HLA-A*02:11	GLTVLPPLL	GLTVLPPLL	0	0	0	0	0	GLTVLPPLL	S	0.665734	37.2	1.5694	<= WB
117	HLA-A*02:11	LLIVNNATNV	LLINNATNV	0	3	1	0	0	LLIVNNATNV	S	0.662541	38.5	1.6026	<= WB
921	HLA-A*02:11	KLIANQFNSA	KLIANFNSA	0	5	1	0	0	KLIANQFNSA	S	0.660577	39.3	1.624	<= WB
882	HLA-A*02:11	ITSGWTFGA	ITSGWTFGA	0	0	0	0	0	ITSGWTFGA	S	0.657256	40.8	1.6601	<= WB
514	HLA-A*02:11	SFELLHAPATV	FLLHAPATV	1	1	1	0	0	FELLHAPATV	S	0.656308	41.2	1.6704	<= WB
55	HLA-A*02:11	FLPFFSNVT	FLPFFSNVT	0	0	0	0	0	FLPFFSNVT	S	0.6536	42.4	1.6998	<= WB
713	HLA-A*02:11	AIPTNFTISV	AITNFTISV	0	2	1	0	0	AIPTNFTISV	S	0.64615	46	1.778	<= WB
334	HLA-A*02:11	NLCPFGEVFNA	NLFGEVFNA	0	2	2	0	0	NLCPFGEVFNA	S	0.645647	46.2	1.7833	<= WB
275	HLA-A*02:11	FLLKYNENGTI	FLLKYNETI	0	7	2	0	0	FLLKYNENGTI	S	0.644865	46.6	1.7915	<= WB
258	HLA-A*02:11	WTAGAAAYYV	WTAGAAYYV	0	4	1	0	0	WTAGAAAYYV	S	0.643033	47.6	1.8114	<= WB
958	HLA-A*02:11	ALNTLVKQL	ALNTLVKQL	0	0	0	0	0	ALNTLVKQL	S	0.642579	47.8	1.8165	<= WB
1121	HLA-A*02:11	FVSGNCDVV	FVSGNCDVV	0	0	0	0	0	FVSGNCDVV	S	0.642386	47.9	1.8186	<= WB
947	HLA-A*02:11	KLQDVVNQNA	KLQDVVNNA	0	7	1	0	0	KLQDVVNQNA	S	0.641669	48.3	1.8266	<= WB
777	HLA-A*02:11	NTQEVFAQV	NTQEVFAQV	0	0	0	0	0	NTQEVFAQV	S	0.639246	49.6	1.8535	<= WB
394	HLA-A*02:11	NVYADSFVI	NVYADSFVI	0	0	0	0	0	NVYADSFVI	S	0.633725	52.6	1.9153	<= WB
901	HLA-A*02:11	QMAYRFNGI	QMAYRFNGI	0	0	0	0	0	QMAYRFNGI	S	0.630825	54.3	1.9482	<= WB
937	HLA-A*02:11	SLSSTASAL	SLSSTASAL	0	0	0	0	0	SLSSTASAL	S	0.628838	55.5	1.9708	<= WB
516	HLA-A*02:11	ELLHAPATV	ELLHAPATV	0	0	0	0	0	ELLHAPATV	S	0.626765	56.7	1.9943	<= WB
821	HLA-A*02:11	LLFNKVTLADA	LLFNKVTLA	0	8	2	0	0	LLFNKVTLADA	S	0.626143	57.1	2.0017
1191	HLA-A*02:11	KNLNESLIDL	KLNESLIDL	0	1	1	0	0	KNLNESLIDL	S	0.62384	58.6	2.0334
1171	HLA-A*02:11	GINASVVNI	GINASVVNI	0	0	0	0	0	GINASVVNI	S	0.622562	59.4	2.0511
893	HLA-A*02:11	ALQIPFAMQM	ALIPFAMQM	0	2	1	0	0	ALQIPFAMQM	S	0.620442	60.7	2.0803
1223	HLA-A*02:11	GLIAIVMVT	GLIAIVMVT	0	0	0	0	0	GLIAIVMVT	S	0.6201	61	2.085
1114	HLA-A*02:11	IITTDNTFV	IITTDNTFV	0	0	0	0	0	IITTDNTFV	S	0.616646	63.3	2.1327
367	HLA-A*02:11	VLYNSASFST	VLYNASFST	0	4	1	0	0	VLYNSASFST	S	0.615791	63.9	2.1445
1046	HLA-A*02:11	GYHLMSFPQSA	YLMSFPQSA	1	1	1	0	0	YHLMSFPQSA	S	0.614082	65.1	2.168
269	HLA-A*02:11	YLQPRTFL	YLQPRTF-L	0	0	0	7	1	YLQPRTFL	S	0.61178	66.7	2.1998
1003	HLA-A*02:11	SLQTYVTQQL	SLQTYVTQL	0	7	1	0	0	SLQTYVTQQL	S	0.610829	67.4	2.2129
1217	HLA-A*02:11	WLGFIAGLI	WLGFIAGLI	0	0	0	0	0	WLGFIAGLI	S	0.609859	68.1	2.2263
424	HLA-A*02:11	KLPDDFTGC	KLPDDFTGC	0	0	0	0	0	KLPDDFTGC	S	0.608644	69	2.243
451	HLA-A*02:11	YLYRLFRKSNL	YLYRLFSNL	0	6	2	0	0	YLYRLFRKSNL	S	0.605969	71	2.2799
444	HLA-A*02:11	KVGGNYNYL	KVGGNYNYL	0	0	0	0	0	KVGGNYNYL	S	0.603911	72.6	2.3083
1217	HLA-A*02:11	WLGFIAGLIAI	WLIAGLIAI	0	2	2	0	0	WLGFIAGLIAI	S	0.602053	74.1	2.3339
634	HLA-A*02:11	RVYSTGSNV	RVYSTGSNV	0	0	0	0	0	RVYSTGSNV	S	0.602017	74.1	2.3344
820	HLA-A*02:11	DLLFNKVTLA	LLFNKVTLA	1	0	0	0	0	LLFNKVTLA	S	0.601286	74.7	2.3445
1094	HLA-A*02:11	VFVSNGTHWFV	FVSNGTWFV	1	6	1	0	0	FVSNGTHWFV	S	0.5997	76	2.3664
1196	HLA-A*02:11	SLIDLQEL	SLID-LQEL	0	0	0	4	1	SLIDLQEL	S	0.598872	76.7	2.3778
509	HLA-A*02:11	RVVVLSFEL	RVVVLSFEL	0	0	0	0	0	RVVVLSFEL	S	0.597022	78.3	2.4033
695	HLA-A*02:11	YTMSLGAENSV	YTMSLGAEV	0	8	2	0	0	YTMSLGAENSV	S	0.593284	81.5	2.4549
982	HLA-A*02:11	SRLDKVEAEV	SLDKVEAEV	0	1	1	0	0	SRLDKVEAEV	S	0.592406	82.3	2.467
998	HLA-A*02:11	TGRLQSLQTYV	TLQSLQTYV	0	1	2	0	0	TGRLQSLQTYV	S	0.590843	83.7	2.4886
116	HLA-A*02:11	SLLIVNNATNV	SLLNNATNV	0	3	2	0	0	SLLIVNNATNV	S	0.589947	84.5	2.5009
311	HLA-A*02:11	GIYQTSNFRV	GIYTSNFRV	0	3	1	0	0	GIYQTSNFRV	S	0.589364	85	2.5091
944	HLA-A*02:11	ALGKLQDVV	ALGKLQDVV	0	0	0	0	0	ALGKLQDVV	S	0.587342	86.9	2.5375
869	HLA-A*02:11	MIAQYTSALL	MIAQYTALL	0	6	1	0	0	MIAQYTSALL	S	0.586178	88	2.5538
974	HLA-A*02:11	SSVLNDILSRL	SLNDILSRL	0	1	2	0	0	SSVLNDILSRL	S	0.585532	88.6	2.5629
873	HLA-A*02:11	YTSALLAGTI	YTSALLAGI	0	8	1	0	0	YTSALLAGTI	S	0.585401	88.8	2.5647
1220	HLA-A*02:11	FIAGLIAIVM	FIAGLIAIV	0	0	0	0	0	FIAGLIAIV	S	0.58403	90.1	2.5839
7	HLA-A*02:11	LLPLVSSQCV	LLPLVSSQV	0	8	1	0	0	LLPLVSSQCV	S	0.583158	90.9	2.5961
1223	HLA-A*02:11	GLIAIVMV	GLIAIVM-V	0	0	0	7	1	GLIAIVMV	S	0.582311	91.8	2.608
626	HLA-A*02:11	ADQLTPTWRV	AQLTPTWRV	0	1	1	0	0	ADQLTPTWRV	S	0.582223	91.9	2.6093
385	HLA-A*02:11	TKLNDLCFTNV	KLNDLFTNV	1	5	1	0	0	KLNDLCFTNV	S	0.581976	92.1	2.6127
374	HLA-A*02:11	FSTFKCYGV	FSTFKCYGV	0	0	0	0	0	FSTFKCYGV	S	0.579712	94.4	2.6445
118	HLA-A*02:11	LIVNNATNV	LIVNNATNV	0	0	0	0	0	LIVNNATNV	S	0.573391	101.1	2.7331
223	HLA-A*02:11	LEPLVDLPIGI	LLVDLPIGI	0	1	2	0	0	LEPLVDLPIGI	S	0.569446	105.5	2.7885
1207	HLA-A*02:11	EQYIKWPWYI	EQYKWPWYI	0	3	1	0	0	EQYIKWPWYI	S	0.568331	106.8	2.8041
259	HLA-A*02:11	TAGAAAYYV	TAGAAAYYV	0	0	0	0	0	TAGAAAYYV	S	0.567963	107.2	2.8093
876	HLA-A*02:11	ALLAGTITS	ALLAGTITS	0	0	0	0	0	ALLAGTITS	S	0.567566	107.6	2.8148
886	HLA-A*02:11	WTFGAGAAL	WTFGAGAAL	0	0	0	0	0	WTFGAGAAL	S	0.567442	107.8	2.8166
47	HLA-A*02:11	VLHSTQDLFL	VLHSTQLFL	0	6	1	0	0	VLHSTQDLFL	S	0.566041	109.4	2.8362
152	HLA-A*02:11	WMESEFRV	WM-ESEFRV	0	0	0	2	1	WMESEFRV	S	0.565752	109.8	2.8403
451	HLA-A*02:11	YLYRLFRKS	YLYRLFRKS	0	0	0	0	0	YLYRLFRKS	S	0.565621	109.9	2.8421
392	HLA-A*02:11	FTNVYADSFVI	FVYADSFVI	0	1	2	0	0	FTNVYADSFVI	S	0.56516	110.5	2.8486
1000	HLA-A*02:11	RLQSLQTYVT	RLQSLQTYV	0	0	0	0	0	RLQSLQTYV	S	0.561629	114.8	2.8981
612	HLA-A*02:11	YQDVNCTEVPV	YVNCTEVPV	0	1	2	0	0	YQDVNCTEVPV	S	0.561237	115.3	2.9036
473	HLA-A*02:11	YQAGSTPCNGV	YQAGSTPGV	0	7	2	0	0	YQAGSTPCNGV	S	0.559779	117.1	2.9241
392	HLA-A*02:11	FTNVYADSFV	FTNVYASFV	0	6	1	0	0	FTNVYADSFV	S	0.55734	120.2	2.9583
267	HLA-A*02:11	VGYLQPRTFLL	YLQPRTFLL	2	0	0	0	0	YLQPRTFLL	S	0.554885	123.5	2.9927
1217	HLA-A*02:11	WLGFIAGL	WL-GFIAGL	0	0	0	2	1	WLGFIAGL	S	0.553799	124.9	3.0083
188	HLA-A*02:11	NLREFVFKNI	NLREFVFNI	0	7	1	0	0	NLREFVFKNI	S	0.551336	128.3	3.0446
696	HLA-A*02:11	TMSLGAENSV	TMLGAENSV	0	2	1	0	0	TMSLGAENSV	S	0.551066	128.7	3.0486
972	HLA-A*02:11	AISSVLNDI	AISSVLNDI	0	0	0	0	0	AISSVLNDI	S	0.54905	131.5	3.0783
1128	HLA-A*02:11	VVIGIVNNTV	VVIGIVNTV	0	6	1	0	0	VVIGIVNNTV	S	0.548587	132.2	3.0851
222	HLA-A*02:11	ALEPLVDLPI	ALEPLVLPI	0	6	1	0	0	ALEPLVDLPI	S	0.548008	133	3.0936
559	HLA-A*02:11	FLPFQQFGRDI	FLPFQQFGI	0	8	2	0	0	FLPFQQFGRDI	S	0.546756	134.8	3.1121
1129	HLA-A*02:11	VIGIVNNTV	VIGIVNNTV	0	0	0	0	0	VIGIVNNTV	S	0.545125	137.2	3.1361
922	HLA-A*02:11	LIANQFNSA	LIANQFNSA	0	0	0	0	0	LIANQFNSA	S	0.544254	138.5	3.1489
61	HLA-A*02:11	NVTWFHAIHV	NVWFHAIHV	0	2	1	0	0	NVTWFHAIHV	S	0.543841	139.1	3.155
135	HLA-A*02:11	FCNDPFLGV	FCNDPFLGV	0	0	0	0	0	FCNDPFLGV	S	0.542176	141.7	3.1795
1208	HLA-A*02:11	QYIKWPWYI	QYIKWPWYI	0	0	0	0	0	QYIKWPWYI	S	0.540598	144.1	3.2028
1224	HLA-A*02:11	LIAIVMVTI	LIAIVMVTI	0	0	0	0	0	LIAIVMVTI	S	0.540365	144.5	3.2062
964	HLA-A*02:11	KQLSSNFGA	KQLSSNFGA	0	0	0	0	0	KQLSSNFGA	S	0.540049	145	3.2109
288	HLA-A*02:11	AVDCALDPL	AVDCALDPL	0	0	0	0	0	AVDCALDPL	S	0.539801	145.4	3.2145
964	HLA-A*02:11	KQLSSNFGAI	KQLSSNFGI	0	8	1	0	0	KQLSSNFGAI	S	0.539672	145.6	3.2164
711	HLA-A*02:11	SIAIPTNFTI	SIIPTNFTI	0	2	1	0	0	SIAIPTNFTI	S	0.539373	146	3.2208
58	HLA-A*02:11	FFSNVTWFHA	FFSNVTWFA	0	8	1	0	0	FFSNVTWFHA	S	0.538678	147.1	3.2311
1136	HLA-A*02:11	TVYDPLQPEL	TVYDPLPEL	0	6	1	0	0	TVYDPLQPEL	S	0.538568	147.3	3.2327
606	HLA-A*02:11	NQVAVLYQDV	NQVAVLYQV	0	8	1	0	0	NQVAVLYQDV	S	0.537831	148.5	3.2435
275	HLA-A*02:11	FLLKYNENGT	FLLKYNNGT	0	6	1	0	0	FLLKYNENGT	S	0.537586	148.9	3.2471
921	HLA-A*02:11	KLIANQFNS	KLIANQFNS	0	0	0	0	0	KLIANQFNS	S	0.536081	151.3	3.2693
965	HLA-A*02:11	QLSSNFGAI	QLSSNFGAI	0	0	0	0	0	QLSSNFGAI	S	0.534894	153.3	3.2868
119	HLA-A*02:11	IVNNATNVV	IVNNATNVV	0	0	0	0	0	IVNNATNVV	S	0.534214	154.4	3.2968
1232	HLA-A*02:11	IMLCCMTSC	IMLCCMTSC	0	0	0	0	0	IMLCCMTSC	S	0.533125	156.3	3.3128
1061	HLA-A*02:11	VFLHVTYVPA	FLHVTYVPA	1	0	0	0	0	FLHVTYVPA	S	0.532011	158.1	3.3293
117	HLA-A*02:11	LLIVNNATNVV	LLINATNVV	0	3	2	0	0	LLIVNNATNVV	S	0.530703	160.4	3.3485
515	HLA-A*02:11	FELLHAPATVC	FLLHAPATV	0	1	1	0	0	FELLHAPATV	S	0.53033	161.1	3.354
718	HLA-A*02:11	FTISVTTEIL	FTISVTTEL	0	8	1	0	0	FTISVTTEIL	S	0.529458	162.6	3.3669
416	HLA-A*02:11	GKIADYNYKL	GIADYNYKL	0	1	1	0	0	GKIADYNYKL	S	0.528128	164.9	3.3865
855	HLA-A*02:11	FNGLTVLPPLL	FLTVLPPLL	0	1	2	0	0	FNGLTVLPPLL	S	0.525425	169.8	3.4263
753	HLA-A*02:11	LLQYGSFCT	LLQYGSFCT	0	0	0	0	0	LLQYGSFCT	S	0.524272	172	3.4432
53	HLA-A*02:11	DLFLPFFSNV	DLFPFFSNV	0	3	1	0	0	DLFLPFFSNV	S	0.52367	173.1	3.4521
200	HLA-A*02:11	YFKIYSKHTPI	YIYSKHTPI	0	1	2	0	0	YFKIYSKHTPI	S	0.521556	177.1	3.4833
1095	HLA-A*02:11	FVSNGTHWFVT	FVSNGTWFV	0	6	1	0	0	FVSNGTHWFV	S	0.52099	178.2	3.4916
610	HLA-A*02:11	VLYQDVNCT	VLYQDVNCT	0	0	0	0	0	VLYQDVNCT	S	0.52066	178.8	3.4965
1220	HLA-A*02:11	FIAGLIAI	FIAG-LIAI	0	0	0	4	1	FIAGLIAI	S	0.519761	180.6	3.513
776	HLA-A*02:11	KNTQEVFAQV	KTQEVFAQV	0	1	1	0	0	KNTQEVFAQV	S	0.516211	187.6	3.5832
100	HLA-A*02:11	IIRGWIFGT	IIRGWIFGT	0	0	0	0	0	IIRGWIFGT	S	0.513495	193.2	3.6369
753	HLA-A*02:11	LLQYGSFCTQL	LLQYGSFQL	0	7	2	0	0	LLQYGSFCTQL	S	0.512005	196.4	3.6663
424	HLA-A*02:11	KLPDDFTGCVI	KLPDDFTGI	0	8	2	0	0	KLPDDFTGCVI	S	0.511869	196.7	3.669
50	HLA-A*02:11	SLVKPSFYV	SLVKPSFYV	0	0	0	0	0	SLVKPSFYV	E	0.933832	2	0.027	<= SB
20	HLA-A*02:11	FLAFVVFLL	FLAFVVFLL	0	0	0	0	0	FLAFVVFLL	E	0.918636	2.4	0.0527	<= SB
17	HLA-A*02:11	VLLFLAFVV	VLLFLAFVV	0	0	0	0	0	VLLFLAFVV	E	0.825577	6.6	0.3759	<= SB
26	HLA-A*02:11	FLLVTLAIL	FLLVTLAIL	0	0	0	0	0	FLLVTLAIL	E	0.818116	7.2	0.4123	<= SB
20	HLA-A*02:11	FLAFVVFLLV	FLAFVVFLV	0	7	1	0	0	FLAFVVFLLV	E	0.813411	7.5	0.4382	<= SB
16	HLA-A*02:11	SVLLFLAFV	SVLLFLAFV	0	0	0	0	0	SVLLFLAFV	E	0.796971	9	0.5294	<= WB
49	HLA-A*02:11	VSLVKPSFYV	VLVKPSFYV	0	1	1	0	0	VSLVKPSFYV	E	0.770945	11.9	0.6918	<= WB
19	HLA-A*02:11	LFLAFVVFLL	FLAFVVFLL	1	0	0	0	0	FLAFVVFLL	E	0.75856	13.6	0.7723	<= WB
20	HLA-A*02:11	FLAFVVFL	FLAFVV-FL	0	0	0	6	1	FLAFVVFL	E	0.742762	16.2	0.8774	<= WB
18	HLA-A*02:11	LLFLAFVVFL	LLFAFVVFL	0	3	1	0	0	LLFLAFVVFL	E	0.725325	19.5	1.0055	<= WB
38	HLA-A*02:11	RLCAYCCNI	RLCAYCCNI	0	0	0	0	0	RLCAYCCNI	E	0.719081	20.9	1.0582	<= WB
16	HLA-A*02:11	SVLLFLAFVV	SLLFLAFVV	0	1	1	0	0	SVLLFLAFVV	E	0.716184	21.6	1.0826	<= WB
13	HLA-A*02:11	IVNSVLLFL	IVNSVLLFL	0	0	0	0	0	IVNSVLLFL	E	0.715126	21.8	1.0915	<= WB
11	HLA-A*02:11	TLIVNSVLL	TLIVNSVLL	0	0	0	0	0	TLIVNSVLL	E	0.701731	25.2	1.2162	<= WB
50	HLA-A*02:11	SLVKPSFYVY	SLVKPSFYV	0	0	0	0	0	SLVKPSFYV	E	0.655462	41.6	1.6796	<= WB
17	HLA-A*02:11	VLLFLAFV	VLL-FLAFV	0	0	0	3	1	VLLFLAFV	E	0.638878	49.8	1.8576	<= WB
4	HLA-A*02:11	FVSEETGTL	FVSEETGTL	0	0	0	0	0	FVSEETGTL	E	0.632175	53.5	1.9329	<= WB
57	HLA-A*02:11	YVYSRVKNL	YVYSRVKNL	0	0	0	0	0	YVYSRVKNL	E	0.631426	53.9	1.9414	<= WB
38	HLA-A*02:11	RLCAYCCNIV	RLCAYCCNV	0	8	1	0	0	RLCAYCCNIV	E	0.627773	56.1	1.9829	<= WB
48	HLA-A*02:11	NVSLVKPSFYV	NLVKPSFYV	0	1	2	0	0	NVSLVKPSFYV	E	0.623968	58.5	2.0317
26	HLA-A*02:11	FLLVTLAILTA	FLLVTLATA	0	7	2	0	0	FLLVTLAILTA	E	0.621539	60	2.0652
26	HLA-A*02:11	FLLVTLAILT	FLLVTLALT	0	7	1	0	0	FLLVTLAILT	E	0.617256	62.9	2.1243
29	HLA-A*02:11	VTLAILTAL	VTLAILTAL	0	0	0	0	0	VTLAILTAL	E	0.610421	67.7	2.2185
23	HLA-A*02:11	FVVFLLVTL	FVVFLLVTL	0	0	0	0	0	FVVFLLVTL	E	0.603482	73	2.3142
26	HLA-A*02:11	FLLVTLAI	FLL-VTLAI	0	0	0	3	1	FLLVTLAI	E	0.598243	77.2	2.3865
11	HLA-A*02:11	TLIVNSVLLFL	TLNSVLLFL	0	2	2	0	0	TLIVNSVLLFL	E	0.572541	102	2.7451
30	HLA-A*02:11	TLAILTALRL	TLAILTALL	0	8	1	0	0	TLAILTALRL	E	0.570372	104.4	2.7755
18	HLA-A*02:11	LLFLAFVVFLL	FLAFVVFLL	2	0	0	0	0	FLAFVVFLL	E	0.570272	104.5	2.7769
27	HLA-A*02:11	LLVTLAILTAL	LLLAILTAL	0	2	2	0	0	LLVTLAILTAL	E	0.564918	110.8	2.852
27	HLA-A*02:11	LLVTLAILTA	LLVTAILTA	0	4	1	0	0	LLVTLAILTA	E	0.544935	137.5	3.1389
12	HLA-A*02:11	LIVNSVLLFL	LINSVLLFL	0	2	1	0	0	LIVNSVLLFL	E	0.534949	153.2	3.286
25	HLA-A*02:11	VFLLVTLAIL	FLLVTLAIL	1	0	0	0	0	FLLVTLAIL	E	0.532409	157.5	3.3234
17	HLA-A*02:11	VLLFLAFVVFL	VLLAFVVFL	0	2	2	0	0	VLLFLAFVVFL	E	0.53176	158.6	3.333
19	HLA-A*02:11	LFLAFVVFLLV	FLAFVVFLV	1	7	1	0	0	FLAFVVFLLV	E	0.528636	164	3.379
20	HLA-A*02:11	FLAFVVFLLVT	FLAFVVFLT	0	8	2	0	0	FLAFVVFLLVT	E	0.526193	168.4	3.415
15	HLA-A*02:11	NSVLLFLAFV	NVLLFLAFV	0	1	1	0	0	NSVLLFLAFV	E	0.523591	173.2	3.4533
4	HLA-A*02:11	FVSEETGTLI	FVSEETTLI	0	6	1	0	0	FVSEETGTLI	E	0.513818	192.6	3.6305
89	HLA-A*02:11	GLMWLSYFI	GLMWLSYFI	0	0	0	0	0	GLMWLSYFI	M	0.941315	1.9	0.0168	<= SB
15	HLA-A*02:11	KLLEQWNLV	KLLEQWNLV	0	0	0	0	0	KLLEQWNLV	M	0.938191	2	0.0194	<= SB
65	HLA-A*02:11	FVLAAVYRI	FVLAAVYRI	0	0	0	0	0	FVLAAVYRI	M	0.905269	2.8	0.0781	<= SB
53	HLA-A*02:11	FLWLLWPV	FL-WLLWPV	0	0	0	2	1	FLWLLWPV	M	0.895951	3.1	0.1015	<= SB
50	HLA-A*02:11	KLIFLWLLWPV	KLIWLLWPV	0	3	2	0	0	KLIFLWLLWPV	M	0.869967	4.1	0.185	<= SB
61	HLA-A*02:11	TLACFVLAAV	TLACFLAAV	0	5	1	0	0	TLACFVLAAV	M	0.84886	5.1	0.2631	<= SB
51	HLA-A*02:11	LIFLWLLWPV	LIFWLLWPV	0	3	1	0	0	LIFLWLLWPV	M	0.835719	5.9	0.3292	<= SB
53	HLA-A*02:11	FLWLLWPVTL	FLWLWPVTL	0	3	1	0	0	FLWLLWPVTL	M	0.831907	6.2	0.3467	<= SB
61	HLA-A*02:11	TLACFVLAA	TLACFVLAA	0	0	0	0	0	TLACFVLAA	M	0.829615	6.3	0.3573	<= SB
88	HLA-A*02:11	VGLMWLSYFI	VLMWLSYFI	0	1	1	0	0	VGLMWLSYFI	M	0.824135	6.7	0.3826	<= SB
26	HLA-A*02:11	FLFLTWICLL	FLFTWICLL	0	3	1	0	0	FLFLTWICLL	M	0.82149	6.9	0.3948	<= SB
55	HLA-A*02:11	WLLWPVTLA	WLLWPVTLA	0	0	0	0	0	WLLWPVTLA	M	0.81892	7.1	0.4079	<= SB
108	HLA-A*02:11	SMWSFNPET	SMWSFNPET	0	0	0	0	0	SMWSFNPET	M	0.816718	7.3	0.42	<= SB
15	HLA-A*02:11	KLLEQWNLVI	KLLEWNLVI	0	4	1	0	0	KLLEQWNLVI	M	0.813813	7.5	0.436	<= SB
89	HLA-A*02:11	GLMWLSYFIA	GLMWLSYFA	0	8	1	0	0	GLMWLSYFIA	M	0.800552	8.7	0.5093	<= WB
14	HLA-A*02:11	KKLLEQWNLV	KLLEQWNLV	0	1	1	0	0	KKLLEQWNLV	M	0.797771	8.9	0.5249	<= WB
56	HLA-A*02:11	LLWPVTLACFV	LLWPVTCFV	0	6	2	0	0	LLWPVTLACFV	M	0.785421	10.2	0.5943	<= WB
96	HLA-A*02:11	FIASFRLFA	FIASFRLFA	0	0	0	0	0	FIASFRLFA	M	0.78273	10.5	0.6114	<= WB
108	HLA-A*02:11	SMWSFNPETNI	SMWSFNPEI	0	8	2	0	0	SMWSFNPETNI	M	0.759205	13.5	0.7681	<= WB
53	HLA-A*02:11	FLWLLWPVT	FLWLLWPVT	0	0	0	0	0	FLWLLWPVT	M	0.75108	14.8	0.8215	<= WB
45	HLA-A*02:11	FLYIIKLIFL	FLYIKLIFL	0	3	1	0	0	FLYIIKLIFL	M	0.747812	15.3	0.8435	<= WB
26	HLA-A*02:11	FLFLTWICL	FLFLTWICL	0	0	0	0	0	FLFLTWICL	M	0.727355	19.1	0.9898	<= WB
53	HLA-A*02:11	FLWLLWPVTLA	FLWWPVTLA	0	3	2	0	0	FLWLLWPVTLA	M	0.725932	19.4	1.0004	<= WB
90	HLA-A*02:11	LMWLSYFIA	LMWLSYFIA	0	0	0	0	0	LMWLSYFIA	M	0.716471	21.5	1.0802	<= WB
133	HLA-A*02:11	LLESELVIGA	LLSELVIGA	0	2	1	0	0	LLESELVIGA	M	0.683207	30.8	1.3834	<= WB
15	HLA-A*02:11	KLLEQWNL	KLLE-QWNL	0	0	0	4	1	KLLEQWNL	M	0.676601	33.1	1.4538	<= WB
81	HLA-A*02:11	AIAMACLVGL	AIMACLVGL	0	2	1	0	0	AIAMACLVGL	M	0.67472	33.8	1.4745	<= WB
50	HLA-A*02:11	KLIFLWLL	KLI-FLWLL	0	0	0	3	1	KLIFLWLL	M	0.673955	34	1.483	<= WB
28	HLA-A*02:11	FLTWICLLQFA	FLICLLQFA	0	2	2	0	0	FLTWICLLQFA	M	0.67207	34.7	1.5035	<= WB
83	HLA-A*02:11	AMACLVGLM	AMACLVGLM	0	0	0	0	0	AMACLVGLM	M	0.670472	35.4	1.5201	<= WB
52	HLA-A*02:11	IFLWLLWPV	IFLWLLWPV	0	0	0	0	0	IFLWLLWPV	M	0.669681	35.7	1.5284	<= WB
101	HLA-A*02:11	RLFARTRSM	RLFARTRSM	0	0	0	0	0	RLFARTRSM	M	0.667756	36.4	1.5484	<= WB
47	HLA-A*02:11	YIIKLIFLWL	YIIKLIFLL	0	8	1	0	0	YIIKLIFLWL	M	0.666533	36.9	1.5611	<= WB
87	HLA-A*02:11	LVGLMWLSYFI	LLMWLSYFI	0	1	2	0	0	LVGLMWLSYFI	M	0.66502	37.5	1.5768	<= WB
90	HLA-A*02:11	LMWLSYFI	LMW-LSYFI	0	0	0	3	1	LMWLSYFI	M	0.660083	39.6	1.6294	<= WB
56	HLA-A*02:11	LLWPVTLAC	LLWPVTLAC	0	0	0	0	0	LLWPVTLAC	M	0.651842	43.2	1.7183	<= WB
21	HLA-A*02:11	NLVIGFLFLT	NLIGFLFLT	0	2	1	0	0	NLVIGFLFLT	M	0.649515	44.4	1.7427	<= WB
28	HLA-A*02:11	FLTWICLL	FL-TWICLL	0	0	0	2	1	FLTWICLL	M	0.646233	46	1.7772	<= WB
60	HLA-A*02:11	VTLACFVLAA	VLACFVLAA	0	1	1	0	0	VTLACFVLAA	M	0.636222	51.2	1.8872	<= WB
22	HLA-A*02:11	LVIGFLFLT	LVIGFLFLT	0	0	0	0	0	LVIGFLFLT	M	0.619311	61.5	2.0959
13	HLA-A*02:11	LKKLLEQWNLV	LLLEQWNLV	0	1	2	0	0	LKKLLEQWNLV	M	0.616622	63.3	2.133
54	HLA-A*02:11	LWLLWPVTLA	LLLWPVTLA	0	1	1	0	0	LWLLWPVTLA	M	0.616241	63.6	2.1383
118	HLA-A*02:11	ILLNVPLHGTI	ILLNVPLHI	0	8	2	0	0	ILLNVPLHGTI	M	0.61517	64.3	2.153
82	HLA-A*02:11	IAMACLVGL	IAMACLVGL	0	0	0	0	0	IAMACLVGL	M	0.615108	64.4	2.1539
107	HLA-A*02:11	RSMWSFNPET	RMWSFNPET	0	1	1	0	0	RSMWSFNPET	M	0.605204	71.6	2.2905
72	HLA-A*02:11	RINWITGGI	RINWITGGI	0	0	0	0	0	RINWITGGI	M	0.600091	75.7	2.361
83	HLA-A*02:11	AMACLVGLMWL	AMACGLMWL	0	4	2	0	0	AMACLVGLMWL	M	0.596953	78.3	2.4043
118	HLA-A*02:11	ILLNVPLHGT	ILLNVLHGT	0	5	1	0	0	ILLNVPLHGT	M	0.593298	81.5	2.4547
21	HLA-A*02:11	NLVIGFLFL	NLVIGFLFL	0	0	0	0	0	NLVIGFLFL	M	0.592524	82.2	2.4654
86	HLA-A*02:11	CLVGLMWLS	CLVGLMWLS	0	0	0	0	0	CLVGLMWLS	M	0.583835	90.3	2.5867
92	HLA-A*02:11	WLSYFIASFRL	WLSYFSFRL	0	5	2	0	0	WLSYFIASFRL	M	0.578799	95.3	2.6573
47	HLA-A*02:11	YIIKLIFLWLL	YIIKLIWLL	0	6	2	0	0	YIIKLIFLWLL	M	0.578717	95.4	2.6584
55	HLA-A*02:11	WLLWPVTL	WLL-WPVTL	0	0	0	3	1	WLLWPVTL	M	0.576248	98	2.6931
60	HLA-A*02:11	VTLACFVLAAV	TLACVLAAV	1	4	1	0	0	TLACFVLAAV	M	0.570165	104.7	2.7784
100	HLA-A*02:11	FRLFARTRSM	FLFARTRSM	0	1	1	0	0	FRLFARTRSM	M	0.56379	112.1	2.8678
119	HLA-A*02:11	LLNVPLHGTI	LLNVPLHTI	0	7	1	0	0	LLNVPLHGTI	M	0.562071	114.2	2.8919
56	HLA-A*02:11	LLWPVTLA	LLWP-VTLA	0	0	0	4	1	LLWPVTLA	M	0.560283	116.5	2.917
79	HLA-A*02:11	GIAIAMACLV	GIIAMACLV	0	2	1	0	0	GIAIAMACLV	M	0.560283	116.5	2.917
64	HLA-A*02:11	CFVLAAVYRI	FVLAAVYRI	1	0	0	0	0	FVLAAVYRI	M	0.556815	120.9	2.9656
16	HLA-A*02:11	LLEQWNLVI	LLEQWNLVI	0	0	0	0	0	LLEQWNLVI	M	0.554638	123.8	2.9962
131	HLA-A*02:11	RPLLESELVI	RLLESELVI	0	1	1	0	0	RPLLESELVI	M	0.554352	124.2	3.0002
95	HLA-A*02:11	YFIASFRLFA	YIASFRLFA	0	1	1	0	0	YFIASFRLFA	M	0.553082	125.9	3.0189
83	HLA-A*02:11	AMACLVGL	AMAC-LVGL	0	0	0	4	1	AMACLVGL	M	0.552418	126.8	3.0287
52	HLA-A*02:11	IFLWLLWPVTL	FLWLWPVTL	1	3	1	0	0	FLWLLWPVTL	M	0.551647	127.9	3.04
119	HLA-A*02:11	LLNVPLHGT	LLNVPLHGT	0	0	0	0	0	LLNVPLHGT	M	0.542357	141.4	3.1769
62	HLA-A*02:11	LACFVLAAV	LACFVLAAV	0	0	0	0	0	LACFVLAAV	M	0.532637	157.1	3.32
80	HLA-A*02:11	IAIAMACLV	IAIAMACLV	0	0	0	0	0	IAIAMACLV	M	0.52145	177.3	3.4848
25	HLA-A*02:11	GFLFLTWICLL	FLFTWICLL	1	3	1	0	0	FLFLTWICLL	M	0.520659	178.8	3.4965
222	HLA-A*02:11	LLLDRLNQL	LLLDRLNQL	0	0	0	0	0	LLLDRLNQL	N	0.898154	3	0.0955	<= SB
316	HLA-A*02:11	GMSRIGMEV	GMSRIGMEV	0	0	0	0	0	GMSRIGMEV	N	0.836263	5.9	0.3266	<= SB
315	HLA-A*02:11	FGMSRIGMEV	FMSRIGMEV	0	1	1	0	0	FGMSRIGMEV	N	0.833939	6	0.3374	<= SB
314	HLA-A*02:11	FFGMSRIGMEV	FMSRIGMEV	0	1	2	0	0	FFGMSRIGMEV	N	0.724871	19.6	1.0094	<= WB
221	HLA-A*02:11	LLLLDRLNQL	LLLDRLNQL	0	1	1	0	0	LLLLDRLNQL	N	0.69685	26.6	1.2578	<= WB
330	HLA-A*02:11	WLTYTGAIKL	WLYTGAIKL	0	2	1	0	0	WLTYTGAIKL	N	0.67525	33.6	1.4687	<= WB
112	HLA-A*02:11	YLGTGPEAGL	YLGTGPAGL	0	6	1	0	0	YLGTGPEAGL	N	0.604696	72	2.2975
262	HLA-A*02:11	RTATKAYNV	RTATKAYNV	0	0	0	0	0	RTATKAYNV	N	0.59938	76.3	2.3708
351	HLA-A*02:11	ILLNKHIDA	ILLNKHIDA	0	0	0	0	0	ILLNKHIDA	N	0.598297	77.2	2.3857
220	HLA-A*02:11	ALLLLDRLNQL	ALLDRLNQL	0	1	2	0	0	ALLLLDRLNQL	N	0.588916	85.4	2.5154
48	HLA-A*02:11	NTASWFTAL	NTASWFTAL	0	0	0	0	0	NTASWFTAL	N	0.582215	91.9	2.6094
130	HLA-A*02:11	IIWVATEGA	IIWVATEGA	0	0	0	0	0	IIWVATEGA	N	0.559267	117.8	2.9312
165	HLA-A*02:11	TTLPKGFYA	TTLPKGFYA	0	0	0	0	0	TTLPKGFYA	N	0.551017	128.8	3.0493
218	HLA-A*02:11	ALALLLLDRL	ALALLLLRL	0	7	1	0	0	ALALLLLDRL	N	0.532341	157.6	3.3244
305	HLA-A*02:11	AQFAPSASA	AQFAPSASA	0	0	0	0	0	AQFAPSASA	N	0.525064	170.5	3.4316
635	HLA-C*14:03	VYSTGSNVF	VYSTGSNVF	0	0	0	0	0	VYSTGSNVF	S	0.731943	18.2	0.0492	<= SB
706	HLA-C*14:03	AYSNNSIAI	AYSNNSIAI	0	0	0	0	0	AYSNNSIAI	S	0.679034	32.2	0.1161	<= SB
869	HLA-C*14:03	MIAQYTSAL	MIAQYTSAL	0	0	0	0	0	MIAQYTSAL	S	0.678501	32.4	0.1168	<= SB
1137	HLA-C*14:03	VYDPLQPEL	VYDPLQPEL	0	0	0	0	0	VYDPLQPEL	S	0.67094	35.2	0.1269	<= SB
78	HLA-C*14:03	RFDNPVLPF	RFDNPVLPF	0	0	0	0	0	RFDNPVLPF	S	0.667187	36.6	0.1311	<= SB
268	HLA-C*14:03	GYLQPRTFL	GYLQPRTFL	0	0	0	0	0	GYLQPRTFL	S	0.643322	47.4	0.1596	<= SB
269	HLA-C*14:03	YLQPRTFLL	YLQPRTFLL	0	0	0	0	0	YLQPRTFLL	S	0.640869	48.7	0.163	<= SB
236	HLA-C*14:03	TRFQTLLAL	TRFQTLLAL	0	0	0	0	0	TRFQTLLAL	S	0.639349	49.5	0.1651	<= SB
368	HLA-C*14:03	LYNSASFSTF	LYNSAFSTF	0	5	1	0	0	LYNSASFSTF	S	0.630483	54.5	0.1793	<= SB
448	HLA-C*14:03	NYNYLYRLF	NYNYLYRLF	0	0	0	0	0	NYNYLYRLF	S	0.625463	57.5	0.1907	<= SB
144	HLA-C*14:03	YYHKNNKSWM	YYHKNNKSM	0	8	1	0	0	YYHKNNKSWM	S	0.621589	60	0.1996	<= SB
886	HLA-C*14:03	WTFGAGAAL	WTFGAGAAL	0	0	0	0	0	WTFGAGAAL	S	0.621233	60.2	0.2005	<= SB
167	HLA-C*14:03	TFEYVSQPF	TFEYVSQPF	0	0	0	0	0	TFEYVSQPF	S	0.615844	63.8	0.2152	<= SB
265	HLA-C*14:03	YYVGYLQPRTF	YYYLQPRTF	0	2	2	0	0	YYVGYLQPRTF	S	0.604472	72.2	0.2463	<= SB
504	HLA-C*14:03	GYQPYRVVV	GYQPYRVVV	0	0	0	0	0	GYQPYRVVV	S	0.597671	77.7	0.2655	<= SB
1101	HLA-C*14:03	HWFVTQRNF	HWFVTQRNF	0	0	0	0	0	HWFVTQRNF	S	0.592966	81.8	0.279	<= SB
691	HLA-C*14:03	SIIAYTMSL	SIIAYTMSL	0	0	0	0	0	SIIAYTMSL	S	0.586302	87.9	0.298	<= SB
489	HLA-C*14:03	YFPLQSYGF	YFPLQSYGF	0	0	0	0	0	YFPLQSYGF	S	0.578326	95.8	0.3242	<= SB
505	HLA-C*14:03	YQPYRVVVL	YQPYRVVVL	0	0	0	0	0	YQPYRVVVL	S	0.573931	100.5	0.3387	<= SB
327	HLA-C*14:03	VRFPNITNL	VRFPNITNL	0	0	0	0	0	VRFPNITNL	S	0.565497	110.1	0.3667	<= SB
160	HLA-C*14:03	YSSANNCTF	YSSANNCTF	0	0	0	0	0	YSSANNCTF	S	0.56127	115.2	0.3807	<= SB
969	HLA-C*14:03	NFGAISSVL	NFGAISSVL	0	0	0	0	0	NFGAISSVL	S	0.560682	116	0.3827	<= SB
1095	HLA-C*14:03	FVSNGTHWF	FVSNGTHWF	0	0	0	0	0	FVSNGTHWF	S	0.560504	116.2	0.3832	<= SB
144	HLA-C*14:03	YYHKNNKSW	YYHKNNKSW	0	0	0	0	0	YYHKNNKSW	S	0.557389	120.2	0.3936	<= SB
193	HLA-C*14:03	VFKNIDGYF	VFKNIDGYF	0	0	0	0	0	VFKNIDGYF	S	0.555971	122	0.3983	<= SB
369	HLA-C*14:03	YNSASFSTF	YNSASFSTF	0	0	0	0	0	YNSASFSTF	S	0.553309	125.6	0.4086	<= SB
781	HLA-C*14:03	VFAQVKQIY	VFAQVKQIY	0	0	0	0	0	VFAQVKQIY	S	0.54678	134.8	0.4349	<= SB
159	HLA-C*14:03	VYSSANNCTF	VYSSANCTF	0	5	1	0	0	VYSSANNCTF	S	0.536369	150.9	0.4769	<= SB
169	HLA-C*14:03	EYVSQPFLM	EYVSQPFLM	0	0	0	0	0	EYVSQPFLM	S	0.535673	152	0.4797	<= SB
903	HLA-C*14:03	AYRFNGIGV	AYRFNGIGV	0	0	0	0	0	AYRFNGIGV	S	0.535005	153.1	0.4824	<= SB
379	HLA-C*14:03	CYGVSPTKL	CYGVSPTKL	0	0	0	0	0	CYGVSPTKL	S	0.534822	153.4	0.4831	<= SB
267	HLA-C*14:03	VGYLQPRTF	VGYLQPRTF	0	0	0	0	0	VGYLQPRTF	S	0.531596	158.9	0.4961	<= SB
755	HLA-C*14:03	QYGSFCTQL	QYGSFCTQL	0	0	0	0	0	QYGSFCTQL	S	0.529985	161.7	0.5035	<= WB
951	HLA-C*14:03	VVNQNAQAL	VVNQNAQAL	0	0	0	0	0	VVNQNAQAL	S	0.52825	164.7	0.513	<= WB
366	HLA-C*14:03	SVLYNSASF	SVLYNSASF	0	0	0	0	0	SVLYNSASF	S	0.525999	168.8	0.5252	<= WB
1087	HLA-C*14:03	AHFPREGVF	AHFPREGVF	0	0	0	0	0	AHFPREGVF	S	0.521312	177.6	0.5508	<= WB
718	HLA-C*14:03	FTISVTTEI	FTISVTTEI	0	0	0	0	0	FTISVTTEI	S	0.521261	177.7	0.551	<= WB
898	HLA-C*14:03	FAMQMAYRF	FAMQMAYRF	0	0	0	0	0	FAMQMAYRF	S	0.518282	183.5	0.5673	<= WB
168	HLA-C*14:03	FEYVSQPFLM	FYVSQPFLM	0	1	1	0	0	FEYVSQPFLM	S	0.515628	188.8	0.5817	<= WB
203	HLA-C*14:03	IYSKHTPINL	IYSKHTPIL	0	8	1	0	0	IYSKHTPINL	S	0.515015	190.1	0.5851	<= WB
50	HLA-C*14:03	STQDLFLPF	STQDLFLPF	0	0	0	0	0	STQDLFLPF	S	0.514794	190.5	0.5863	<= WB
488	HLA-C*14:03	CYFPLQSYGF	CYFPLQSYF	0	8	1	0	0	CYFPLQSYGF	S	0.514546	191	0.5876	<= WB
202	HLA-C*14:03	KIYSKHTPI	KIYSKHTPI	0	0	0	0	0	KIYSKHTPI	S	0.514377	191.4	0.5885	<= WB
634	HLA-C*14:03	RVYSTGSNVF	RYSTGSNVF	0	1	1	0	0	RVYSTGSNVF	S	0.511213	198.1	0.6058	<= WB
57	HLA-C*14:03	YVYSRVKNL	YVYSRVKNL	0	0	0	0	0	YVYSRVKNL	E	0.630567	54.4	0.1791	<= SB
56	HLA-C*14:03	FYVYSRVKNL	FYYSRVKNL	0	2	1	0	0	FYVYSRVKNL	E	0.566119	109.3	0.3646	<= SB
4	HLA-C*14:03	FVSEETGTL	FVSEETGTL	0	0	0	0	0	FVSEETGTL	E	0.512539	195.2	0.5986	<= WB
95	HLA-C*14:03	YFIASFRLF	YFIASFRLF	0	0	0	0	0	YFIASFRLF	M	0.757875	13.7	0.0311	<= SB
94	HLA-C*14:03	SYFIASFRL	SYFIASFRL	0	0	0	0	0	SYFIASFRL	M	0.747069	15.4	0.0374	<= SB
37	HLA-C*14:03	FAYANRNRF	FAYANRNRF	0	0	0	0	0	FAYANRNRF	M	0.71446	22	0.0664	<= SB
111	HLA-C*14:03	SFNPETNIL	SFNPETNIL	0	0	0	0	0	SFNPETNIL	M	0.693777	27.5	0.0951	<= SB
101	HLA-C*14:03	RLFARTRSM	RLFARTRSM	0	0	0	0	0	RLFARTRSM	M	0.690827	28.4	0.0995	<= SB
38	HLA-C*14:03	AYANRNRFL	AYANRNRFL	0	0	0	0	0	AYANRNRFL	M	0.658049	40.4	0.1412	<= SB
198	HLA-C*14:03	RYRIGNYKL	RYRIGNYKL	0	0	0	0	0	RYRIGNYKL	M	0.639204	49.6	0.1654	<= SB
94	HLA-C*14:03	SYFIASFRLF	SYFASFRLF	0	3	1	0	0	SYFIASFRLF	M	0.619579	61.3	0.205	<= SB
39	HLA-C*14:03	YANRNRFLY	YANRNRFLY	0	0	0	0	0	YANRNRFLY	M	0.600171	75.6	0.2584	<= SB
54	HLA-C*14:03	LWLLWPVTL	LWLLWPVTL	0	0	0	0	0	LWLLWPVTL	M	0.550027	130.1	0.4218	<= SB
100	HLA-C*14:03	FRLFARTRSM	FRFARTRSM	0	2	1	0	0	FRLFARTRSM	M	0.530477	160.8	0.5008	<= WB
170	HLA-C*14:03	VATSRTLSY	VATSRTLSY	0	0	0	0	0	VATSRTLSY	M	0.528505	164.3	0.5116	<= WB
37	HLA-C*14:03	FAYANRNRFL	FYANRNRFL	0	1	1	0	0	FAYANRNRFL	M	0.525182	170.3	0.5297	<= WB
95	HLA-C*14:03	YFIASFRL	YFIASFR-L	0	0	0	7	1	YFIASFRL	M	0.519887	180.3	0.5585	<= WB
306	HLA-C*14:03	QFAPSASAF	QFAPSASAF	0	0	0	0	0	QFAPSASAF	N	0.738467	16.9	0.0436	<= SB
266	HLA-C*14:03	KAYNVTQAF	KAYNVTQAF	0	0	0	0	0	KAYNVTQAF	N	0.707051	23.8	0.0767	<= SB
86	HLA-C*14:03	YYRRATRRI	YYRRATRRI	0	0	0	0	0	YYRRATRRI	N	0.690392	28.5	0.1001	<= SB
314	HLA-C*14:03	FFGMSRIGM	FFGMSRIGM	0	0	0	0	0	FFGMSRIGM	N	0.661023	39.2	0.1379	<= SB
111	HLA-C*14:03	YYLGTGPEA	YYLGTGPEA	0	0	0	0	0	YYLGTGPEA	N	0.629952	54.8	0.1805	<= SB
307	HLA-C*14:03	FAPSASAFF	FAPSASAFF	0	0	0	0	0	FAPSASAFF	N	0.625952	57.2	0.1896	<= SB
111	HLA-C*14:03	YYLGTGPEAGL	YYLGTGPEL	0	8	2	0	0	YYLGTGPEAGL	N	0.570821	103.9	0.349	<= SB
345	HLA-C*14:03	NFKDQVILL	NFKDQVILL	0	0	0	0	0	NFKDQVILL	N	0.553456	125.4	0.408	<= SB
329	HLA-C*14:03	TWLTYTGAI	TWLTYTGAI	0	0	0	0	0	TWLTYTGAI	N	0.552418	126.8	0.4122	<= SB
267	HLA-C*14:03	AYNVTQAF	AYN-VTQAF	0	0	0	3	1	AYNVTQAF	N	0.549666	130.6	0.4233	<= SB
131	HLA-C*14:03	IWVATEGAL	IWVATEGAL	0	0	0	0	0	IWVATEGAL	N	0.532208	157.8	0.4936	<= SB
48	HLA-C*14:03	NTASWFTAL	NTASWFTAL	0	0	0	0	0	NTASWFTAL	N	0.523017	174.3	0.5415	<= WB
865	HLA-A*01:03	LTDEMIAQY	LTDEMIAQY	0	0	0	0	0	LTDEMIAQY	S	0.824081	6.7	0.0073	<= SB
864	HLA-A*01:03	LLTDEMIAQY	LTDEMIAQY	0	1	1	0	0	LLTDEMIAQY	S	0.733352	17.9	0.0119	<= SB
746	HLA-A*01:03	STECSNLLLQY	STECSNLLY	0	8	2	0	0	STECSNLLLQY	S	0.714106	22	0.0133	<= SB
258	HLA-A*01:03	WTAGAAAYY	WTAGAAAYY	0	0	0	0	0	WTAGAAAYY	S	0.658864	40.1	0.0215	<= SB
28	HLA-A*01:03	YTNSFTRGVY	YTNSFTGVY	0	6	1	0	0	YTNSFTRGVY	S	0.641673	48.3	0.0253	<= SB
28	HLA-A*01:03	YTNSFTRGVYY	YTNSFTVYY	0	6	2	0	0	YTNSFTRGVYY	S	0.630972	54.2	0.0293	<= SB
160	HLA-A*01:03	YSSANNCTFEY	YSSANTFEY	0	5	2	0	0	YSSANNCTFEY	S	0.599197	76.4	0.0426	<= SB
361	HLA-A*01:03	CVADYSVLY	CVADYSVLY	0	0	0	0	0	CVADYSVLY	S	0.570946	103.8	0.0599	<= SB
604	HLA-A*01:03	TSNQVAVLY	TSNQVAVLY	0	0	0	0	0	TSNQVAVLY	S	0.564807	110.9	0.0632	<= SB
161	HLA-A*01:03	SSANNCTFEY	SSANCTFEY	0	3	1	0	0	SSANNCTFEY	S	0.524009	172.5	0.0915	<= SB
1197	HLA-A*01:03	LIDLQELGKY	LIDLQELKY	0	7	1	0	0	LIDLQELGKY	S	0.514662	190.8	0.1003	<= SB
171	HLA-A*01:03	ATSRTLSYY	ATSRTLSYY	0	0	0	0	0	ATSRTLSYY	M	0.575166	99.1	0.0578	<= SB
213	HLA-A*01:03	SSDNIALLV	SSDNIALLV	0	0	0	0	0	SSDNIALLV	M	0.545326	136.9	0.0743	<= SB
39	HLA-A*01:03	YANRNRFLY	YANRNRFLY	0	0	0	0	0	YANRNRFLY	M	0.523286	173.8	0.0922	<= SB
78	HLA-A*01:03	SSPDDQIGYY	SSDDQIGYY	0	2	1	0	0	SSPDDQIGYY	N	0.665884	37.2	0.0201	<= SB
77	HLA-A*01:03	NSSPDDQIGYY	NSDDQIGYY	0	2	2	0	0	NSSPDDQIGYY	N	0.558342	118.9	0.0667	<= SB
104	HLA-A*01:03	LSPRWYFYY	LSPRWYFYY	0	0	0	0	0	LSPRWYFYY	N	0.552811	126.3	0.0697	<= SB
1208	HLA-A*24:07	QYIKWPWYI	QYIKWPWYI	0	0	0	0	0	QYIKWPWYI	S	0.787964	9.9	0.0073	<= SB
368	HLA-A*24:07	LYNSASFSTF	LYNSASFTF	0	7	1	0	0	LYNSASFSTF	S	0.710123	23	0.0104	<= SB
1211	HLA-A*24:07	KWPWYIWLGF	KWPWYIWLF	0	8	1	0	0	KWPWYIWLGF	S	0.698768	26	0.0144	<= SB
1208	HLA-A*24:07	QYIKWPWYIW	QYIWPWYIW	0	3	1	0	0	QYIKWPWYIW	S	0.657587	40.6	0.0338	<= SB
488	HLA-A*24:07	CYFPLQSYGF	CYFPLSYGF	0	5	1	0	0	CYFPLQSYGF	S	0.624718	58	0.0577	<= SB
448	HLA-A*24:07	NYNYLYRLF	NYNYLYRLF	0	0	0	0	0	NYNYLYRLF	S	0.599931	75.8	0.0785	<= SB
159	HLA-A*24:07	VYSSANNCTF	VYSSANNTF	0	7	1	0	0	VYSSANNCTF	S	0.584523	89.6	0.0938	<= SB
1206	HLA-A*24:07	YEQYIKWPWYI	YYIKWPWYI	0	1	2	0	0	YEQYIKWPWYI	S	0.555794	122.3	0.1312	<= SB
1207	HLA-A*24:07	EQYIKWPWYI	EYIKWPWYI	0	1	1	0	0	EQYIKWPWYI	S	0.550344	129.7	0.1414	<= SB
312	HLA-A*24:07	IYQTSNFRV	IYQTSNFRV	0	0	0	0	0	IYQTSNFRV	S	0.549221	131.3	0.1435	<= SB
268	HLA-A*24:07	GYLQPRTFLL	GYLPRTFLL	0	3	1	0	0	GYLQPRTFLL	S	0.547434	133.8	0.1468	<= SB
635	HLA-A*24:07	VYSTGSNVF	VYSTGSNVF	0	0	0	0	0	VYSTGSNVF	S	0.535836	151.7	0.1628	<= SB
265	HLA-A*24:07	YYVGYLQPRTF	YYVGYLQTF	0	7	2	0	0	YYVGYLQPRTF	S	0.526911	167.1	0.1744	<= SB
328	HLA-A*24:07	RFPNITNLCPF	RFPNITNLF	0	8	2	0	0	RFPNITNLCPF	S	0.513821	192.5	0.1955	<= SB
94	HLA-A*24:07	SYFIASFRLF	SYFIASFLF	0	7	1	0	0	SYFIASFRLF	M	0.793237	9.4	0.0072	<= SB
95	HLA-A*24:07	YFIASFRLF	YFIASFRLF	0	0	0	0	0	YFIASFRLF	M	0.72731	19.1	0.0094	<= SB
94	HLA-A*24:07	SYFIASFRL	SYFIASFRL	0	0	0	0	0	SYFIASFRL	M	0.70398	24.6	0.0126	<= SB
91	HLA-A*24:07	MWLSYFIASF	MWLSYFASF	0	6	1	0	0	MWLSYFIASF	M	0.636688	51	0.0506	<= SB
93	HLA-A*24:07	LSYFIASFRL	LYFIASFRL	0	1	1	0	0	LSYFIASFRL	M	0.533865	155	0.1654	<= SB
57	HLA-A*24:07	LWPVTLACF	LWPVTLACF	0	0	0	0	0	LWPVTLACF	M	0.529577	162.4	0.1709	<= SB
54	HLA-A*24:07	LWLLWPVTL	LWLLWPVTL	0	0	0	0	0	LWLLWPVTL	M	0.523747	172.9	0.1794	<= SB
19	HLA-A*24:07	QWNLVIGFLF	QWNVIGFLF	0	3	1	0	0	QWNLVIGFLF	M	0.522277	175.7	0.1817	<= SB
258	HLA-A*25:02	WTAGAAAYY	WTAGAAAYY	0	0	0	0	0	WTAGAAAYY	S	0.592571	82.1	0.0085	<= SB
361	HLA-A*80:01	CVADYSVLY	CVADYSVLY	0	0	0	0	0	CVADYSVLY	S	0.665682	37.2	0.0381	<= SB
444	HLA-A*80:01	KVGGNYNYLY	KVGNYNYLY	0	2	1	0	0	KVGGNYNYLY	S	0.641112	48.6	0.0546	<= SB
269	HLA-A*80:01	YLQPRTFLLKY	YLQPRTFLY	0	8	2	0	0	YLQPRTFLLKY	S	0.603708	72.8	0.0847	<= SB
895	HLA-A*80:01	QIPFAMQMAY	QIFAMQMAY	0	2	1	0	0	QIPFAMQMAY	S	0.601579	74.5	0.0862	<= SB
357	HLA-A*80:01	RISNCVADY	RISNCVADY	0	0	0	0	0	RISNCVADY	S	0.59932	76.3	0.0878	<= SB
28	HLA-A*80:01	YTNSFTRGVY	YTNSFTGVY	0	6	1	0	0	YTNSFTRGVY	S	0.556773	121	0.1416	<= SB
386	HLA-A*80:01	KLNDLCFTNVY	KLNDLCFTY	0	8	2	0	0	KLNDLCFTNVY	S	0.537046	149.8	0.1787	<= SB
258	HLA-A*80:01	WTAGAAAYY	WTAGAAAYY	0	0	0	0	0	WTAGAAAYY	S	0.533228	156.1	0.1858	<= SB
162	HLA-A*80:01	SANNCTFEY	SANNCTFEY	0	0	0	0	0	SANNCTFEY	S	0.518375	183.3	0.2145	<= SB
50	HLA-A*80:01	SLVKPSFYVY	SLVKPSFYY	0	8	1	0	0	SLVKPSFYVY	E	0.612409	66.3	0.0784	<= SB
33	HLA-A*80:01	ILTALRLCAY	ILTALRLAY	0	7	1	0	0	ILTALRLCAY	E	0.585061	89.1	0.1033	<= SB
87	HLA-A*80:01	LVGLMWLSY	LVGLMWLSY	0	0	0	0	0	LVGLMWLSY	M	0.579882	94.2	0.1093	<= SB
86	HLA-A*80:01	CLVGLMWLSY	CLVGMWLSY	0	4	1	0	0	CLVGLMWLSY	M	0.57567	98.6	0.1142	<= SB
171	HLA-A*80:01	ATSRTLSYY	ATSRTLSYY	0	0	0	0	0	ATSRTLSYY	M	0.573832	100.6	0.1163	<= SB
39	HLA-A*80:01	YANRNRFLY	YANRNRFLY	0	0	0	0	0	YANRNRFLY	M	0.522794	174.7	0.2057	<= SB
169	HLA-A*80:01	TVATSRTLSY	TVASRTLSY	0	3	1	0	0	TVATSRTLSY	M	0.511785	196.8	0.2275	<= SB
102	HLA-A*80:01	KDLSPRWYFY	KLSPRWYFY	0	1	1	0	0	KDLSPRWYFY	N	0.63115	54.1	0.0629	<= SB
104	HLA-A*80:01	LSPRWYFYY	LSPRWYFYY	0	0	0	0	0	LSPRWYFYY	N	0.54839	132.5	0.1569	<= SB
324	HLA-A*80:01	VTPSGTWLTY	VTSGTWLTY	0	2	1	0	0	VTPSGTWLTY	N	0.540236	144.7	0.1726	<= SB
101	HLA-A*80:01	MKDLSPRWYFY	MLSPRWYFY	0	1	2	0	0	MKDLSPRWYFY	N	0.530375	161	0.1912	<= SB
352	HLA-A*80:01	LLNKHIDAY	LLNKHIDAY	0	0	0	0	0	LLNKHIDAY	N	0.515427	189.2	0.2203	<= SB
103	HLA-A*80:01	DLSPRWYFYY	DLSPWYFYY	0	4	1	0	0	DLSPRWYFYY	N	0.515368	189.4	0.2204	<= SB
865	HLA-A*01:02	LTDEMIAQY	LTDEMIAQY	0	0	0	0	0	LTDEMIAQY	S	0.68761	29.4	0.0087	<= SB
136	HLA-A*01:02	CNDPFLGVYY	CNDPFLGYY	0	7	1	0	0	CNDPFLGVYY	S	0.636014	51.3	0.0108	<= SB
136	HLA-A*01:02	CNDPFLGVY	CNDPFLGVY	0	0	0	0	0	CNDPFLGVY	S	0.620975	60.4	0.0133	<= SB
746	HLA-A*01:02	STECSNLLLQY	STECSNLLY	0	8	2	0	0	STECSNLLLQY	S	0.605586	71.3	0.016	<= SB
28	HLA-A*01:02	YTNSFTRGVY	YTNSFTGVY	0	6	1	0	0	YTNSFTRGVY	S	0.598289	77.2	0.0174	<= SB
160	HLA-A*01:02	YSSANNCTFEY	YSSANTFEY	0	5	2	0	0	YSSANNCTFEY	S	0.575082	99.2	0.0237	<= SB
258	HLA-A*01:02	WTAGAAAYY	WTAGAAAYY	0	0	0	0	0	WTAGAAAYY	S	0.570703	104.1	0.0253	<= SB
135	HLA-A*01:02	FCNDPFLGVY	FNDPFLGVY	0	1	1	0	0	FCNDPFLGVY	S	0.567718	107.5	0.0267	<= SB
864	HLA-A*01:02	LLTDEMIAQY	LTDEMIAQY	0	1	1	0	0	LLTDEMIAQY	S	0.565497	110.1	0.0277	<= SB
387	HLA-A*01:02	LNDLCFTNVY	LNDCFTNVY	0	3	1	0	0	LNDLCFTNVY	S	0.561739	114.7	0.0295	<= SB
161	HLA-A*01:02	SSANNCTFEY	SSANCTFEY	0	3	1	0	0	SSANNCTFEY	S	0.559075	118	0.0306	<= SB
28	HLA-A*01:02	YTNSFTRGVYY	YTNSFTVYY	0	6	2	0	0	YTNSFTRGVYY	S	0.553643	125.1	0.0325	<= SB
39	HLA-A*01:02	YANRNRFLY	YANRNRFLY	0	0	0	0	0	YANRNRFLY	M	0.565356	110.3	0.0278	<= SB
171	HLA-A*01:02	ATSRTLSYY	ATSRTLSYY	0	0	0	0	0	ATSRTLSYY	M	0.563429	112.6	0.0287	<= SB
104	HLA-A*01:02	LSPRWYFYY	LSPRWYFYY	0	0	0	0	0	LSPRWYFYY	N	0.61708	63	0.0139	<= SB
78	HLA-A*01:02	SSPDDQIGYY	SSDDQIGYY	0	2	1	0	0	SSPDDQIGYY	N	0.586678	87.5	0.0197	<= SB
103	HLA-A*01:02	DLSPRWYFYY	DSPRWYFYY	0	1	1	0	0	DLSPRWYFYY	N	0.518413	183.2	0.053	<= SB
236	HLA-B*39:31	TRFQTLLAL	TRFQTLLAL	0	0	0	0	0	TRFQTLLAL	S	0.651064	43.6	0.0094	<= SB
764	HLA-B*39:31	NRALTGIAV	NRALTGIAV	0	0	0	0	0	NRALTGIAV	S	0.5819	92.2	0.0228	<= SB
133	HLA-B*39:31	FQFCNDPFL	FQFCNDPFL	0	0	0	0	0	FQFCNDPFL	S	0.526833	167.3	0.0581	<= SB
508	HLA-B*39:31	YRVVVLSFEL	YRVVLSFEL	0	2	1	0	0	YRVVVLSFEL	S	0.516679	186.7	0.0636	<= SB
43	HLA-B*39:31	NRFLYIIKL	NRFLYIIKL	0	0	0	0	0	NRFLYIIKL	M	0.536975	149.9	0.0528	<= SB
269	HLA-A*02:20	YLQPRTFLL	YLQPRTFLL	0	0	0	0	0	YLQPRTFLL	S	0.810964	7.7	0.0179	<= SB
1095	HLA-A*02:20	FVSNGTHWFV	FVSNGTWFV	0	6	1	0	0	FVSNGTHWFV	S	0.721119	20.4	0.1015	<= SB
1220	HLA-A*02:20	FIAGLIAIV	FIAGLIAIV	0	0	0	0	0	FIAGLIAIV	S	0.707164	23.8	0.13	<= SB
386	HLA-A*02:20	KLNDLCFTNV	KLNDLCFTV	0	8	1	0	0	KLNDLCFTNV	S	0.706423	24	0.1312	<= SB
133	HLA-A*02:20	FQFCNDPFL	FQFCNDPFL	0	0	0	0	0	FQFCNDPFL	S	0.699791	25.7	0.142	<= SB
417	HLA-A*02:20	KIADYNYKL	KIADYNYKL	0	0	0	0	0	KIADYNYKL	S	0.694682	27.2	0.1504	<= SB
691	HLA-A*02:20	SIIAYTMSL	SIIAYTMSL	0	0	0	0	0	SIIAYTMSL	S	0.691471	28.2	0.1564	<= SB
1000	HLA-A*02:20	RLQSLQTYV	RLQSLQTYV	0	0	0	0	0	RLQSLQTYV	S	0.678778	32.3	0.1818	<= SB
515	HLA-A*02:20	FELLHAPATV	FLLHAPATV	0	1	1	0	0	FELLHAPATV	S	0.66792	36.3	0.2114	<= SB
1060	HLA-A*02:20	VVFLHVTYV	VVFLHVTYV	0	0	0	0	0	VVFLHVTYV	S	0.658179	40.4	0.2407	<= SB
976	HLA-A*02:20	VLNDILSRL	VLNDILSRL	0	0	0	0	0	VLNDILSRL	S	0.642931	47.6	0.2906	<= SB
821	HLA-A*02:20	LLFNKVTLA	LLFNKVTLA	0	0	0	0	0	LLFNKVTLA	S	0.640603	48.8	0.2984	<= SB
1047	HLA-A*02:20	YHLMSFPQSA	YLMSFPQSA	0	1	1	0	0	YHLMSFPQSA	S	0.640313	49	0.2994	<= SB
900	HLA-A*02:20	MQMAYRFNGI	MQMAYRFGI	0	7	1	0	0	MQMAYRFNGI	S	0.614591	64.7	0.3934	<= SB
133	HLA-A*02:20	FQFCNDPFLGV	FQFDPFLGV	0	3	2	0	0	FQFCNDPFLGV	S	0.614341	64.9	0.3943	<= SB
1215	HLA-A*02:20	YIWLGFIAGL	YIWGFIAGL	0	3	1	0	0	YIWLGFIAGL	S	0.601919	74.2	0.444	<= SB
718	HLA-A*02:20	FTISVTTEI	FTISVTTEI	0	0	0	0	0	FTISVTTEI	S	0.589738	84.7	0.4933	<= SB
983	HLA-A*02:20	RLDKVEAEV	RLDKVEAEV	0	0	0	0	0	RLDKVEAEV	S	0.575	99.3	0.5762	<= WB
2	HLA-A*02:20	FVFLVLLPLV	FVFLLLPLV	0	4	1	0	0	FVFLVLLPLV	S	0.573546	100.9	0.5847	<= WB
424	HLA-A*02:20	KLPDDFTGCV	KLPDDFTGV	0	8	1	0	0	KLPDDFTGCV	S	0.57219	102.4	0.5926	<= WB
1048	HLA-A*02:20	HLMSFPQSA	HLMSFPQSA	0	0	0	0	0	HLMSFPQSA	S	0.57075	104	0.6012	<= WB
62	HLA-A*02:20	VTWFHAIHV	VTWFHAIHV	0	0	0	0	0	VTWFHAIHV	S	0.56793	107.2	0.6208	<= WB
817	HLA-A*02:20	FIEDLLFNKV	FIEDLLFNV	0	8	1	0	0	FIEDLLFNKV	S	0.56403	111.8	0.648	<= WB
1062	HLA-A*02:20	FLHVTYVPA	FLHVTYVPA	0	0	0	0	0	FLHVTYVPA	S	0.540647	144	0.8095	<= WB
786	HLA-A*02:20	KQIYKTPPI	KQIYKTPPI	0	0	0	0	0	KQIYKTPPI	S	0.536259	151	0.8404	<= WB
721	HLA-A*02:20	SVTTEILPV	SVTTEILPV	0	0	0	0	0	SVTTEILPV	S	0.528923	163.5	0.8921	<= WB
713	HLA-A*02:20	AIPTNFTISV	AITNFTISV	0	2	1	0	0	AIPTNFTISV	S	0.527171	166.7	0.9047	<= WB
869	HLA-A*02:20	MIAQYTSAL	MIAQYTSAL	0	0	0	0	0	MIAQYTSAL	S	0.517996	184	0.9736	<= WB
999	HLA-A*02:20	GRLQSLQTYV	GLQSLQTYV	0	1	1	0	0	GRLQSLQTYV	S	0.514653	190.8	0.9987	<= WB
268	HLA-A*02:20	GYLQPRTFLL	YLQPRTFLL	1	0	0	0	0	YLQPRTFLL	S	0.513836	192.5	1.0056	<= WB
50	HLA-A*02:20	SLVKPSFYV	SLVKPSFYV	0	0	0	0	0	SLVKPSFYV	E	0.754578	14.2	0.0603	<= SB
20	HLA-A*02:20	FLAFVVFLL	FLAFVVFLL	0	0	0	0	0	FLAFVVFLL	E	0.735003	17.6	0.0815	<= SB
16	HLA-A*02:20	SVLLFLAFV	SVLLFLAFV	0	0	0	0	0	SVLLFLAFV	E	0.614216	65	0.3947	<= SB
20	HLA-A*02:20	FLAFVVFLLV	FLAFVVFLV	0	7	1	0	0	FLAFVVFLLV	E	0.598234	77.2	0.4589	<= SB
17	HLA-A*02:20	VLLFLAFVV	VLLFLAFVV	0	0	0	0	0	VLLFLAFVV	E	0.593551	81.3	0.4779	<= SB
16	HLA-A*02:20	SVLLFLAFVV	SLLFLAFVV	0	1	1	0	0	SVLLFLAFVV	E	0.574147	100.2	0.5812	<= WB
49	HLA-A*02:20	VSLVKPSFYV	VLVKPSFYV	0	1	1	0	0	VSLVKPSFYV	E	0.57203	102.6	0.5935	<= WB
26	HLA-A*02:20	FLLVTLAIL	FLLVTLAIL	0	0	0	0	0	FLLVTLAIL	E	0.566946	108.4	0.6277	<= WB
19	HLA-A*02:20	LFLAFVVFLL	FLAFVVFLL	1	0	0	0	0	FLAFVVFLL	E	0.530013	161.6	0.8844	<= WB
18	HLA-A*02:20	LLFLAFVVFL	LLFAFVVFL	0	3	1	0	0	LLFLAFVVFL	E	0.510614	199.3	1.0334	<= WB
89	HLA-A*02:20	GLMWLSYFI	GLMWLSYFI	0	0	0	0	0	GLMWLSYFI	M	0.814309	7.5	0.0165	<= SB
15	HLA-A*02:20	KLLEQWNLV	KLLEQWNLV	0	0	0	0	0	KLLEQWNLV	M	0.758573	13.6	0.0568	<= SB
65	HLA-A*02:20	FVLAAVYRI	FVLAAVYRI	0	0	0	0	0	FVLAAVYRI	M	0.712595	22.4	0.1198	<= SB
53	HLA-A*02:20	FLWLLWPV	FL-WLLWPV	0	0	0	2	1	FLWLLWPV	M	0.707081	23.8	0.1301	<= SB
61	HLA-A*02:20	TLACFVLAAV	TLACFLAAV	0	5	1	0	0	TLACFVLAAV	M	0.704421	24.5	0.1344	<= SB
50	HLA-A*02:20	KLIFLWLLWPV	KLIWLLWPV	0	3	2	0	0	KLIFLWLLWPV	M	0.695594	26.9	0.1489	<= SB
51	HLA-A*02:20	LIFLWLLWPV	LIFWLLWPV	0	3	1	0	0	LIFLWLLWPV	M	0.661586	38.9	0.2304	<= SB
15	HLA-A*02:20	KLLEQWNLVI	KLLEWNLVI	0	4	1	0	0	KLLEQWNLVI	M	0.640702	48.8	0.2981	<= SB
53	HLA-A*02:20	FLWLLWPVTL	FLWLWPVTL	0	3	1	0	0	FLWLLWPVTL	M	0.637381	50.6	0.31	<= SB
56	HLA-A*02:20	LLWPVTLACFV	LLWPVTCFV	0	6	2	0	0	LLWPVTLACFV	M	0.635881	51.4	0.3155	<= SB
88	HLA-A*02:20	VGLMWLSYFI	VLMWLSYFI	0	1	1	0	0	VGLMWLSYFI	M	0.634621	52.1	0.3201	<= SB
89	HLA-A*02:20	GLMWLSYFIA	GLMWLSYFA	0	8	1	0	0	GLMWLSYFIA	M	0.627936	56	0.3446	<= SB
26	HLA-A*02:20	FLFLTWICLL	FLLTWICLL	0	2	1	0	0	FLFLTWICLL	M	0.600271	75.6	0.4506	<= SB
108	HLA-A*02:20	SMWSFNPET	SMWSFNPET	0	0	0	0	0	SMWSFNPET	M	0.596431	78.8	0.4662	<= SB
108	HLA-A*02:20	SMWSFNPETNI	SMWSFNPEI	0	8	2	0	0	SMWSFNPETNI	M	0.587692	86.6	0.5023	<= WB
61	HLA-A*02:20	TLACFVLAA	TLACFVLAA	0	0	0	0	0	TLACFVLAA	M	0.584526	89.6	0.5207	<= WB
81	HLA-A*02:20	AIAMACLVGL	AIMACLVGL	0	2	1	0	0	AIAMACLVGL	M	0.565767	109.8	0.6359	<= WB
96	HLA-A*02:20	FIASFRLFA	FIASFRLFA	0	0	0	0	0	FIASFRLFA	M	0.559698	117.2	0.6782	<= WB
14	HLA-A*02:20	KKLLEQWNLV	KLLEQWNLV	0	1	1	0	0	KKLLEQWNLV	M	0.548064	132.9	0.7583	<= WB
55	HLA-A*02:20	WLLWPVTLA	WLLWPVTLA	0	0	0	0	0	WLLWPVTLA	M	0.547994	133	0.7588	<= WB
222	HLA-A*02:20	LLLDRLNQL	LLLDRLNQL	0	0	0	0	0	LLLDRLNQL	N	0.673776	34.1	0.1947	<= SB
315	HLA-A*02:20	FGMSRIGMEV	FMSRIGMEV	0	1	1	0	0	FGMSRIGMEV	N	0.631033	54.2	0.3332	<= SB
316	HLA-A*02:20	GMSRIGMEV	GMSRIGMEV	0	0	0	0	0	GMSRIGMEV	N	0.569216	105.7	0.6119	<= WB
869	HLA-B*39:10	MIAQYTSAL	MIAQYTSAL	0	0	0	0	0	MIAQYTSAL	S	0.707555	23.7	0.0336	<= SB
329	HLA-B*39:10	FPNITNLCPF	FPNITNLPF	0	7	1	0	0	FPNITNLCPF	S	0.706414	24	0.034	<= SB
38	HLA-B*39:10	YPDKVFRSSVL	YPDKVSSVL	0	5	2	0	0	YPDKVFRSSVL	S	0.68958	28.8	0.0395	<= SB
714	HLA-B*39:10	IPTNFTISV	IPTNFTISV	0	0	0	0	0	IPTNFTISV	S	0.683292	30.8	0.0436	<= SB
1052	HLA-B*39:10	FPQSAPHGV	FPQSAPHGV	0	0	0	0	0	FPQSAPHGV	S	0.672711	34.5	0.0522	<= SB
216	HLA-B*39:10	LPQGFSAL	LPQGFS-AL	0	0	0	6	1	LPQGFSAL	S	0.645552	46.3	0.0815	<= SB
1052	HLA-B*39:10	FPQSAPHGVV	FPQSAHGVV	0	5	1	0	0	FPQSAPHGVV	S	0.635605	51.6	0.0918	<= SB
38	HLA-B*39:10	YPDKVFRSSV	YPDVFRSSV	0	3	1	0	0	YPDKVFRSSV	S	0.628854	55.5	0.0991	<= SB
1052	HLA-B*39:10	FPQSAPHGVVF	FPAPHGVVF	0	2	2	0	0	FPQSAPHGVVF	S	0.596263	78.9	0.1424	<= SB
886	HLA-B*39:10	WTFGAGAAL	WTFGAGAAL	0	0	0	0	0	WTFGAGAAL	S	0.582792	91.3	0.1603	<= SB
216	HLA-B*39:10	LPQGFSALEPL	LPQGFSAPL	0	7	2	0	0	LPQGFSALEPL	S	0.578611	95.5	0.1656	<= SB
425	HLA-B*39:10	LPDDFTGCVI	LPDFTGCVI	0	2	1	0	0	LPDDFTGCVI	S	0.565198	110.4	0.1866	<= SB
1089	HLA-B*39:10	FPREGVFVS	FPREGVFVS	0	0	0	0	0	FPREGVFVS	S	0.552624	126.5	0.2125	<= SB
24	HLA-B*39:10	LPPAYTNSF	LPPAYTNSF	0	0	0	0	0	LPPAYTNSF	S	0.541443	142.8	0.2372	<= SB
861	HLA-B*39:10	LPPLLTDEM	LPPLLTDEM	0	0	0	0	0	LPPLLTDEM	S	0.539995	145.1	0.2404	<= SB
208	HLA-B*39:10	TPINLVRDL	TPINLVRDL	0	0	0	0	0	TPINLVRDL	S	0.539926	145.2	0.2405	<= SB
84	HLA-B*39:10	LPFNDGVYF	LPFNDGVYF	0	0	0	0	0	LPFNDGVYF	S	0.537554	148.9	0.2457	<= SB
8	HLA-B*39:10	LPLVSSQCV	LPLVSSQCV	0	0	0	0	0	LPLVSSQCV	S	0.530446	160.8	0.2667	<= SB
56	HLA-B*39:10	LPFFSNVTWF	LPFFSNVTF	0	8	1	0	0	LPFFSNVTWF	S	0.519452	181.2	0.3025	<= SB
691	HLA-B*39:10	SIIAYTMSL	SIIAYTMSL	0	0	0	0	0	SIIAYTMSL	S	0.517247	185.5	0.3109	<= SB
58	HLA-B*39:10	WPVTLACFVL	WPVTLAFVL	0	6	1	0	0	WPVTLACFVL	M	0.68418	30.5	0.0429	<= SB
58	HLA-B*39:10	WPVTLACFV	WPVTLACFV	0	0	0	0	0	WPVTLACFV	M	0.546325	135.5	0.2264	<= SB
164	HLA-B*39:10	LPKEITVAT	LPKEITVAT	0	0	0	0	0	LPKEITVAT	M	0.539524	145.8	0.2414	<= SB
66	HLA-B*39:10	FPRGQGVPI	FPRGQGVPI	0	0	0	0	0	FPRGQGVPI	N	0.753103	14.5	0.0157	<= SB
105	HLA-B*39:10	SPRWYFYYL	SPRWYFYYL	0	0	0	0	0	SPRWYFYYL	N	0.661349	39	0.0675	<= SB
150	HLA-B*39:10	NPANNAAIVL	NPANAAIVL	0	3	1	0	0	NPANNAAIVL	N	0.590996	83.5	0.1499	<= SB
150	HLA-B*39:10	NPANNAAIV	NPANNAAIV	0	0	0	0	0	NPANNAAIV	N	0.551327	128.3	0.2154	<= SB
48	HLA-B*39:10	NTASWFTAL	NTASWFTAL	0	0	0	0	0	NTASWFTAL	N	0.526413	168	0.2796	<= SB
1220	HLA-A*02:22	FIAGLIAIV	FIAGLIAIV	0	0	0	0	0	FIAGLIAIV	S	0.899741	3	0.0209	<= SB
269	HLA-A*02:22	YLQPRTFLL	YLQPRTFLL	0	0	0	0	0	YLQPRTFLL	S	0.887694	3.4	0.0346	<= SB
976	HLA-A*02:22	VLNDILSRL	VLNDILSRL	0	0	0	0	0	VLNDILSRL	S	0.873906	3.9	0.0528	<= SB
1095	HLA-A*02:22	FVSNGTHWFV	FVSNGTWFV	0	6	1	0	0	FVSNGTHWFV	S	0.863965	4.4	0.0671	<= SB
386	HLA-A*02:22	KLNDLCFTNV	KLNDLFTNV	0	5	1	0	0	KLNDLCFTNV	S	0.840204	5.6	0.1223	<= SB
417	HLA-A*02:22	KIADYNYKL	KIADYNYKL	0	0	0	0	0	KIADYNYKL	S	0.838609	5.7	0.1267	<= SB
821	HLA-A*02:22	LLFNKVTLA	LLFNKVTLA	0	0	0	0	0	LLFNKVTLA	S	0.831726	6.2	0.151	<= SB
869	HLA-A*02:22	MIAQYTSAL	MIAQYTSAL	0	0	0	0	0	MIAQYTSAL	S	0.830461	6.3	0.154	<= SB
1000	HLA-A*02:22	RLQSLQTYV	RLQSLQTYV	0	0	0	0	0	RLQSLQTYV	S	0.828268	6.4	0.1592	<= SB
133	HLA-A*02:22	FQFCNDPFL	FQFCNDPFL	0	0	0	0	0	FQFCNDPFL	S	0.819817	7	0.1826	<= SB
1047	HLA-A*02:22	YHLMSFPQSA	YLMSFPQSA	0	1	1	0	0	YHLMSFPQSA	S	0.812713	7.6	0.2127	<= SB
515	HLA-A*02:22	FELLHAPATV	FLLHAPATV	0	1	1	0	0	FELLHAPATV	S	0.805589	8.2	0.2423	<= SB
691	HLA-A*02:22	SIIAYTMSL	SIIAYTMSL	0	0	0	0	0	SIIAYTMSL	S	0.80347	8.4	0.2512	<= SB
1062	HLA-A*02:22	FLHVTYVPA	FLHVTYVPA	0	0	0	0	0	FLHVTYVPA	S	0.796568	9	0.2817	<= SB
718	HLA-A*02:22	FTISVTTEI	FTISVTTEI	0	0	0	0	0	FTISVTTEI	S	0.786607	10.1	0.3285	<= SB
1060	HLA-A*02:22	VVFLHVTYV	VVFLHVTYV	0	0	0	0	0	VVFLHVTYV	S	0.784339	10.3	0.3396	<= SB
1048	HLA-A*02:22	HLMSFPQSA	HLMSFPQSA	0	0	0	0	0	HLMSFPQSA	S	0.777946	11.1	0.3709	<= SB
975	HLA-A*02:22	SVLNDILSRL	SLNDILSRL	0	1	1	0	0	SVLNDILSRL	S	0.774622	11.5	0.3872	<= SB
1219	HLA-A*02:22	GFIAGLIAIV	FIAGLIAIV	1	0	0	0	0	FIAGLIAIV	S	0.766738	12.5	0.4291	<= SB
241	HLA-A*02:22	LLALHRSYL	LLALHRSYL	0	0	0	0	0	LLALHRSYL	S	0.760305	13.4	0.4645	<= SB
424	HLA-A*02:22	KLPDDFTGCV	KLPDDFTGV	0	8	1	0	0	KLPDDFTGCV	S	0.752561	14.5	0.5093	<= WB
1220	HLA-A*02:22	FIAGLIAIVMV	FIAGLIAMV	0	7	2	0	0	FIAGLIAIVMV	S	0.748132	15.3	0.541	<= WB
55	HLA-A*02:22	FLPFFSNV	FL-PFFSNV	0	0	0	2	1	FLPFFSNV	S	0.73847	16.9	0.6097	<= WB
900	HLA-A*02:22	MQMAYRFNGI	MQMAYFNGI	0	5	1	0	0	MQMAYRFNGI	S	0.737313	17.2	0.6176	<= WB
869	HLA-A*02:22	MIAQYTSALL	MIAQYTALL	0	6	1	0	0	MIAQYTSALL	S	0.736514	17.3	0.623	<= WB
999	HLA-A*02:22	GRLQSLQTYV	GLQSLQTYV	0	1	1	0	0	GRLQSLQTYV	S	0.726111	19.4	0.6939	<= WB
1215	HLA-A*02:22	YIWLGFIAGL	YILGFIAGL	0	2	1	0	0	YIWLGFIAGL	S	0.722909	20	0.7188	<= WB
1121	HLA-A*02:22	FVSGNCDVV	FVSGNCDVV	0	0	0	0	0	FVSGNCDVV	S	0.717239	21.3	0.7648	<= WB
133	HLA-A*02:22	FQFCNDPFLGV	FQFDPFLGV	0	3	2	0	0	FQFCNDPFLGV	S	0.716599	21.5	0.77	<= WB
1192	HLA-A*02:22	NLNESLIDL	NLNESLIDL	0	0	0	0	0	NLNESLIDL	S	0.710499	22.9	0.8203	<= WB
817	HLA-A*02:22	FIEDLLFNKV	FIEDLLFNV	0	8	1	0	0	FIEDLLFNKV	S	0.70936	23.2	0.8299	<= WB
55	HLA-A*02:22	FLPFFSNVT	FLPFFSNVT	0	0	0	0	0	FLPFFSNVT	S	0.706764	23.9	0.8518	<= WB
1220	HLA-A*02:22	FIAGLIAIVM	FIAGLIAIV	0	0	0	0	0	FIAGLIAIV	S	0.698952	26	0.9172	<= WB
873	HLA-A*02:22	YTSALLAGTI	YTSALLAGI	0	8	1	0	0	YTSALLAGTI	S	0.691622	28.1	0.977	<= WB
512	HLA-A*02:22	VLSFELLHA	VLSFELLHA	0	0	0	0	0	VLSFELLHA	S	0.687803	29.3	1.0073	<= WB
762	HLA-A*02:22	QLNRALTGI	QLNRALTGI	0	0	0	0	0	QLNRALTGI	S	0.68776	29.3	1.0076	<= WB
983	HLA-A*02:22	RLDKVEAEV	RLDKVEAEV	0	0	0	0	0	RLDKVEAEV	S	0.687445	29.4	1.0099	<= WB
937	HLA-A*02:22	SLSSTASAL	SLSSTASAL	0	0	0	0	0	SLSSTASAL	S	0.683623	30.7	1.0377	<= WB
1185	HLA-A*02:22	RLNEVAKNL	RLNEVAKNL	0	0	0	0	0	RLNEVAKNL	S	0.679676	32	1.0664	<= WB
268	HLA-A*02:22	GYLQPRTFLL	YLQPRTFLL	1	0	0	0	0	YLQPRTFLL	S	0.677227	32.9	1.0842	<= WB
2	HLA-A*02:22	FVFLVLLPLV	FVFLVLLPV	0	8	1	0	0	FVFLVLLPLV	S	0.674137	34	1.108	<= WB
83	HLA-A*02:22	VLPFNDGVYFA	VLNDGVYFA	0	2	2	0	0	VLPFNDGVYFA	S	0.659312	39.9	1.2459	<= WB
240	HLA-A*02:22	TLLALHRSYL	TLLALHSYL	0	6	1	0	0	TLLALHRSYL	S	0.657721	40.6	1.2633	<= WB
28	HLA-A*02:22	YTNSFTRGV	YTNSFTRGV	0	0	0	0	0	YTNSFTRGV	S	0.65573	41.5	1.2851	<= WB
974	HLA-A*02:22	SSVLNDILSRL	SLNDILSRL	0	1	2	0	0	SSVLNDILSRL	S	0.655252	41.7	1.2903	<= WB
258	HLA-A*02:22	WTAGAAAYYV	WTAGAAYYV	0	4	1	0	0	WTAGAAAYYV	S	0.654678	41.9	1.2965	<= WB
1217	HLA-A*02:22	WLGFIAGLI	WLGFIAGLI	0	0	0	0	0	WLGFIAGLI	S	0.653619	42.4	1.3088	<= WB
857	HLA-A*02:22	GLTVLPPLL	GLTVLPPLL	0	0	0	0	0	GLTVLPPLL	S	0.65005	44.1	1.3512	<= WB
117	HLA-A*02:22	LLIVNNATNV	LLINNATNV	0	3	1	0	0	LLIVNNATNV	S	0.649585	44.3	1.3567	<= WB
901	HLA-A*02:22	QMAYRFNGI	QMAYRFNGI	0	0	0	0	0	QMAYRFNGI	S	0.649039	44.6	1.3632	<= WB
1114	HLA-A*02:22	IITTDNTFV	IITTDNTFV	0	0	0	0	0	IITTDNTFV	S	0.648659	44.8	1.3677	<= WB
1059	HLA-A*02:22	GVVFLHVTYV	GVFLHVTYV	0	1	1	0	0	GVVFLHVTYV	S	0.647917	45.1	1.3765	<= WB
713	HLA-A*02:22	AIPTNFTISV	AITNFTISV	0	2	1	0	0	AIPTNFTISV	S	0.647819	45.2	1.3776	<= WB
392	HLA-A*02:22	FTNVYADSFV	FTNVYASFV	0	6	1	0	0	FTNVYADSFV	S	0.646674	45.7	1.3912	<= WB
2	HLA-A*02:22	FVFLVLLPL	FVFLVLLPL	0	0	0	0	0	FVFLVLLPL	S	0.645994	46.1	1.3993	<= WB
1223	HLA-A*02:22	GLIAIVMVTI	GLIAIVMTI	0	7	1	0	0	GLIAIVMVTI	S	0.645762	46.2	1.402	<= WB
7	HLA-A*02:22	LLPLVSSQCV	LLPLVSSQV	0	8	1	0	0	LLPLVSSQCV	S	0.643728	47.2	1.4258	<= WB
4	HLA-A*02:22	FLVLLPLV	FLV-LLPLV	0	0	0	3	1	FLVLLPLV	S	0.640575	48.9	1.4627	<= WB
201	HLA-A*02:22	FKIYSKHTPI	FIYSKHTPI	0	1	1	0	0	FKIYSKHTPI	S	0.639674	49.3	1.4732	<= WB
1167	HLA-A*02:22	GDISGINASV	GISGINASV	0	1	1	0	0	GDISGINASV	S	0.638677	49.9	1.4848	<= WB
612	HLA-A*02:22	YQDVNCTEV	YQDVNCTEV	0	0	0	0	0	YQDVNCTEV	S	0.638247	50.1	1.4899	<= WB
1003	HLA-A*02:22	SLQTYVTQQL	SLQTYVTQL	0	7	1	0	0	SLQTYVTQQL	S	0.63667	51	1.5085	<= WB
721	HLA-A*02:22	SVTTEILPV	SVTTEILPV	0	0	0	0	0	SVTTEILPV	S	0.630475	54.5	1.5825	<= WB
696	HLA-A*02:22	TMSLGAENSV	TMSLAENSV	0	4	1	0	0	TMSLGAENSV	S	0.629917	54.8	1.5892	<= WB
416	HLA-A*02:22	GKIADYNYKL	GIADYNYKL	0	1	1	0	0	GKIADYNYKL	S	0.627061	56.5	1.6229	<= WB
921	HLA-A*02:22	KLIANQFNSA	KLANQFNSA	0	2	1	0	0	KLIANQFNSA	S	0.6257	57.4	1.639	<= WB
269	HLA-A*02:22	YLQPRTFLLK	YLQPRTFLL	0	0	0	0	0	YLQPRTFLL	S	0.625527	57.5	1.641	<= WB
972	HLA-A*02:22	AISSVLNDI	AISSVLNDI	0	0	0	0	0	AISSVLNDI	S	0.624106	58.4	1.6577	<= WB
958	HLA-A*02:22	ALNTLVKQL	ALNTLVKQL	0	0	0	0	0	ALNTLVKQL	S	0.623615	58.7	1.6635	<= WB
718	HLA-A*02:22	FTISVTTEIL	FTISVTTEL	0	8	1	0	0	FTISVTTEIL	S	0.623603	58.7	1.6636	<= WB
374	HLA-A*02:22	FSTFKCYGV	FSTFKCYGV	0	0	0	0	0	FSTFKCYGV	S	0.619194	61.6	1.7171	<= WB
47	HLA-A*02:22	VLHSTQDLFL	VLSTQDLFL	0	2	1	0	0	VLHSTQDLFL	S	0.619034	61.7	1.7192	<= WB
334	HLA-A*02:22	NLCPFGEVFNA	NLFGEVFNA	0	2	2	0	0	NLCPFGEVFNA	S	0.618779	61.9	1.7225	<= WB
610	HLA-A*02:22	VLYQDVNCTEV	VLYQDVTEV	0	6	2	0	0	VLYQDVNCTEV	S	0.611325	67	1.8189	<= WB
947	HLA-A*02:22	KLQDVVNQNA	KLQDVVNNA	0	7	1	0	0	KLQDVVNQNA	S	0.609936	68.1	1.8363	<= WB
995	HLA-A*02:22	RLITGRLQSL	RLITGLQSL	0	5	1	0	0	RLITGRLQSL	S	0.608218	69.3	1.858	<= WB
922	HLA-A*02:22	LIANQFNSAI	LIANFNSAI	0	4	1	0	0	LIANQFNSAI	S	0.606207	70.9	1.8833	<= WB
473	HLA-A*02:22	YQAGSTPCNGV	YQAGSTPGV	0	7	2	0	0	YQAGSTPCNGV	S	0.604402	72.3	1.9071	<= WB
1094	HLA-A*02:22	VFVSNGTHWFV	FVSNGTWFV	1	6	1	0	0	FVSNGTHWFV	S	0.602924	73.4	1.9291	<= WB
567	HLA-A*02:22	RDIADTTDAV	RIADTTDAV	0	1	1	0	0	RDIADTTDAV	S	0.602077	74.1	1.9417	<= WB
1196	HLA-A*02:22	SLIDLQEL	SLID-LQEL	0	0	0	4	1	SLIDLQEL	S	0.601508	74.6	1.9501	<= WB
109	HLA-A*02:22	TLDSKTQSL	TLDSKTQSL	0	0	0	0	0	TLDSKTQSL	S	0.59945	76.2	1.9807	<= WB
922	HLA-A*02:22	LIANQFNSA	LIANQFNSA	0	0	0	0	0	LIANQFNSA	S	0.597474	77.9	2.0102
820	HLA-A*02:22	DLLFNKVTLA	LLFNKVTLA	1	0	0	0	0	LLFNKVTLA	S	0.593152	81.6	2.0753
170	HLA-A*02:22	YVSQPFLMDL	YVSPFLMDL	0	3	1	0	0	YVSQPFLMDL	S	0.592657	82.1	2.0828
944	HLA-A*02:22	ALGKLQDVV	ALGKLQDVV	0	0	0	0	0	ALGKLQDVV	S	0.592064	82.6	2.0918
821	HLA-A*02:22	LLFNKVTLADA	LLFNKVTLA	0	8	2	0	0	LLFNKVTLADA	S	0.591775	82.8	2.0961
976	HLA-A*02:22	VLNDILSRLD	VLNDILSRL	0	0	0	0	0	VLNDILSRL	S	0.591443	83.1	2.1011
855	HLA-A*02:22	FNGLTVLPPLL	FLTVLPPLL	0	1	2	0	0	FNGLTVLPPLL	S	0.590813	83.7	2.1106
1217	HLA-A*02:22	WLGFIAGL	WL-GFIAGL	0	0	0	2	1	WLGFIAGL	S	0.589185	85.2	2.1352
223	HLA-A*02:22	LEPLVDLPIGI	LLVDLPIGI	0	1	2	0	0	LEPLVDLPIGI	S	0.5882	86.1	2.15
786	HLA-A*02:22	KQIYKTPPI	KQIYKTPPI	0	0	0	0	0	KQIYKTPPI	S	0.585496	88.7	2.1908
1046	HLA-A*02:22	GYHLMSFPQSA	YLMSFPQSA	1	1	1	0	0	YHLMSFPQSA	S	0.584813	89.3	2.2011
1223	HLA-A*02:22	GLIAIVMVT	GLIAIVMVT	0	0	0	0	0	GLIAIVMVT	S	0.584285	89.8	2.2091
1224	HLA-A*02:22	LIAIVMVTI	LIAIVMVTI	0	0	0	0	0	LIAIVMVTI	S	0.582761	91.3	2.2321
606	HLA-A*02:22	NQVAVLYQDV	NQVAVLYQV	0	8	1	0	0	NQVAVLYQDV	S	0.582169	91.9	2.241
873	HLA-A*02:22	YTSALLAGT	YTSALLAGT	0	0	0	0	0	YTSALLAGT	S	0.582146	91.9	2.2413
202	HLA-A*02:22	KIYSKHTPI	KIYSKHTPI	0	0	0	0	0	KIYSKHTPI	S	0.582112	92	2.2418
1166	HLA-A*02:22	LGDISGINASV	LISGINASV	0	1	2	0	0	LGDISGINASV	S	0.580871	93.2	2.2606
915	HLA-A*02:22	VLYENQKLI	VLYENQKLI	0	0	0	0	0	VLYENQKLI	S	0.580773	93.3	2.262
1191	HLA-A*02:22	KNLNESLIDL	KLNESLIDL	0	1	1	0	0	KNLNESLIDL	S	0.578721	95.4	2.293
998	HLA-A*02:22	TGRLQSLQTYV	TLQSLQTYV	0	1	2	0	0	TGRLQSLQTYV	S	0.576461	97.8	2.3271
275	HLA-A*02:22	FLLKYNENGTI	FLLKYNETI	0	7	2	0	0	FLLKYNENGTI	S	0.575336	99	2.344
559	HLA-A*02:22	FLPFQQFGRDI	FLPFQQFGI	0	8	2	0	0	FLPFQQFGRDI	S	0.575026	99.3	2.3487
1218	HLA-A*02:22	LGFIAGLIAIV	FIAGLIAIV	2	0	0	0	0	FIAGLIAIV	S	0.574244	100.1	2.3605
921	HLA-A*02:22	KLIANQFNSAI	KLIAFNSAI	0	4	2	0	0	KLIANQFNSAI	S	0.570556	104.2	2.4161
451	HLA-A*02:22	YLYRLFRKSNL	YLYRLFSNL	0	6	2	0	0	YLYRLFRKSNL	S	0.569308	105.6	2.435
777	HLA-A*02:22	NTQEVFAQV	NTQEVFAQV	0	0	0	0	0	NTQEVFAQV	S	0.567303	108	2.4652
58	HLA-A*02:22	FFSNVTWFHA	FFSNVTWFA	0	8	1	0	0	FFSNVTWFHA	S	0.56709	108.2	2.4684
868	HLA-A*02:22	EMIAQYTSAL	MIAQYTSAL	1	0	0	0	0	MIAQYTSAL	S	0.56519	110.4	2.4971
514	HLA-A*02:22	SFELLHAPATV	FLLHAPATV	1	1	1	0	0	FELLHAPATV	S	0.564393	111.4	2.5102
965	HLA-A*02:22	QLSSNFGAI	QLSSNFGAI	0	0	0	0	0	QLSSNFGAI	S	0.563087	113	2.5323
1121	HLA-A*02:22	FVSGNCDVVI	FVSNCDVVI	0	3	1	0	0	FVSGNCDVVI	S	0.561803	114.6	2.5541
424	HLA-A*02:22	KLPDDFTGC	KLPDDFTGC	0	0	0	0	0	KLPDDFTGC	S	0.5612	115.3	2.5643
695	HLA-A*02:22	YTMSLGAENSV	YTMSLGASV	0	7	2	0	0	YTMSLGAENSV	S	0.558903	118.2	2.6032
6	HLA-A*02:22	VLLPLVSSQCV	VLLPLVSSV	0	8	2	0	0	VLLPLVSSQCV	S	0.55733	120.3	2.6298
761	HLA-A*02:22	TQLNRALTGI	TLNRALTGI	0	1	1	0	0	TQLNRALTGI	S	0.55319	125.8	2.7
690	HLA-A*02:22	QSIIAYTMSL	SIIAYTMSL	1	0	0	0	0	SIIAYTMSL	S	0.552192	127.1	2.7169
1129	HLA-A*02:22	VIGIVNNTV	VIGIVNNTV	0	0	0	0	0	VIGIVNNTV	S	0.548528	132.3	2.779
1061	HLA-A*02:22	VFLHVTYVPA	FLHVTYVPA	1	0	0	0	0	FLHVTYVPA	S	0.548428	132.4	2.7807
893	HLA-A*02:22	ALQIPFAMQM	ALIPFAMQM	0	2	1	0	0	ALQIPFAMQM	S	0.548348	132.5	2.782
117	HLA-A*02:22	LLIVNNATNVV	LLINATNVV	0	3	2	0	0	LLIVNNATNVV	S	0.546579	135.1	2.812
367	HLA-A*02:22	VLYNSASFST	VLYNASFST	0	4	1	0	0	VLYNSASFST	S	0.546118	135.8	2.8198
1236	HLA-A*02:22	CMTSCCSCL	CMTSCCSCL	0	0	0	0	0	CMTSCCSCL	S	0.545596	136.5	2.8286
512	HLA-A*02:22	VLSFELLHAPA	VLSFELAPA	0	6	2	0	0	VLSFELLHAPA	S	0.54553	136.6	2.8297
840	HLA-A*02:22	CLGDIAARDL	CLGDIAARL	0	8	1	0	0	CLGDIAARDL	S	0.545251	137	2.8345
1220	HLA-A*02:22	FIAGLIAI	FIAGLIA-I	0	0	0	7	1	FIAGLIAI	S	0.544848	137.6	2.8413
982	HLA-A*02:22	SRLDKVEAEV	SLDKVEAEV	0	1	1	0	0	SRLDKVEAEV	S	0.543617	139.5	2.8622
516	HLA-A*02:22	ELLHAPATV	ELLHAPATV	0	0	0	0	0	ELLHAPATV	S	0.543091	140.3	2.8711
1171	HLA-A*02:22	GINASVVNI	GINASVVNI	0	0	0	0	0	GINASVVNI	S	0.542459	141.2	2.8818
394	HLA-A*02:22	NVYADSFVI	NVYADSFVI	0	0	0	0	0	NVYADSFVI	S	0.540774	143.8	2.9103
711	HLA-A*02:22	SIAIPTNFTI	SIAPTNFTI	0	3	1	0	0	SIAIPTNFTI	S	0.540546	144.2	2.9142
511	HLA-A*02:22	VVLSFELLHA	VLSFELLHA	0	1	1	0	0	VVLSFELLHA	S	0.53948	145.9	2.9322
1128	HLA-A*02:22	VVIGIVNNTV	VVIGIVNTV	0	6	1	0	0	VVIGIVNNTV	S	0.539394	146	2.9337
902	HLA-A*02:22	MAYRFNGIGV	MAYRFNIGV	0	6	1	0	0	MAYRFNGIGV	S	0.539196	146.3	2.937
882	HLA-A*02:22	ITSGWTFGA	ITSGWTFGA	0	0	0	0	0	ITSGWTFGA	S	0.538656	147.2	2.9462
433	HLA-A*02:22	VIAWNSNNL	VIAWNSNNL	0	0	0	0	0	VIAWNSNNL	S	0.537608	148.9	2.964
311	HLA-A*02:22	GIYQTSNFRV	GIYTSNFRV	0	3	1	0	0	GIYQTSNFRV	S	0.537077	149.7	2.9729
733	HLA-A*02:22	KTSVDCTMYI	KTSDCTMYI	0	3	1	0	0	KTSVDCTMYI	S	0.536354	150.9	2.9852
612	HLA-A*02:22	YQDVNCTEVPV	YVNCTEVPV	0	1	2	0	0	YQDVNCTEVPV	S	0.53355	155.5	3.0361
222	HLA-A*02:22	ALEPLVDLPI	ALPLVDLPI	0	2	1	0	0	ALEPLVDLPI	S	0.533248	156	3.0417
188	HLA-A*02:22	NLREFVFKNI	NLREFVFNI	0	7	1	0	0	NLREFVFKNI	S	0.531347	159.3	3.0773
643	HLA-A*02:22	FQTRAGCLIGA	FQAGCLIGA	0	2	2	0	0	FQTRAGCLIGA	S	0.529065	163.3	3.12
275	HLA-A*02:22	FLLKYNENGT	FLLKYNNGT	0	6	1	0	0	FLLKYNENGT	S	0.528427	164.4	3.1319
392	HLA-A*02:22	FTNVYADSFVI	FVYADSFVI	0	1	2	0	0	FTNVYADSFVI	S	0.528216	164.8	3.1359
118	HLA-A*02:22	LIVNNATNV	LIVNNATNV	0	0	0	0	0	LIVNNATNV	S	0.527349	166.3	3.1521
980	HLA-A*02:22	ILSRLDKVEA	ILSRLDVEA	0	6	1	0	0	ILSRLDKVEA	S	0.526955	167	3.1594
53	HLA-A*02:22	DLFLPFFSNV	DLFPFFSNV	0	3	1	0	0	DLFLPFFSNV	S	0.526326	168.2	3.1712
385	HLA-A*02:22	TKLNDLCFTNV	KLNDLFTNV	1	5	1	0	0	KLNDLCFTNV	S	0.524874	170.8	3.1984
62	HLA-A*02:22	VTWFHAIHV	VTWFHAIHV	0	0	0	0	0	VTWFHAIHV	S	0.524709	171.2	3.2015
132	HLA-A*02:22	EFQFCNDPFL	FQFCNDPFL	1	0	0	0	0	FQFCNDPFL	S	0.523834	172.8	3.2178
1000	HLA-A*02:22	RLQSLQTYVT	RLQSLQTYV	0	0	0	0	0	RLQSLQTYV	S	0.523814	172.8	3.2182
162	HLA-A*02:22	SANNCTFEYV	SANNCTFYV	0	7	1	0	0	SANNCTFEYV	S	0.523358	173.7	3.2267
152	HLA-A*02:22	WMESEFRVYS	WMSEFRVYS	0	2	1	0	0	WMESEFRVYS	S	0.521294	177.6	3.2653
1095	HLA-A*02:22	FVSNGTHWFVT	FVSNGTWFV	0	6	1	0	0	FVSNGTHWFV	S	0.520132	179.8	3.2871
753	HLA-A*02:22	LLQYGSFCTQL	LLQYGSFQL	0	7	2	0	0	LLQYGSFCTQL	S	0.51907	181.9	3.3069
1217	HLA-A*02:22	WLGFIAGLIAI	WLIAGLIAI	0	2	2	0	0	WLGFIAGLIAI	S	0.518531	183	3.317
357	HLA-A*02:22	RISNCVADYSV	RISNCVASV	0	7	2	0	0	RISNCVADYSV	S	0.518205	183.6	3.3231
269	HLA-A*02:22	YLQPRTFL	YLQPRTF-L	0	0	0	7	1	YLQPRTFL	S	0.517708	184.6	3.3324
1004	HLA-A*02:22	LQTYVTQQL	LQTYVTQQL	0	0	0	0	0	LQTYVTQQL	S	0.516813	186.4	3.3491
119	HLA-A*02:22	IVNNATNVV	IVNNATNVV	0	0	0	0	0	IVNNATNVV	S	0.5165	187	3.355
61	HLA-A*02:22	NVTWFHAIHV	NVTWFHAHV	0	7	1	0	0	NVTWFHAIHV	S	0.516488	187.1	3.3552
886	HLA-A*02:22	WTFGAGAAL	WTFGAGAAL	0	0	0	0	0	WTFGAGAAL	S	0.515385	189.3	3.3758
1096	HLA-A*02:22	VSNGTHWFV	VSNGTHWFV	0	0	0	0	0	VSNGTHWFV	S	0.513824	192.5	3.405
754	HLA-A*02:22	LQYGSFCTQL	LQYGFCTQL	0	4	1	0	0	LQYGSFCTQL	S	0.513608	193	3.4091
20	HLA-A*02:22	FLAFVVFLL	FLAFVVFLL	0	0	0	0	0	FLAFVVFLL	E	0.896697	3.1	0.0238	<= SB
50	HLA-A*02:22	SLVKPSFYV	SLVKPSFYV	0	0	0	0	0	SLVKPSFYV	E	0.838773	5.7	0.1261	<= SB
20	HLA-A*02:22	FLAFVVFLLV	FLAFVVFLV	0	7	1	0	0	FLAFVVFLLV	E	0.808858	7.9	0.2287	<= SB
19	HLA-A*02:22	LFLAFVVFLL	FLAFVVFLL	1	0	0	0	0	FLAFVVFLL	E	0.787079	10	0.3261	<= SB
20	HLA-A*02:22	FLAFVVFL	FLAFVV-FL	0	0	0	6	1	FLAFVVFL	E	0.771703	11.8	0.4017	<= SB
26	HLA-A*02:22	FLLVTLAIL	FLLVTLAIL	0	0	0	0	0	FLLVTLAIL	E	0.736921	17.2	0.6202	<= WB
4	HLA-A*02:22	FVSEETGTL	FVSEETGTL	0	0	0	0	0	FVSEETGTL	E	0.728266	18.9	0.6793	<= WB
30	HLA-A*02:22	TLAILTALRL	TLAILTALL	0	8	1	0	0	TLAILTALRL	E	0.712067	22.5	0.807	<= WB
16	HLA-A*02:22	SVLLFLAFV	SVLLFLAFV	0	0	0	0	0	SVLLFLAFV	E	0.703038	24.9	0.8833	<= WB
13	HLA-A*02:22	IVNSVLLFL	IVNSVLLFL	0	0	0	0	0	IVNSVLLFL	E	0.688685	29	1.0009	<= WB
18	HLA-A*02:22	LLFLAFVVFL	LLFAFVVFL	0	3	1	0	0	LLFLAFVVFL	E	0.661176	39.1	1.2256	<= WB
17	HLA-A*02:22	VLLFLAFVV	VLLFLAFVV	0	0	0	0	0	VLLFLAFVV	E	0.661142	39.1	1.226	<= WB
38	HLA-A*02:22	RLCAYCCNI	RLCAYCCNI	0	0	0	0	0	RLCAYCCNI	E	0.660509	39.4	1.2329	<= WB
38	HLA-A*02:22	RLCAYCCNIV	RLAYCCNIV	0	2	1	0	0	RLCAYCCNIV	E	0.657986	40.5	1.2604	<= WB
4	HLA-A*02:22	FVSEETGTLI	FVSEETTLI	0	6	1	0	0	FVSEETGTLI	E	0.65222	43.1	1.3254	<= WB
49	HLA-A*02:22	VSLVKPSFYV	VLVKPSFYV	0	1	1	0	0	VSLVKPSFYV	E	0.647955	45.1	1.376	<= WB
16	HLA-A*02:22	SVLLFLAFVV	SLLFLAFVV	0	1	1	0	0	SVLLFLAFVV	E	0.628091	55.9	1.6108	<= WB
11	HLA-A*02:22	TLIVNSVLL	TLIVNSVLL	0	0	0	0	0	TLIVNSVLL	E	0.61753	62.7	1.7388	<= WB
12	HLA-A*02:22	LIVNSVLLFL	LINSVLLFL	0	2	1	0	0	LIVNSVLLFL	E	0.607337	70	1.8691	<= WB
26	HLA-A*02:22	FLLVTLAILT	FLLVTLALT	0	7	1	0	0	FLLVTLAILT	E	0.60586	71.1	1.8877	<= WB
27	HLA-A*02:22	LLVTLAILTA	LLVTAILTA	0	4	1	0	0	LLVTLAILTA	E	0.604085	72.5	1.9118	<= WB
23	HLA-A*02:22	FVVFLLVTL	FVVFLLVTL	0	0	0	0	0	FVVFLLVTL	E	0.593507	81.3	2.07
18	HLA-A*02:22	LLFLAFVVFLL	FLAFVVFLL	2	0	0	0	0	FLAFVVFLL	E	0.588349	86	2.1478
26	HLA-A*02:22	FLLVTLAILTA	FLLVTLATA	0	7	2	0	0	FLLVTLAILTA	E	0.577934	96.2	2.3049
11	HLA-A*02:22	TLIVNSVLLFL	TLNSVLLFL	0	2	2	0	0	TLIVNSVLLFL	E	0.569757	105.1	2.4282
25	HLA-A*02:22	VFLLVTLAIL	FLLVTLAIL	1	0	0	0	0	FLLVTLAIL	E	0.550174	129.9	2.7511
23	HLA-A*02:22	FVVFLLVTLA	FVVFLLTLA	0	6	1	0	0	FVVFLLVTLA	E	0.543918	139	2.8571
27	HLA-A*02:22	LLVTLAILTAL	LLVAILTAL	0	3	2	0	0	LLVTLAILTAL	E	0.540744	143.9	2.9108
15	HLA-A*02:22	NSVLLFLAFV	NVLLFLAFV	0	1	1	0	0	NSVLLFLAFV	E	0.538862	146.8	2.9427
4	HLA-A*02:22	FVSEETGTLIV	FVSEETGTV	0	8	2	0	0	FVSEETGTLIV	E	0.537852	148.5	2.9598
57	HLA-A*02:22	YVYSRVKNL	YVYSRVKNL	0	0	0	0	0	YVYSRVKNL	E	0.534255	154.4	3.0229
20	HLA-A*02:22	FLAFVVFLLVT	FLAFVVFLL	0	0	0	0	0	FLAFVVFLL	E	0.534135	154.6	3.0252
50	HLA-A*02:22	SLVKPSFYVY	SLVKPSFYV	0	0	0	0	0	SLVKPSFYV	E	0.531818	158.5	3.0685
19	HLA-A*02:22	LFLAFVVFLLV	FLAFVVFLV	1	7	1	0	0	FLAFVVFLLV	E	0.524142	172.2	3.2121
30	HLA-A*02:22	TLAILTAL	TLA-ILTAL	0	0	0	3	1	TLAILTAL	E	0.519639	180.8	3.2963
13	HLA-A*02:22	IVNSVLLFLA	IVNSVLFLA	0	5	1	0	0	IVNSVLLFLA	E	0.519118	181.8	3.306
28	HLA-A*02:22	LVTLAILTAL	LVTAILTAL	0	3	1	0	0	LVTLAILTAL	E	0.519019	182	3.3079
27	HLA-A*02:22	LLVTLAILT	LLVTLAILT	0	0	0	0	0	LLVTLAILT	E	0.51866	182.7	3.3146
26	HLA-A*02:22	FLLVTLAI	FLL-VTLAI	0	0	0	3	1	FLLVTLAI	E	0.515007	190.1	3.3829
89	HLA-A*02:22	GLMWLSYFI	GLMWLSYFI	0	0	0	0	0	GLMWLSYFI	M	0.894341	3.1	0.0263	<= SB
61	HLA-A*02:22	TLACFVLAAV	TLACFLAAV	0	5	1	0	0	TLACFVLAAV	M	0.872129	4	0.0555	<= SB
53	HLA-A*02:22	FLWLLWPV	FL-WLLWPV	0	0	0	2	1	FLWLLWPV	M	0.824414	6.7	0.1683	<= SB
61	HLA-A*02:22	TLACFVLAA	TLACFVLAA	0	0	0	0	0	TLACFVLAA	M	0.809742	7.8	0.2251	<= SB
96	HLA-A*02:22	FIASFRLFA	FIASFRLFA	0	0	0	0	0	FIASFRLFA	M	0.800544	8.7	0.2641	<= SB
15	HLA-A*02:22	KLLEQWNLV	KLLEQWNLV	0	0	0	0	0	KLLEQWNLV	M	0.794539	9.2	0.2906	<= SB
65	HLA-A*02:22	FVLAAVYRI	FVLAAVYRI	0	0	0	0	0	FVLAAVYRI	M	0.788603	9.8	0.3187	<= SB
26	HLA-A*02:22	FLFLTWICLL	FLFTWICLL	0	3	1	0	0	FLFLTWICLL	M	0.76882	12.2	0.4176	<= SB
51	HLA-A*02:22	LIFLWLLWPV	LIFWLLWPV	0	3	1	0	0	LIFLWLLWPV	M	0.768122	12.3	0.4214	<= SB
89	HLA-A*02:22	GLMWLSYFIA	GLMWLSYFA	0	8	1	0	0	GLMWLSYFIA	M	0.76429	12.8	0.4425	<= SB
88	HLA-A*02:22	VGLMWLSYFI	VLMWLSYFI	0	1	1	0	0	VGLMWLSYFI	M	0.757593	13.8	0.4794	<= SB
50	HLA-A*02:22	KLIFLWLLWPV	KLIWLLWPV	0	3	2	0	0	KLIFLWLLWPV	M	0.74585	15.6	0.5573	<= WB
133	HLA-A*02:22	LLESELVIGA	LLSELVIGA	0	2	1	0	0	LLESELVIGA	M	0.736587	17.3	0.6225	<= WB
53	HLA-A*02:22	FLWLLWPVTL	FLWLLPVTL	0	5	1	0	0	FLWLLWPVTL	M	0.726374	19.3	0.6922	<= WB
55	HLA-A*02:22	WLLWPVTLA	WLLWPVTLA	0	0	0	0	0	WLLWPVTLA	M	0.714575	21.9	0.7864	<= WB
28	HLA-A*02:22	FLTWICLLQFA	FLTWILQFA	0	5	2	0	0	FLTWICLLQFA	M	0.713201	22.3	0.7976	<= WB
45	HLA-A*02:22	FLYIIKLIFL	FLYIKLIFL	0	3	1	0	0	FLYIIKLIFL	M	0.708	23.6	0.8414	<= WB
81	HLA-A*02:22	AIAMACLVGL	AIMACLVGL	0	2	1	0	0	AIAMACLVGL	M	0.695622	26.9	0.9444	<= WB
83	HLA-A*02:22	AMACLVGLM	AMACLVGLM	0	0	0	0	0	AMACLVGLM	M	0.689878	28.7	0.9913	<= WB
28	HLA-A*02:22	FLTWICLL	FLTWI-CLL	0	0	0	5	1	FLTWICLL	M	0.671722	34.9	1.1289	<= WB
56	HLA-A*02:22	LLWPVTLACFV	LLWPVTCFV	0	6	2	0	0	LLWPVTLACFV	M	0.669836	35.6	1.1452	<= WB
60	HLA-A*02:22	VTLACFVLAA	VLACFVLAA	0	1	1	0	0	VTLACFVLAA	M	0.662507	38.5	1.2111	<= WB
92	HLA-A*02:22	WLSYFIASFRL	WLSYFIASL	0	8	2	0	0	WLSYFIASFRL	M	0.659743	39.7	1.2412	<= WB
79	HLA-A*02:22	GIAIAMACLV	GIAAMACLV	0	3	1	0	0	GIAIAMACLV	M	0.652297	43	1.3245	<= WB
60	HLA-A*02:22	VTLACFVLAAV	TLAFVLAAV	1	3	1	0	0	TLACFVLAAV	M	0.647819	45.2	1.3776	<= WB
95	HLA-A*02:22	YFIASFRLFA	YIASFRLFA	0	1	1	0	0	YFIASFRLFA	M	0.645207	46.5	1.4085	<= WB
21	HLA-A*02:22	NLVIGFLFLT	NLIGFLFLT	0	2	1	0	0	NLVIGFLFLT	M	0.628435	55.7	1.6068	<= WB
62	HLA-A*02:22	LACFVLAAV	LACFVLAAV	0	0	0	0	0	LACFVLAAV	M	0.61002	68	1.8353	<= WB
83	HLA-A*02:22	AMACLVGLMWL	AMACGLMWL	0	4	2	0	0	AMACLVGLMWL	M	0.606375	70.7	1.8812	<= WB
83	HLA-A*02:22	AMACLVGL	AMA-CLVGL	0	0	0	3	1	AMACLVGL	M	0.603455	73	1.9212	<= WB
71	HLA-A*02:22	YRINWITGGI	YINWITGGI	0	1	1	0	0	YRINWITGGI	M	0.601796	74.3	1.9458	<= WB
26	HLA-A*02:22	FLFLTWICL	FLFLTWICL	0	0	0	0	0	FLFLTWICL	M	0.601316	74.7	1.953	<= WB
47	HLA-A*02:22	YIIKLIFLWL	YIIKLIFLL	0	8	1	0	0	YIIKLIFLWL	M	0.600092	75.7	1.9711	<= WB
82	HLA-A*02:22	IAMACLVGL	IAMACLVGL	0	0	0	0	0	IAMACLVGL	M	0.59804	77.4	2.0016
53	HLA-A*02:22	FLWLLWPVTLA	FLLWPVTLA	0	1	2	0	0	FLWLLWPVTLA	M	0.594989	80	2.0476
108	HLA-A*02:22	SMWSFNPET	SMWSFNPET	0	0	0	0	0	SMWSFNPET	M	0.589515	84.9	2.1302
14	HLA-A*02:22	KKLLEQWNLV	KLLEQWNLV	0	1	1	0	0	KKLLEQWNLV	M	0.589468	84.9	2.1309
72	HLA-A*02:22	RINWITGGI	RINWITGGI	0	0	0	0	0	RINWITGGI	M	0.586244	87.9	2.1795
108	HLA-A*02:22	SMWSFNPETNI	SMWSFNTNI	0	6	2	0	0	SMWSFNPETNI	M	0.577415	96.8	2.3127
15	HLA-A*02:22	KLLEQWNLVI	KLLEWNLVI	0	4	1	0	0	KLLEQWNLVI	M	0.57269	101.8	2.3839
87	HLA-A*02:22	LVGLMWLSYFI	LLMWLSYFI	0	1	2	0	0	LVGLMWLSYFI	M	0.572284	102.3	2.3901
61	HLA-A*02:22	TLACFVLAAVY	TLACVLAAV	0	4	1	0	0	TLACFVLAAV	M	0.567537	107.7	2.4617
119	HLA-A*02:22	LLNVPLHGTI	LLNVPLHGI	0	8	1	0	0	LLNVPLHGTI	M	0.566742	108.6	2.4737
22	HLA-A*02:22	LVIGFLFLT	LVIGFLFLT	0	0	0	0	0	LVIGFLFLT	M	0.562216	114.1	2.5471
53	HLA-A*02:22	FLWLLWPVT	FLWLLWPVT	0	0	0	0	0	FLWLLWPVT	M	0.55963	117.3	2.5909
54	HLA-A*02:22	LWLLWPVTLA	LLLWPVTLA	0	1	1	0	0	LWLLWPVTLA	M	0.555795	122.3	2.6559
79	HLA-A*02:22	GIAIAMACL	GIAIAMACL	0	0	0	0	0	GIAIAMACL	M	0.555485	122.7	2.6611
92	HLA-A*02:22	WLSYFIASF	WLSYFIASF	0	0	0	0	0	WLSYFIASF	M	0.550345	129.7	2.7482
175	HLA-A*02:22	TLSYYKLGA	TLSYYKLGA	0	0	0	0	0	TLSYYKLGA	M	0.549896	130.3	2.7558
82	HLA-A*02:22	IAMACLVGLM	IMACLVGLM	0	1	1	0	0	IAMACLVGLM	M	0.541997	142	2.8896
90	HLA-A*02:22	LMWLSYFI	LM-WLSYFI	0	0	0	2	1	LMWLSYFI	M	0.53345	155.7	3.038
21	HLA-A*02:22	NLVIGFLFL	NLVIGFLFL	0	0	0	0	0	NLVIGFLFL	M	0.533236	156.1	3.042
100	HLA-A*02:22	FRLFARTRSM	FLFARTRSM	0	1	1	0	0	FRLFARTRSM	M	0.529808	162	3.1061
90	HLA-A*02:22	LMWLSYFIA	LMWLSYFIA	0	0	0	0	0	LMWLSYFIA	M	0.526355	168.1	3.1707
50	HLA-A*02:22	KLIFLWLL	KLI-FLWLL	0	0	0	3	1	KLIFLWLL	M	0.523488	173.4	3.2243
75	HLA-A*02:22	WITGGIAIA	WITGGIAIA	0	0	0	0	0	WITGGIAIA	M	0.521261	177.7	3.2659
315	HLA-A*02:22	FGMSRIGMEV	FMSRIGMEV	0	1	1	0	0	FGMSRIGMEV	N	0.842535	5.5	0.1166	<= SB
222	HLA-A*02:22	LLLDRLNQL	LLLDRLNQL	0	0	0	0	0	LLLDRLNQL	N	0.826997	6.5	0.1622	<= SB
316	HLA-A*02:22	GMSRIGMEV	GMSRIGMEV	0	0	0	0	0	GMSRIGMEV	N	0.802614	8.5	0.255	<= SB
314	HLA-A*02:22	FFGMSRIGMEV	FMSRIGMEV	0	1	2	0	0	FFGMSRIGMEV	N	0.734561	17.7	0.6363	<= WB
112	HLA-A*02:22	YLGTGPEAGL	YLGTGPAGL	0	6	1	0	0	YLGTGPEAGL	N	0.699575	25.8	0.9121	<= WB
330	HLA-A*02:22	WLTYTGAIKL	WLYTGAIKL	0	2	1	0	0	WLTYTGAIKL	N	0.652805	42.8	1.3185	<= WB
221	HLA-A*02:22	LLLLDRLNQL	LLLDRLNQL	0	1	1	0	0	LLLLDRLNQL	N	0.633331	52.8	1.5484	<= WB
218	HLA-A*02:22	ALALLLLDRL	ALALLLDRL	0	3	1	0	0	ALALLLLDRL	N	0.620052	61	1.706	<= WB
48	HLA-A*02:22	NTASWFTAL	NTASWFTAL	0	0	0	0	0	NTASWFTAL	N	0.551998	127.4	2.7202
129	HLA-A*02:22	GIIWVATEGA	GIIWVTEGA	0	5	1	0	0	GIIWVATEGA	N	0.530029	161.6	3.102
77	HLA-B*27:09	KRFDNPVLPF	KRFNPVLPF	0	3	1	0	0	KRFDNPVLPF	S	0.782698	10.5	0.0278	<= SB
508	HLA-B*27:09	YRVVVLSFEL	YRVVLSFEL	0	2	1	0	0	YRVVVLSFEL	S	0.76283	13	0.046	<= SB
236	HLA-B*27:09	TRFQTLLAL	TRFQTLLAL	0	0	0	0	0	TRFQTLLAL	S	0.755092	14.2	0.0524	<= SB
814	HLA-B*27:09	KRSFIEDLLF	KRSFIDLLF	0	5	1	0	0	KRSFIEDLLF	S	0.716183	21.6	0.1077	<= SB
235	HLA-B*27:09	ITRFQTLLAL	IRFQTLLAL	0	1	1	0	0	ITRFQTLLAL	S	0.712888	22.3	0.1138	<= SB
101	HLA-B*27:09	IRGWIFGTTL	IRWIFGTTL	0	2	1	0	0	IRGWIFGTTL	S	0.704915	24.4	0.1289	<= SB
814	HLA-B*27:09	KRSFIEDLL	KRSFIEDLL	0	0	0	0	0	KRSFIEDLL	S	0.689989	28.6	0.1572	<= SB
453	HLA-B*27:09	YRLFRKSNL	YRLFRKSNL	0	0	0	0	0	YRLFRKSNL	S	0.657141	40.8	0.2199	<= SB
999	HLA-B*27:09	GRLQSLQTYV	GRLSLQTYV	0	3	1	0	0	GRLQSLQTYV	S	0.646619	45.8	0.2427	<= SB
327	HLA-B*27:09	VRFPNITNL	VRFPNITNL	0	0	0	0	0	VRFPNITNL	S	0.628074	55.9	0.2952	<= SB
234	HLA-B*27:09	NITRFQTLLAL	NRFQTLLAL	0	1	2	0	0	NITRFQTLLAL	S	0.608535	69.1	0.3576	<= SB
318	HLA-B*27:09	FRVQPTESI	FRVQPTESI	0	0	0	0	0	FRVQPTESI	S	0.584264	89.9	0.4409	<= SB
904	HLA-B*27:09	YRFNGIGVT	YRFNGIGVT	0	0	0	0	0	YRFNGIGVT	S	0.57171	102.9	0.4874	<= SB
904	HLA-B*27:09	YRFNGIGV	YRFNGI-GV	0	0	0	6	1	YRFNGIGV	S	0.560906	115.7	0.5316	<= WB
633	HLA-B*27:09	WRVYSTGSNV	WRYSTGSNV	0	2	1	0	0	WRVYSTGSNV	S	0.555541	122.6	0.5545	<= WB
508	HLA-B*27:09	YRVVVLSFELL	YRVVVLSLL	0	7	2	0	0	YRVVVLSFELL	S	0.554809	123.6	0.5576	<= WB
236	HLA-B*27:09	TRFQTLLALH	TRFQTLLAL	0	0	0	0	0	TRFQTLLAL	S	0.55321	125.7	0.5645	<= WB
76	HLA-B*27:09	TKRFDNPVLPF	KRFNPVLPF	1	3	1	0	0	KRFDNPVLPF	S	0.534498	154	0.6501	<= WB
1106	HLA-B*27:09	QRNFYEPQI	QRNFYEPQI	0	0	0	0	0	QRNFYEPQI	S	0.533186	156.2	0.6565	<= WB
326	HLA-B*27:09	IVRFPNITNL	IRFPNITNL	0	1	1	0	0	IVRFPNITNL	S	0.531467	159.1	0.6648	<= WB
682	HLA-B*27:09	RRARSVASQSI	RRARSVASI	0	7	2	0	0	RRARSVASQSI	S	0.518534	183	0.7285	<= WB
813	HLA-B*27:09	SKRSFIEDLL	SRSFIEDLL	0	1	1	0	0	SKRSFIEDLL	S	0.517559	184.9	0.7334	<= WB
77	HLA-B*27:09	KRFDNPVLPFN	KRFNPVLPF	0	3	1	0	0	KRFDNPVLPF	S	0.514716	190.7	0.7478	<= WB
683	HLA-B*27:09	RARSVASQSI	RRSVASQSI	0	1	1	0	0	RARSVASQSI	S	0.514241	191.7	0.7502	<= WB
71	HLA-B*27:09	YRINWITGGI	YRINWITGI	0	7	1	0	0	YRINWITGGI	M	0.786671	10.1	0.0259	<= SB
197	HLA-B*27:09	SRYRIGNYKL	SRYRIGYKL	0	6	1	0	0	SRYRIGNYKL	M	0.75885	13.6	0.0495	<= SB
42	HLA-B*27:09	RNRFLYIIKL	RRFLYIIKL	0	1	1	0	0	RNRFLYIIKL	M	0.752982	14.5	0.054	<= SB
100	HLA-B*27:09	FRLFARTRSM	FRLFARTSM	0	7	1	0	0	FRLFARTRSM	M	0.696442	26.7	0.146	<= SB
43	HLA-B*27:09	NRFLYIIKL	NRFLYIIKL	0	0	0	0	0	NRFLYIIKL	M	0.681591	31.3	0.1707	<= SB
104	HLA-B*27:09	ARTRSMWSF	ARTRSMWSF	0	0	0	0	0	ARTRSMWSF	M	0.679415	32.1	0.1742	<= SB
41	HLA-B*27:09	NRNRFLYII	NRNRFLYII	0	0	0	0	0	NRNRFLYII	M	0.672899	34.4	0.187	<= SB
40	HLA-B*27:09	ANRNRFLYII	ARNRFLYII	0	1	1	0	0	ANRNRFLYII	M	0.619427	61.4	0.3226	<= SB
103	HLA-B*27:09	FARTRSMWSF	FRTRSMWSF	0	1	1	0	0	FARTRSMWSF	M	0.617535	62.7	0.3287	<= SB
173	HLA-B*27:09	SRTLSYYKL	SRTLSYYKL	0	0	0	0	0	SRTLSYYKL	M	0.612067	66.5	0.3462	<= SB
71	HLA-B*27:09	YRINWITGG	YRINWITGG	0	0	0	0	0	YRINWITGG	M	0.59942	76.3	0.3868	<= SB
43	HLA-B*27:09	NRFLYIIKLI	NRFLYIILI	0	7	1	0	0	NRFLYIIKLI	M	0.559171	117.9	0.539	<= WB
71	HLA-B*27:09	YRINWITGGIA	YRINWITGA	0	8	2	0	0	YRINWITGGIA	M	0.556975	120.7	0.5484	<= WB
199	HLA-B*27:09	YRIGNYKL	YRIG-NYKL	0	0	0	4	1	YRIGNYKL	M	0.543521	139.6	0.6066	<= WB
41	HLA-B*27:09	NRNRFLYIIKL	NRNRFLYIL	0	8	2	0	0	NRNRFLYIIKL	M	0.522178	175.9	0.71	<= WB
39	HLA-B*27:09	YANRNRFLYII	YRNRFLYII	0	1	2	0	0	YANRNRFLYII	M	0.510445	199.7	0.7694	<= WB
92	HLA-B*27:09	RRIRGGDGKM	RRIRGGDGM	0	8	1	0	0	RRIRGGDGKM	N	0.633724	52.6	0.2784	<= SB
77	HLA-B*27:14	KRFDNPVLPF	KRFNPVLPF	0	3	1	0	0	KRFDNPVLPF	S	0.534439	154	0.0519	<= SB
71	HLA-B*27:14	YRINWITGGI	YRINWITGI	0	7	1	0	0	YRINWITGGI	M	0.547559	133.7	0.043	<= SB
197	HLA-B*27:14	SRYRIGNYKL	SRYRIGYKL	0	6	1	0	0	SRYRIGNYKL	M	0.53486	153.3	0.0516	<= SB
196	HLA-B*27:14	YSRYRIGNYK	YRYRIGNYK	0	1	1	0	0	YSRYRIGNYK	M	0.518998	182.1	0.0636	<= SB
197	HLA-B*27:14	SRYRIGNYK	SRYRIGNYK	0	0	0	0	0	SRYRIGNYK	M	0.516953	186.1	0.0661	<= SB
448	HLA-A*33:05	NYNYLYRLFR	NYYLYRLFR	0	2	1	0	0	NYNYLYRLFR	S	0.831688	6.2	0.0084	<= SB
449	HLA-A*33:05	YNYLYRLFR	YNYLYRLFR	0	0	0	0	0	YNYLYRLFR	S	0.751617	14.7	0.0305	<= SB
265	HLA-A*33:05	YYVGYLQPR	YYVGYLQPR	0	0	0	0	0	YYVGYLQPR	S	0.730796	18.4	0.0419	<= SB
347	HLA-A*33:05	FASVYAWNR	FASVYAWNR	0	0	0	0	0	FASVYAWNR	S	0.690066	28.6	0.0749	<= SB
450	HLA-A*33:05	NYLYRLFR	NYL-YRLFR	0	0	0	3	1	NYLYRLFR	S	0.665649	37.2	0.1026	<= SB
896	HLA-A*33:05	IPFAMQMAYR	IFAMQMAYR	0	1	1	0	0	IPFAMQMAYR	S	0.659296	39.9	0.113	<= SB
394	HLA-A*33:05	NVYADSFVIR	NYADSFVIR	0	1	1	0	0	NVYADSFVIR	S	0.644813	46.7	0.1354	<= SB
450	HLA-A*33:05	NYLYRLFRK	NYLYRLFRK	0	0	0	0	0	NYLYRLFRK	S	0.630905	54.2	0.1548	<= SB
1098	HLA-A*33:05	NGTHWFVTQR	NTHWFVTQR	0	1	1	0	0	NGTHWFVTQR	S	0.624889	57.9	0.1625	<= SB
349	HLA-A*33:05	SVYAWNRKR	SVYAWNRKR	0	0	0	0	0	SVYAWNRKR	S	0.621229	60.2	0.1671	<= SB
346	HLA-A*33:05	RFASVYAWNR	RFASVYWNR	0	6	1	0	0	RFASVYAWNR	S	0.615042	64.4	0.175	<= SB
36	HLA-A*33:05	VYYPDKVFR	VYYPDKVFR	0	0	0	0	0	VYYPDKVFR	S	0.598231	77.3	0.2158	<= SB
138	HLA-A*33:05	DPFLGVYYHK	DFLGVYYHK	0	1	1	0	0	DPFLGVYYHK	S	0.591478	83.1	0.2313	<= SB
897	HLA-A*33:05	PFAMQMAYR	PFAMQMAYR	0	0	0	0	0	PFAMQMAYR	S	0.590955	83.6	0.2326	<= SB
447	HLA-A*33:05	GNYNYLYRLFR	NYYLYRLFR	1	2	1	0	0	NYNYLYRLFR	S	0.579006	95.1	0.2609	<= SB
395	HLA-A*33:05	VYADSFVIR	VYADSFVIR	0	0	0	0	0	VYADSFVIR	S	0.576666	97.6	0.2667	<= SB
898	HLA-A*33:05	FAMQMAYR	FAM-QMAYR	0	0	0	3	1	FAMQMAYR	S	0.550064	130.1	0.3429	<= SB
264	HLA-A*33:05	AYYVGYLQPR	AYYGYLQPR	0	3	1	0	0	AYYVGYLQPR	S	0.542496	141.2	0.3673	<= SB
58	HLA-A*33:05	FFSNVTWFH	FFSNVTWFH	0	0	0	0	0	FFSNVTWFH	S	0.532892	156.6	0.3983	<= SB
30	HLA-A*33:05	TLAILTALR	TLAILTALR	0	0	0	0	0	TLAILTALR	E	0.607818	69.6	0.1932	<= SB
29	HLA-A*33:05	VTLAILTALR	VTLAILALR	0	6	1	0	0	VTLAILTALR	E	0.5145	191.1	0.4616	<= SB
93	HLA-A*33:05	LSYFIASFR	LSYFIASFR	0	0	0	0	0	LSYFIASFR	M	0.743416	16.1	0.0349	<= SB
96	HLA-A*33:05	FIASFRLFAR	FIASFRFAR	0	6	1	0	0	FIASFRLFAR	M	0.735307	17.5	0.0391	<= SB
97	HLA-A*33:05	IASFRLFAR	IASFRLFAR	0	0	0	0	0	IASFRLFAR	M	0.723932	19.8	0.0464	<= SB
91	HLA-A*33:05	MWLSYFIASFR	MWYFIASFR	0	2	2	0	0	MWLSYFIASFR	M	0.712866	22.3	0.0546	<= SB
95	HLA-A*33:05	YFIASFRLFAR	YFIFRLFAR	0	3	2	0	0	YFIASFRLFAR	M	0.698031	26.2	0.0667	<= SB
64	HLA-A*33:05	CFVLAAVYR	CFVLAAVYR	0	0	0	0	0	CFVLAAVYR	M	0.68201	31.2	0.0855	<= SB
99	HLA-A*33:05	SFRLFARTR	SFRLFARTR	0	0	0	0	0	SFRLFARTR	M	0.666477	36.9	0.1013	<= SB
92	HLA-A*33:05	WLSYFIASFR	WSYFIASFR	0	1	1	0	0	WLSYFIASFR	M	0.665732	37.2	0.1025	<= SB
94	HLA-A*33:05	SYFIASFR	SYF-IASFR	0	0	0	3	1	SYFIASFR	M	0.653914	42.3	0.1219	<= SB
178	HLA-A*33:05	YYKLGASQR	YYKLGASQR	0	0	0	0	0	YYKLGASQR	M	0.644428	46.9	0.1359	<= SB
34	HLA-A*33:05	LLQFAYANR	LLQFAYANR	0	0	0	0	0	LLQFAYANR	M	0.600243	75.6	0.2112	<= SB
190	HLA-A*33:05	DSGFAAYSRYR	DFAAYSRYR	0	1	2	0	0	DSGFAAYSRYR	M	0.596049	79.1	0.2208	<= SB
36	HLA-A*33:05	QFAYANRNR	QFAYANRNR	0	0	0	0	0	QFAYANRNR	M	0.58573	88.4	0.2446	<= SB
191	HLA-A*33:05	SGFAAYSRYR	SFAAYSRYR	0	1	1	0	0	SGFAAYSRYR	M	0.578414	95.7	0.2624	<= SB
190	HLA-A*33:05	DSGFAAYSR	DSGFAAYSR	0	0	0	0	0	DSGFAAYSR	M	0.576281	98	0.2677	<= SB
177	HLA-A*33:05	SYYKLGASQR	SYYKLGASR	0	8	1	0	0	SYYKLGASQR	M	0.56978	105.1	0.2839	<= SB
84	HLA-A*33:05	IGYYRRATR	IGYYRRATR	0	0	0	0	0	IGYYRRATR	N	0.586384	87.8	0.2431	<= SB
269	HLA-A*33:05	NVTQAFGRR	NVTQAFGRR	0	0	0	0	0	NVTQAFGRR	N	0.571968	102.6	0.2785	<= SB
83	HLA-A*33:05	QIGYYRRATR	QIYYRRATR	0	2	1	0	0	QIGYYRRATR	N	0.514554	191	0.4614	<= SB
1158	HLA-B*39:05	NHTSPDVDL	NHTSPDVDL	0	0	0	0	0	NHTSPDVDL	S	0.545517	136.6	0.0327	<= SB
236	HLA-B*39:05	TRFQTLLAL	TRFQTLLAL	0	0	0	0	0	TRFQTLLAL	S	0.52486	170.9	0.0421	<= SB
133	HLA-B*39:05	FQFCNDPFL	FQFCNDPFL	0	0	0	0	0	FQFCNDPFL	S	0.511452	197.5	0.0488	<= SB
634	HLA-B*15:39	RVYSTGSNVF	RVYSTGSVF	0	7	1	0	0	RVYSTGSNVF	S	0.810088	7.8	0.0215	<= SB
894	HLA-B*15:39	LQIPFAMQM	LQIPFAMQM	0	0	0	0	0	LQIPFAMQM	S	0.746613	15.5	0.082	<= SB
687	HLA-B*15:39	VASQSIIAY	VASQSIIAY	0	0	0	0	0	VASQSIIAY	S	0.712411	22.5	0.1431	<= SB
894	HLA-B*15:39	LQIPFAMQMAY	LQFAMQMAY	0	2	2	0	0	LQIPFAMQMAY	S	0.708768	23.4	0.1508	<= SB
366	HLA-B*15:39	SVLYNSASF	SVLYNSASF	0	0	0	0	0	SVLYNSASF	S	0.705674	24.2	0.1606	<= SB
365	HLA-B*15:39	YSVLYNSASF	YVLYNSASF	0	1	1	0	0	YSVLYNSASF	S	0.699398	25.9	0.1793	<= SB
50	HLA-B*15:39	STQDLFLPF	STQDLFLPF	0	0	0	0	0	STQDLFLPF	S	0.696964	26.5	0.1854	<= SB
962	HLA-B*15:39	LVKQLSSNF	LVKQLSSNF	0	0	0	0	0	LVKQLSSNF	S	0.696526	26.7	0.1865	<= SB
152	HLA-B*15:39	WMESEFRVY	WMESEFRVY	0	0	0	0	0	WMESEFRVY	S	0.694014	27.4	0.1928	<= SB
240	HLA-B*15:39	TLLALHRSY	TLLALHRSY	0	0	0	0	0	TLLALHRSY	S	0.691186	28.3	0.1998	<= SB
372	HLA-B*15:39	ASFSTFKCY	ASFSTFKCY	0	0	0	0	0	ASFSTFKCY	S	0.661908	38.8	0.2909	<= SB
898	HLA-B*15:39	FAMQMAYRF	FAMQMAYRF	0	0	0	0	0	FAMQMAYRF	S	0.653078	42.7	0.3243	<= SB
869	HLA-B*15:39	MIAQYTSAL	MIAQYTSAL	0	0	0	0	0	MIAQYTSAL	S	0.651636	43.3	0.3301	<= SB
367	HLA-B*15:39	VLYNSASFSTF	VLYNSFSTF	0	4	2	0	0	VLYNSASFSTF	S	0.644756	46.7	0.3576	<= SB
628	HLA-B*15:39	QLTPTWRVY	QLTPTWRVY	0	0	0	0	0	QLTPTWRVY	S	0.642709	47.7	0.3658	<= SB
160	HLA-B*15:39	YSSANNCTF	YSSANNCTF	0	0	0	0	0	YSSANNCTF	S	0.641025	48.6	0.3725	<= SB
28	HLA-B*15:39	YTNSFTRGVY	YTNSFTGVY	0	6	1	0	0	YTNSFTRGVY	S	0.635674	51.5	0.3939	<= SB
1054	HLA-B*15:39	QSAPHGVVF	QSAPHGVVF	0	0	0	0	0	QSAPHGVVF	S	0.633688	52.6	0.4017	<= SB
258	HLA-B*15:39	WTAGAAAYY	WTAGAAAYY	0	0	0	0	0	WTAGAAAYY	S	0.631902	53.7	0.4085	<= SB
369	HLA-B*15:39	YNSASFSTF	YNSASFSTF	0	0	0	0	0	YNSASFSTF	S	0.630831	54.3	0.4126	<= SB
270	HLA-B*15:39	LQPRTFLLKY	LQRTFLLKY	0	2	1	0	0	LQPRTFLLKY	S	0.62613	57.1	0.4305	<= SB
815	HLA-B*15:39	RSFIEDLLF	RSFIEDLLF	0	0	0	0	0	RSFIEDLLF	S	0.625539	57.5	0.4328	<= SB
158	HLA-B*15:39	RVYSSANNCTF	RVYSSACTF	0	6	2	0	0	RVYSSANNCTF	S	0.622536	59.4	0.4442	<= SB
786	HLA-B*15:39	KQIYKTPPI	KQIYKTPPI	0	0	0	0	0	KQIYKTPPI	S	0.622442	59.4	0.4446	<= SB
83	HLA-B*15:39	VLPFNDGVYF	VLFNDGVYF	0	2	1	0	0	VLPFNDGVYF	S	0.622094	59.7	0.4459	<= SB
893	HLA-B*15:39	ALQIPFAMQM	AQIPFAMQM	0	1	1	0	0	ALQIPFAMQM	S	0.621271	60.2	0.4491	<= SB
686	HLA-B*15:39	SVASQSIIAY	SVASSIIAY	0	4	1	0	0	SVASQSIIAY	S	0.620916	60.4	0.4504	<= SB
261	HLA-B*15:39	GAAAYYVGY	GAAAYYVGY	0	0	0	0	0	GAAAYYVGY	S	0.61932	61.5	0.4565	<= SB
886	HLA-B*15:39	WTFGAGAAL	WTFGAGAAL	0	0	0	0	0	WTFGAGAAL	S	0.615114	64.4	0.4725	<= SB
698	HLA-B*15:39	SLGAENSVAY	SLAENSVAY	0	2	1	0	0	SLGAENSVAY	S	0.614091	65.1	0.4764	<= SB
192	HLA-B*15:39	FVFKNIDGY	FVFKNIDGY	0	0	0	0	0	FVFKNIDGY	S	0.612181	66.4	0.4837	<= SB
367	HLA-B*15:39	VLYNSASF	VLY-NSASF	0	0	0	3	1	VLYNSASF	S	0.612132	66.5	0.4839	<= SB
166	HLA-B*15:39	CTFEYVSQPF	CTFYVSQPF	0	3	1	0	0	CTFEYVSQPF	S	0.608704	69	0.497	<= SB
689	HLA-B*15:39	SQSIIAYTM	SQSIIAYTM	0	0	0	0	0	SQSIIAYTM	S	0.606438	70.7	0.5072	<= WB
880	HLA-B*15:39	GTITSGWTF	GTITSGWTF	0	0	0	0	0	GTITSGWTF	S	0.602291	73.9	0.5276	<= WB
47	HLA-B*15:39	VLHSTQDLF	VLHSTQDLF	0	0	0	0	0	VLHSTQDLF	S	0.602028	74.1	0.5289	<= WB
852	HLA-B*15:39	AQKFNGLTVL	AQFNGLTVL	0	2	1	0	0	AQKFNGLTVL	S	0.601843	74.3	0.5298	<= WB
754	HLA-B*15:39	LQYGSFCTQL	LQYGSFCTL	0	8	1	0	0	LQYGSFCTQL	S	0.600741	75.2	0.5352	<= WB
584	HLA-B*15:39	ILDITPCSF	ILDITPCSF	0	0	0	0	0	ILDITPCSF	S	0.589257	85.1	0.5915	<= WB
1264	HLA-B*15:39	VLKGVKLHY	VLKGVKLHY	0	0	0	0	0	VLKGVKLHY	S	0.587062	87.2	0.6029	<= WB
666	HLA-B*15:39	IGAGICASY	IGAGICASY	0	0	0	0	0	IGAGICASY	S	0.586761	87.5	0.6047	<= WB
691	HLA-B*15:39	SIIAYTMSL	SIIAYTMSL	0	0	0	0	0	SIIAYTMSL	S	0.586089	88.1	0.6089	<= WB
133	HLA-B*15:39	FQFCNDPF	FQF-CNDPF	0	0	0	3	1	FQFCNDPF	S	0.58198	92.1	0.6342	<= WB
192	HLA-B*15:39	FVFKNIDGYF	FVFKNIGYF	0	6	1	0	0	FVFKNIDGYF	S	0.580923	93.2	0.6407	<= WB
238	HLA-B*15:39	FQTLLALHRSY	FQLALHRSY	0	2	2	0	0	FQTLLALHRSY	S	0.579064	95.1	0.6521	<= WB
895	HLA-B*15:39	QIPFAMQMAY	QIFAMQMAY	0	2	1	0	0	QIPFAMQMAY	S	0.578722	95.4	0.6542	<= WB
961	HLA-B*15:39	TLVKQLSSNF	TLVKQLSSF	0	8	1	0	0	TLVKQLSSNF	S	0.578066	96.1	0.6582	<= WB
49	HLA-B*15:39	HSTQDLFLPF	HTQDLFLPF	0	1	1	0	0	HSTQDLFLPF	S	0.573799	100.6	0.6845	<= WB
361	HLA-B*15:39	CVADYSVLY	CVADYSVLY	0	0	0	0	0	CVADYSVLY	S	0.570305	104.5	0.7064	<= WB
454	HLA-B*15:39	RLFRKSNLKPF	RLFSNLKPF	0	3	2	0	0	RLFRKSNLKPF	S	0.569227	105.7	0.7135	<= WB
35	HLA-B*15:39	GVYYPDKVF	GVYYPDKVF	0	0	0	0	0	GVYYPDKVF	S	0.568848	106.2	0.716	<= WB
357	HLA-B*15:39	RISNCVADY	RISNCVADY	0	0	0	0	0	RISNCVADY	S	0.567517	107.7	0.7248	<= WB
1113	HLA-B*15:39	QIITTDNTF	QIITTDNTF	0	0	0	0	0	QIITTDNTF	S	0.567489	107.7	0.725	<= WB
162	HLA-B*15:39	SANNCTFEY	SANNCTFEY	0	0	0	0	0	SANNCTFEY	S	0.563074	113	0.7541	<= WB
1000	HLA-B*15:39	RLQSLQTY	RLQ-SLQTY	0	0	0	3	1	RLQSLQTY	S	0.559902	117	0.7751	<= WB
699	HLA-B*15:39	LGAENSVAY	LGAENSVAY	0	0	0	0	0	LGAENSVAY	S	0.55803	119.3	0.7874	<= WB
34	HLA-B*15:39	RGVYYPDKVF	RVYYPDKVF	0	1	1	0	0	RGVYYPDKVF	S	0.556352	121.5	0.7985	<= WB
212	HLA-B*15:39	LVRDLPQGF	LVRDLPQGF	0	0	0	0	0	LVRDLPQGF	S	0.552722	126.4	0.8239	<= WB
342	HLA-B*15:39	FNATRFASVY	FATRFASVY	0	1	1	0	0	FNATRFASVY	S	0.54989	130.3	0.8439	<= WB
256	HLA-B*15:39	SGWTAGAAAY	SGWAGAAAY	0	3	1	0	0	SGWTAGAAAY	S	0.548417	132.4	0.8543	<= WB
685	HLA-B*15:39	RSVASQSIIAY	RSVASIIAY	0	4	2	0	0	RSVASQSIIAY	S	0.540701	144	0.9091	<= WB
266	HLA-B*15:39	YVGYLQPRTF	YVYLQPRTF	0	2	1	0	0	YVGYLQPRTF	S	0.539679	145.6	0.9167	<= WB
50	HLA-B*15:39	STQDLFLPFF	STQDLFLPF	0	8	1	0	0	STQDLFLPFF	S	0.536401	150.8	0.9409	<= WB
239	HLA-B*15:39	QTLLALHRSY	QLLALHRSY	0	1	1	0	0	QTLLALHRSY	S	0.534889	153.3	0.9521	<= WB
879	HLA-B*15:39	AGTITSGWTF	ATITSGWTF	0	1	1	0	0	AGTITSGWTF	S	0.533085	156.3	0.9655	<= WB
1130	HLA-B*15:39	IGIVNNTVY	IGIVNNTVY	0	0	0	0	0	IGIVNNTVY	S	0.532345	157.6	0.971	<= WB
392	HLA-B*15:39	FTNVYADSF	FTNVYADSF	0	0	0	0	0	FTNVYADSF	S	0.529682	162.2	0.9907	<= WB
697	HLA-B*15:39	MSLGAENSVAY	MSLGASVAY	0	5	2	0	0	MSLGAENSVAY	S	0.528592	164.1	0.9988	<= WB
1095	HLA-B*15:39	FVSNGTHWF	FVSNGTHWF	0	0	0	0	0	FVSNGTHWF	S	0.528383	164.5	1.0003	<= WB
505	HLA-B*15:39	YQPYRVVVLSF	YQRVVVLSF	0	2	2	0	0	YQPYRVVVLSF	S	0.524306	171.9	1.0312	<= WB
1129	HLA-B*15:39	VIGIVNNTVY	VIIVNNTVY	0	2	1	0	0	VIGIVNNTVY	S	0.522624	175.1	1.044	<= WB
260	HLA-B*15:39	AGAAAYYVGY	AAAAYYVGY	0	1	1	0	0	AGAAAYYVGY	S	0.520716	178.7	1.0585	<= WB
386	HLA-B*15:39	KLNDLCFTNVY	KLNDFTNVY	0	4	2	0	0	KLNDLCFTNVY	S	0.519108	181.8	1.0706	<= WB
151	HLA-B*15:39	SWMESEFRVY	SMESEFRVY	0	1	1	0	0	SWMESEFRVY	S	0.518857	182.3	1.0725	<= WB
133	HLA-B*15:39	FQFCNDPFL	FQFCNDPFL	0	0	0	0	0	FQFCNDPFL	S	0.517803	184.4	1.0805	<= WB
371	HLA-B*15:39	SASFSTFKCY	SAFSTFKCY	0	2	1	0	0	SASFSTFKCY	S	0.517168	185.7	1.0854	<= WB
890	HLA-B*15:39	AGAALQIPF	AGAALQIPF	0	0	0	0	0	AGAALQIPF	S	0.515282	189.5	1.0997	<= WB
633	HLA-B*15:39	WRVYSTGSNVF	RVYSTGSVF	1	7	1	0	0	RVYSTGSNVF	S	0.511899	196.6	1.1348	<= WB
12	HLA-B*15:39	LIVNSVLLF	LIVNSVLLF	0	0	0	0	0	LIVNSVLLF	E	0.720732	20.5	0.1262	<= SB
51	HLA-B*15:39	LVKPSFYVY	LVKPSFYVY	0	0	0	0	0	LVKPSFYVY	E	0.698764	26	0.1809	<= SB
50	HLA-B*15:39	SLVKPSFYVY	SLVPSFYVY	0	3	1	0	0	SLVKPSFYVY	E	0.681958	31.2	0.2271	<= SB
33	HLA-B*15:39	ILTALRLCAY	ILTALRLAY	0	7	1	0	0	ILTALRLCAY	E	0.617153	62.9	0.4648	<= SB
34	HLA-B*15:39	LTALRLCAY	LTALRLCAY	0	0	0	0	0	LTALRLCAY	E	0.605161	71.7	0.5135	<= WB
18	HLA-B*15:39	LLFLAFVVF	LLFLAFVVF	0	0	0	0	0	LLFLAFVVF	E	0.604897	71.9	0.5148	<= WB
11	HLA-B*15:39	TLIVNSVLLF	TLINSVLLF	0	3	1	0	0	TLIVNSVLLF	E	0.568121	107	0.7208	<= WB
101	HLA-B*15:39	RLFARTRSM	RLFARTRSM	0	0	0	0	0	RLFARTRSM	M	0.768244	12.3	0.0495	<= SB
92	HLA-B*15:39	WLSYFIASF	WLSYFIASF	0	0	0	0	0	WLSYFIASF	M	0.696794	26.6	0.1858	<= SB
184	HLA-B*15:39	SQRVAGDSGF	SQRVAGSGF	0	6	1	0	0	SQRVAGDSGF	M	0.692105	28	0.1975	<= SB
56	HLA-B*15:39	LLWPVTLACF	LLWPVTLAF	0	8	1	0	0	LLWPVTLACF	M	0.682371	31.1	0.2259	<= SB
91	HLA-B*15:39	MWLSYFIASF	MLSYFIASF	0	1	1	0	0	MWLSYFIASF	M	0.65738	40.7	0.3071	<= SB
170	HLA-B*15:39	VATSRTLSY	VATSRTLSY	0	0	0	0	0	VATSRTLSY	M	0.651174	43.6	0.3319	<= SB
37	HLA-B*15:39	FAYANRNRF	FAYANRNRF	0	0	0	0	0	FAYANRNRF	M	0.649599	44.3	0.3382	<= SB
83	HLA-B*15:39	AMACLVGLM	AMACLVGLM	0	0	0	0	0	AMACLVGLM	M	0.625297	57.6	0.4337	<= SB
39	HLA-B*15:39	YANRNRFLY	YANRNRFLY	0	0	0	0	0	YANRNRFLY	M	0.597092	78.2	0.5531	<= WB
186	HLA-B*15:39	RVAGDSGFAAY	RVASGFAAY	0	3	2	0	0	RVAGDSGFAAY	M	0.596337	78.8	0.5568	<= WB
103	HLA-B*15:39	FARTRSMWSF	FARTRSMSF	0	7	1	0	0	FARTRSMWSF	M	0.594234	80.7	0.5671	<= WB
191	HLA-B*15:39	SGFAAYSRY	SGFAAYSRY	0	0	0	0	0	SGFAAYSRY	M	0.587642	86.6	0.5994	<= WB
62	HLA-B*15:39	LACFVLAAVY	LAFVLAAVY	0	2	1	0	0	LACFVLAAVY	M	0.572954	101.5	0.6897	<= WB
187	HLA-B*15:39	VAGDSGFAAY	VAGSGFAAY	0	3	1	0	0	VAGDSGFAAY	M	0.572547	102	0.6922	<= WB
169	HLA-B*15:39	TVATSRTLSY	TVATSTLSY	0	5	1	0	0	TVATSRTLSY	M	0.56636	109.1	0.7325	<= WB
100	HLA-B*15:39	FRLFARTRSM	FLFARTRSM	0	1	1	0	0	FRLFARTRSM	M	0.556395	121.5	0.7982	<= WB
196	HLA-B*15:39	YSRYRIGNY	YSRYRIGNY	0	0	0	0	0	YSRYRIGNY	M	0.549179	131.3	0.8489	<= WB
171	HLA-B*15:39	ATSRTLSYY	ATSRTLSYY	0	0	0	0	0	ATSRTLSYY	M	0.547593	133.6	0.8601	<= WB
17	HLA-B*15:39	LEQWNLVIGF	LQWNLVIGF	0	1	1	0	0	LEQWNLVIGF	M	0.547529	133.7	0.8605	<= WB
90	HLA-B*15:39	LMWLSYFIASF	LMSYFIASF	0	2	2	0	0	LMWLSYFIASF	M	0.547164	134.2	0.8631	<= WB
35	HLA-B*15:39	LQFAYANRNRF	LQFAYANRF	0	6	2	0	0	LQFAYANRNRF	M	0.544961	137.5	0.8786	<= WB
170	HLA-B*15:39	VATSRTLSYY	VATSTLSYY	0	4	1	0	0	VATSRTLSYY	M	0.531498	159	0.9772	<= WB
305	HLA-B*15:39	AQFAPSASAF	AQFASASAF	0	4	1	0	0	AQFAPSASAF	N	0.874901	3.9	0.0077	<= SB
266	HLA-B*15:39	KAYNVTQAF	KAYNVTQAF	0	0	0	0	0	KAYNVTQAF	N	0.815261	7.4	0.0196	<= SB
305	HLA-B*15:39	AQFAPSASAFF	AQFAPSASF	0	8	2	0	0	AQFAPSASAFF	N	0.761618	13.2	0.0558	<= SB
259	HLA-B*15:39	RQKRTATKAY	RQKRTATAY	0	7	1	0	0	RQKRTATKAY	N	0.724752	19.7	0.1188	<= SB
352	HLA-B*15:39	LLNKHIDAY	LLNKHIDAY	0	0	0	0	0	LLNKHIDAY	N	0.704655	24.4	0.1638	<= SB
304	HLA-B*15:39	IAQFAPSASAF	AQFAPSSAF	1	6	1	0	0	AQFAPSASAF	N	0.626926	56.6	0.4275	<= SB
265	HLA-B*15:39	TKAYNVTQAF	TAYNVTQAF	0	1	1	0	0	TKAYNVTQAF	N	0.618698	61.9	0.4589	<= SB
100	HLA-B*15:39	KMKDLSPRWY	KMKDLSPRY	0	8	1	0	0	KMKDLSPRWY	N	0.609354	68.5	0.4945	<= SB
159	HLA-B*15:39	LQLPQGTTL	LQLPQGTTL	0	0	0	0	0	LQLPQGTTL	N	0.60269	73.6	0.5256	<= WB
351	HLA-B*15:39	ILLNKHIDAY	ILLNKHIAY	0	7	1	0	0	ILLNKHIDAY	N	0.593772	81.1	0.5694	<= WB
305	HLA-B*15:39	AQFAPSASA	AQFAPSASA	0	0	0	0	0	AQFAPSASA	N	0.548015	133	0.8571	<= WB
8	HLA-B*15:39	NQRNAPRITF	NQRNAPITF	0	6	1	0	0	NQRNAPRITF	N	0.54313	140.2	0.8915	<= WB
264	HLA-B*15:39	ATKAYNVTQAF	AAYNVTQAF	0	1	2	0	0	ATKAYNVTQAF	N	0.540923	143.6	0.9074	<= WB
327	HLA-C*07:19	VRFPNITNL	VRFPNITNL	0	0	0	0	0	VRFPNITNL	S	0.660226	39.5	0.0114	<= SB
453	HLA-C*07:19	YRLFRKSNL	YRLFRKSNL	0	0	0	0	0	YRLFRKSNL	S	0.637652	50.4	0.0158	<= SB
236	HLA-C*07:19	TRFQTLLAL	TRFQTLLAL	0	0	0	0	0	TRFQTLLAL	S	0.616206	63.6	0.0209	<= SB
269	HLA-C*07:19	YLQPRTFLL	YLQPRTFLL	0	0	0	0	0	YLQPRTFLL	S	0.571727	102.9	0.0464	<= SB
456	HLA-C*07:19	FRKSNLKPF	FRKSNLKPF	0	0	0	0	0	FRKSNLKPF	S	0.518603	182.8	0.0929	<= SB
318	HLA-C*07:19	FRVQPTESI	FRVQPTESI	0	0	0	0	0	FRVQPTESI	S	0.513098	194.1	0.1032	<= SB
57	HLA-C*07:19	YVYSRVKNL	YVYSRVKNL	0	0	0	0	0	YVYSRVKNL	E	0.615665	64	0.0211	<= SB
100	HLA-C*07:19	FRLFARTRSM	FRFARTRSM	0	2	1	0	0	FRLFARTRSM	M	0.618559	62	0.0199	<= SB
37	HLA-C*07:19	FAYANRNRF	FAYANRNRF	0	0	0	0	0	FAYANRNRF	M	0.563048	113	0.0534	<= SB
101	HLA-C*07:19	RLFARTRSM	RLFARTRSM	0	0	0	0	0	RLFARTRSM	M	0.555321	122.9	0.0584	<= SB
38	HLA-C*07:19	AYANRNRFL	AYANRNRFL	0	0	0	0	0	AYANRNRFL	M	0.513242	193.8	0.103	<= SB
1220	HLA-A*02:03	FIAGLIAIV	FIAGLIAIV	0	0	0	0	0	FIAGLIAIV	S	0.892719	3.2	0.0119	<= SB
[truncated: 5,350 more rows]

## Sheet: HLA allele
HLA class I allele frequency of Oriental and Caucasian populations was provided in Table S2 of our previous paper (https://doi.org/10.1371/journal.pone.0229327)
