# Supplementary material for: Specific CD8+ TCR Repertoire Recognizing Conserved Antigens of SARS-CoV-2 in Unexposed Population: A Prerequisite for Broad-Spectrum CD8+ T Cell Immunity
Source: Vaccines (Basel). 2021 Sep 28;9(10):1093. doi: 10.3390/vaccines9101093 (PMC8541101; doi:10.3390/vaccines9101093)
Supplement: Supplementary file 1 [file vaccines-09-01093-s001.zip › Table S3.xlsx]

## Sheet: SARS-CoV-2 variants
Date from https://covariants.org/
Variants defining mutations
Nextstrain Clade	Pango Lineage	Nonsynonymous			Synonymous
20E(EU1)	B.1.177	S_A222V, ORF10_V30L, N_A220V			T445C, C6286T, C26801G
20A.EU2	B.1.160	S_S477N, N_M234I, N_A376T, ORF1b_A176S, ORF1b_V767L, ORF1b_K1141R, ORF1b_E1184D			C4543T, G5629T, C11497T, T26876C
20I/501Y.V1	B.1.1.7	S_H69-, S_V70-, S_Y144-, S_N501Y, S_A570D, S_P681H, ORF1a_S3675-, ORF1a_G3676-, ORF1a_F3677-, N_R203K, N_G204R, ORF8_Q27*			C241T, C913T, C3037T, C5986T, C14676T, C15279T, T16176C
20H/501Y.V2	B.1.351	S_D80A, S_D215G, S_L241-, S_L242-, S_A243-, S_K417N, S_E484K, S_N501Y, S_A701V, ORF1a_S3675-, ORF1a_G3676-, ORF1a_F3677-, N_T205I, E_P71L			G174T, C241T, C3037T, C28253T
20J/501Y.V3	P.1	S_L18F, S_K417T, S_E484K, S_N501Y, S_H655Y, ORF1a_S3675-, ORF1a_G3676-, ORF1a_F3677-, N_P80R, N_R203K, N_G204R			C241T, T733C, C2749T, C3037T, A6319G, A6613G, C12778T, C13860T, A28877T, G28878C
20C/S: 452R	B.1.427, B.1.429	S_S13I, S_W152C, S_L452R, ORF1a_I4205V, ORF1b_D1183Y			C2395T, T2597C, T24349C, G27890T, A28272T
20A/S: 484K	B.1.525	S_A67V, S_H69-, S_V70-, S_Y144-, S_E484K, S_Q677H, S_F888L, N_S2-, N_D3Y, N_A12G, ORF1a_S3675-, ORF1a_G3676-, ORF1a_F3677-			C241T, C1498T, A1807G, G2659A, C3037T, T8593C, C9593T, C18171T, A20724G, C24748T, A28699G, G29543T
20C/S: 484K	B.1.526	S_L5F, S_T95I, S_D253G, S_E484K, S_A701V, ORF1b_Q1011H, ORF3a_P42L, ORF1a_S3675-, ORF1a_G3676-, ORF1a_F3677-, N_P199L, N_M234I, ORF8_T11I			C241T, C3037T, A20262G, A28271-
20A/S:154K	B.1.617.1	S_E154K, S_L452R, S_E484Q, S_D614G, S_P681R, S_Q1071H, ORF1b_P314L, ORF1b_G1129C, ORF1b_M1352I, ORF1b_K2310R, ORF1b_S2312A, N_R203M, N_D377Y, M_I82S, ORF3a_S26L, ORF1a_T1567I, ORF1a_T3646A, ORF7a_V82A			G210T, C241T, C3037T, C3457T, C26681T, A28271-, G29742T
20A/S:478K	B.1.617.2	S:T19R, S:E156-, S:F157-, S:R158G, S:L452R, S:T478K, S:D614G, S:P681R, S:D950N, ORF1b:P314L, ORF1b:P1000L, M:I82T, N:D63G, N:R203M, N:D377Y, ORF3a:S26L, ORF7a:V82A, ORF7a:T120I			G210T, C241T, C3037T, A28271-, G29742T
20A/S: 439K	B.1.258	S_S439K, ORF1a_I2501T			C8047T
20A/S: 98F	B.1.221	S_S98F, N_P199L, ORF3a_Q38R, ORF3a_G172R, ORF3a_V202L			C28651T
20C/S: 80Y	B.1.367	S_D80Y, N_S186Y, N_D377Y, ORF1a_T945I, ORF1a_T1567I, ORF1a_Q3346K, ORF1a_V3475F, ORF1a_M3862I, ORF1b_P255T, ORF7a_R80I			G4960T, C6070T, C7303T, C7564T, C10279T, C10525T, C10582T, C27804T
20B/S: 626S	B.1.1.277	S_A626S			None
20B/S: 1122L	B.1.1.302	S_V1122L			None
S: 677H.Robin1		S_Q677H, N_P67S, N_P199L, N_D377Y, ORF1a_T265I, ORF1a_L3352F, ORF1b_N1653D, ORF1b_R2613C			C241T, G1942T, C3037T, A9085G, C14805T
S: 677P.Pelican		S_Q677P, N_P67S, N_P199L, ORF1a_T265I, ORF1a_L3352F, ORF1b_N1653D, ORF1b_R2613C			C241T, C3037T, C21811A, T29194C, T29377A
