# Supplementary material for: Specific CD8+ TCR Repertoire Recognizing Conserved Antigens of SARS-CoV-2 in Unexposed Population: A Prerequisite for Broad-Spectrum CD8+ T Cell Immunity
Source: Vaccines (Basel). 2021 Sep 28;9(10):1093. doi: 10.3390/vaccines9101093 (PMC8541101; doi:10.3390/vaccines9101093)
Supplement: Supplementary file 1 [file vaccines-09-01093-s001.zip › Table S4.xlsx]

## Sheet: HC
Person	Age	S%GGGYNE	%LTTE	G%TTE	SLAG%GE	SLTD%NE	SIGG%TGE
Heathy_18	3	7.82669e-05	7.04402e-05	0.000250454	0.000144794	0	3.91334e-06
Heathy_17	5	3.64067e-05	6.87683e-05	0.000246757	0.000198214	0	8.09039e-06
Heathy_29	5	8.48161e-05	8.03521e-05	0.000334801	0.000232128	8.92801e-06	4.46401e-06
Heathy_26	9	5.37599e-05	6.95716e-05	0.000303585	0.000224527	1.26494e-05	6.32469e-06
Heathy_27	9	0.000497358	6.53671e-05	0.000224522	0.00026431	2.84205e-06	0
Heathy_14	11	6.90491e-05	0.000269919	0.000329552	0.000229117	3.13859e-06	6.27719e-06
Heathy_23	12	4.1855e-05	4.9465e-05	0.00035767	0.00013698	2.283e-05	1.1415e-05
Heathy_37	12	2.35242e-05	4.70483e-05	0.000270528	0.000152907	0	1.17621e-05
Heathy_28	15	4.64513e-05	6.5806e-05	0.000212902	0.000174192	1.54838e-05	3.87094e-06
Heathy_32	23	5.49394e-05	3.43371e-05	0.000254095	0.000178553	6.86742e-06	0
Heathy_41	23	4.23263e-05	0.000126979	0.000253958	4.23263e-05	0	0
Heathy_5	23	6.66139e-05	6.24506e-05	0.00033307	9.99209e-05	0	4.16337e-06
Heathy_2	24	0.000100938	6.8133e-05	0.000270008	0.000138789	1.76641e-05	0
Heathy_50	24	4.1655e-05	9.02526e-05	0.000251319	0.000147181	4.1655e-06	1.3885e-05
Heathy_47	25	8.52239e-05	3.40896e-05	0.000187493	8.52239e-05	0	0
Heathy_49	25	8.39932e-05	3.56335e-05	0.000361425	0.000241799	0	0
Heathy_7	25	8.98719e-05	7.48933e-05	0.000339516	0.000179744	9.98577e-06	9.98577e-06
Heathy_3	26	2.16233e-05	3.70685e-05	0.000376863	9.88493e-05	0	0
Heathy_58	26	5.87848e-05	4.70279e-05	0.000210786	0.000251095	3.52709e-05	1.09172e-05
Heathy_6	26	7.09858e-05	5.32393e-05	0.000230704	0.000165633	1.1831e-05	5.91548e-06
Heathy_4	27	2.27127e-05	0.000130598	0.000391794	0.000136276	1.70345e-05	0
Heathy_43	27	6.55136e-05	3.27568e-05	0.00040946	8.1892e-05	0	0
Heathy_56	27	3.7795e-05	3.9069e-05	0.000236537	0.000173687	3.39731e-06	4.24663e-07
Heathy_11	28	9.04336e-05	5.2753e-05	0.000327822	0.000199708	1.88403e-05	0
Heathy_9	28	1.13701e-05	0.000113701	0.000299414	0.000132652	3.79005e-06	1.89502e-05
Heathy_35	29	0.000131808	7.02975e-05	0.000272403	0.000175744	1.75744e-05	8.78719e-06
Heathy_48	29	3.01904e-05	4.86941e-05	0.000317486	0.000201594	4.86941e-06	3.89553e-06
Heathy_54	30	0.000107814	7.9918e-05	0.000288006	0.000147773	7.53943e-06	1.58328e-05
Heathy_57	30	6.05427e-05	3.71512e-05	0.000238731	0.000132781	1.03198e-05	6.87985e-07
Heathy_1	33	4.37119e-05	5.6201e-05	0.000218559	0.000296616	6.24456e-06	0
Heathy_38	33	0.000156929	8.33685e-05	0.000274626	0.000117697	0	9.80806e-06
Heathy_44	33	0	3.51964e-05	0.00038716	7.03928e-05	0	0
Heathy_55	33	5.68899e-05	3.14287e-05	0.000230345	0.000280869	3.97832e-06	9.54796e-06
Heathy_42	34	9.78833e-05	0	0.00029365	0.000367062	2.44708e-05	0
Heathy_10	35	4.83912e-05	6.12955e-05	0.000274217	0.000203243	3.22608e-06	3.22608e-06
Heathy_36	35	5.17712e-05	5.17712e-05	0.00032357	0.000181199	0	0
Heathy_60	36	0.000166218	3.85864e-05	0.00024636	0.000192932	0	0
Heathy_59	37	4.79003e-05	8.23492e-05	0.000372704	0.000173229	0	6.23361e-06
Heathy_15	38	6.61822e-05	6.30306e-05	0.00250862	0.000214304	3.15153e-06	3.15153e-06
Heathy_61	38	6.20985e-05	2.3287e-05	0.000217345	0.000294968	7.76232e-06	3.88116e-06
Heathy_25	42	3.67764e-05	4.08627e-05	0.000134847	0.000204313	1.22588e-05	8.17254e-06
Heathy_24	45	5.58519e-05	7.67963e-05	0.000478232	0.000205954	3.49074e-06	3.49074e-06
Heathy_13	46	5.44391e-05	0.000144264	0.000411015	0.000157873	8.16587e-06	0
Heathy_45	46	3.74736e-05	2.08187e-05	0.00024566	0.00027897	0	0
Heathy_12	47	2.52402e-05	4.81859e-05	0.000192744	0.000114728	6.8837e-06	4.58913e-06
Heathy_8	47	1.18692e-05	7.12153e-05	0.000172104	0.000183973	5.93461e-06	0
Heathy_46	50	5.05584e-05	3.86623e-05	0.00050261	0.000118961	0	0
Heathy_31	52	5.06502e-05	2.9546e-05	0.000240589	0.000194159	3.37668e-05	8.4417e-06
Heathy_33	52	9.1624e-05	6.8718e-05	0.000450485	0.000160342	0	0
Heathy_34	52	8.48125e-05	1.21161e-05	0.000205973	0.000109045	1.21161e-05	2.42321e-05
Heathy_51	53	5.54266e-05	2.4634e-05	0.000332559	0.000172438	0	0
Heathy_52	60	6.25629e-05	2.6435e-05	0.000175793	0.000187248	0	3.96526e-06
Heathy_39	61	0	1.58652e-05	0.000206248	4.75956e-05	1.58652e-05	0
Heathy_16	63	5.48564e-05	2.35099e-05	0.000117549	0.000164569	1.56732e-05	0
Heathy_19	63	3.23759e-05	2.15839e-05	0.000172671	0.000118712	5.39598e-06	5.39598e-06
Heathy_53	63	3.38909e-05	2.65631e-05	0.000248686	0.000337535	5.03784e-06	4.57985e-07
Heathy_40	64	4.09844e-05	3.07383e-05	0.000112707	5.12306e-05	0	0
Heathy_22	68	8.60887e-05	9.22379e-05	0.000224445	0.000126058	1.22984e-05	4.61189e-05
Heathy_20	70	4.33473e-05	4.33473e-05	8.66946e-05	0.000115593	7.22455e-06	7.22455e-06
Heathy_21	71	4.38959e-05	1.19716e-05	0.000195536	0.000135678	1.99527e-06	1.19716e-05
Heathy_30	72	6.45024e-05	2.97703e-05	0.000223277	7.93875e-05	0	9.92344e-06
